# Supplementary material for: Design and implementation of a comprehensive management platform for drilling engineering
Source: PLoS One. 2026 Feb 26;21(2):e0343700. doi: 10.1371/journal.pone.0343700 (PMC12944780; doi:10.1371/journal.pone.0343700)
Supplement: S1 File — The original code is for APP of the platform. (ZIP) [file pone.0343700.s001.zip]

Archive with 343 entries (303 files):
- zttcgl/
- zttcgl/.gitignore
- zttcgl/pom.xml
- zttcgl/src/
- zttcgl/src/main/
- zttcgl/src/main/java/
- zttcgl/src/main/java/com/
- zttcgl/src/main/java/com/geniuses/
- zttcgl/src/main/java/com/geniuses/mybatisPlus/
- zttcgl/src/main/java/com/geniuses/mybatisPlus/web/
- zttcgl/src/main/java/com/geniuses/mybatisPlus/web/entity/
- zttcgl/src/main/java/com/geniuses/mybatisPlus/web/entity/BaseEntity.java
- zttcgl/src/main/java/com/zydcc/
- zttcgl/src/main/java/com/zydcc/CodeGen.java
- zttcgl/src/main/java/com/zydcc/DrillingApplication.java
- zttcgl/src/main/java/com/zydcc/drill/
- zttcgl/src/main/java/com/zydcc/drill/config/
- zttcgl/src/main/java/com/zydcc/drill/config/mybatisFlux/
- zttcgl/src/main/java/com/zydcc/drill/config/mybatisFlux/MyConfigurationCustomizer.java
- zttcgl/src/main/java/com/zydcc/drill/config/mybatisFlux/MybatisFlexConfig.java
- zttcgl/src/main/java/com/zydcc/drill/constant/
- zttcgl/src/main/java/com/zydcc/drill/constant/BusinessConst.java
- zttcgl/src/main/java/com/zydcc/drill/enums/
- zttcgl/src/main/java/com/zydcc/drill/enums/DrillingTypeEnum.java
- zttcgl/src/main/java/com/zydcc/drill/enums/ProcessStatusEnum.java
- zttcgl/src/main/java/com/zydcc/drill/enums/QualityControlEnum.java
- zttcgl/src/main/java/com/zydcc/drill/enums/TableTypeEnum.java
- zttcgl/src/main/java/com/zydcc/drill/exception/
- zttcgl/src/main/java/com/zydcc/drill/exception/BaseException.java
- zttcgl/src/main/java/com/zydcc/drill/exception/OperationUnsupportedException.java
- zttcgl/src/main/java/com/zydcc/drill/property/
- zttcgl/src/main/java/com/zydcc/drill/property/DdProperty.java
- zttcgl/src/main/java/com/zydcc/drill/property/DrillingProperty.java
- zttcgl/src/main/java/com/zydcc/drill/util/
- zttcgl/src/main/java/com/zydcc/drill/util/CheckUtil.java
- zttcgl/src/main/java/com/zydcc/drill/util/DdHttpUtil.java
- zttcgl/src/main/java/com/zydcc/drill/util/LngAndLatUtil.java
- zttcgl/src/main/java/com/zydcc/drill/util/RestTemplateUtil.java
- zttcgl/src/main/java/com/zydcc/drill/util/SessionUtil.java
- zttcgl/src/main/java/com/zydcc/drill/util/excel/
- zttcgl/src/main/java/com/zydcc/drill/util/excel/EasyExcelUtil.java
- zttcgl/src/main/java/com/zydcc/drill/util/excel/ReadErrorDTO.java
- zttcgl/src/main/java/com/zydcc/drill/util/excel/convert/
- zttcgl/src/main/java/com/zydcc/drill/util/excel/convert/AbsConverter.java
- zttcgl/src/main/java/com/zydcc/drill/util/excel/convert/BlacklistConverter.java
- zttcgl/src/main/java/com/zydcc/drill/util/excel/convert/DateConverter.java
- zttcgl/src/main/java/com/zydcc/drill/util/excel/convert/DegreeConverter.java
- zttcgl/src/main/java/com/zydcc/drill/util/excel/convert/DemandStatusConverter.java
- zttcgl/src/main/java/com/zydcc/drill/util/excel/convert/EDUConverter.java
- zttcgl/src/main/java/com/zydcc/drill/util/excel/convert/ExpertSourceConverter.java
- zttcgl/src/main/java/com/zydcc/drill/util/excel/convert/ExpertStatusConverter.java
- zttcgl/src/main/java/com/zydcc/drill/util/excel/convert/HealthConverter.java
- zttcgl/src/main/java/com/zydcc/drill/util/excel/convert/HoleTypeConverter.java
- zttcgl/src/main/java/com/zydcc/drill/util/excel/convert/MajorConverter.java
- zttcgl/src/main/java/com/zydcc/drill/util/excel/convert/NationConverter.java
- zttcgl/src/main/java/com/zydcc/drill/util/excel/convert/PoliticalConverter.java
- zttcgl/src/main/java/com/zydcc/drill/util/excel/convert/ServerTypeConverter.java
- zttcgl/src/main/java/com/zydcc/drill/util/excel/convert/SexConverter.java
- zttcgl/src/main/java/com/zydcc/drill/util/excel/convert/TeamNatureConverter.java
- zttcgl/src/main/java/com/zydcc/drill/util/excel/convert/TimeConverter.java
- zttcgl/src/main/java/com/zydcc/drill/util/excel/convert/TitleConverter.java
- zttcgl/src/main/java/com/zydcc/drill/util/excel/convert/YesNoConverter.java
- zttcgl/src/main/java/com/zydcc/drill/util/excel/core/
- zttcgl/src/main/java/com/zydcc/drill/util/excel/core/ExcelReadListener.java
- zttcgl/src/main/java/com/zydcc/drill/util/excel/core/ExportService.java
- zttcgl/src/main/java/com/zydcc/drill/util/excel/listener/
- zttcgl/src/main/java/com/zydcc/drill/util/excel/listener/AbsReaderListener.java
- zttcgl/src/main/java/com/zydcc/drill/util/excel/listener/DrillingTeamReadListener.java
- zttcgl/src/main/java/com/zydcc/drill/util/excel/listener/ExpertReadListener.java
- zttcgl/src/main/java/com/zydcc/drill/util/mybatisflex/
- zttcgl/src/main/java/com/zydcc/drill/util/mybatisflex/IdGen.java
- zttcgl/src/main/java/com/zydcc/drill/util/result/
- zttcgl/src/main/java/com/zydcc/drill/util/result/ExceptionControllerAdvice.java
- zttcgl/src/main/java/com/zydcc/drill/util/result/ResponseControllerAdvice.java
- zttcgl/src/main/java/com/zydcc/drill/util/result/ResultCodeConst.java
- zttcgl/src/main/java/com/zydcc/drill/util/result/ResultVO.java
- zttcgl/src/main/java/com/zydcc/drill/util/valid/
- zttcgl/src/main/java/com/zydcc/drill/util/valid/ValidQueryClass.java
- zttcgl/src/main/java/com/zydcc/drill/util/valid/ValidSaveCLass.java
- zttcgl/src/main/java/com/zydcc/drill/util/valid/ValidUpdateClass.java
- zttcgl/src/main/java/com/zydcc/drill/web/
- zttcgl/src/main/java/com/zydcc/drill/web/ProgressTable.java
- zttcgl/src/main/java/com/zydcc/drill/web/controller/
- zttcgl/src/main/java/com/zydcc/drill/web/controller/BusinessTypeController.java
- zttcgl/src/main/java/com/zydcc/drill/web/controller/DrillingColumnController.java
- zttcgl/src/main/java/com/zydcc/drill/web/controller/DrillingColumnSubController.java
- zttcgl/src/main/java/com/zydcc/drill/web/controller/DrillingDemandController.java
- zttcgl/src/main/java/com/zydcc/drill/web/controller/DrillingItemController.java
- zttcgl/src/main/java/com/zydcc/drill/web/controller/DrillingTeamController.java
- zttcgl/src/main/java/com/zydcc/drill/web/controller/ExpertController.java
- zttcgl/src/main/java/com/zydcc/drill/web/controller/FileController.java
- zttcgl/src/main/java/com/zydcc/drill/web/controller/InxTrainPersonController.java
- zttcgl/src/main/java/com/zydcc/drill/web/controller/InxTrainProjectController.java
- zttcgl/src/main/java/com/zydcc/drill/web/controller/InxTrainUserController.java
- zttcgl/src/main/java/com/zydcc/drill/web/controller/ProgressDrillingFluidDailyController.java
- zttcgl/src/main/java/com/zydcc/drill/web/controller/ProjectAssignmentController.java
- zttcgl/src/main/java/com/zydcc/drill/web/controller/ProjectDataController.java
- zttcgl/src/main/java/com/zydcc/drill/web/controller/ProjectDrillingProgressController.java
- zttcgl/src/main/java/com/zydcc/drill/web/controller/ProjectInfoController.java
- zttcgl/src/main/java/com/zydcc/drill/web/controller/ProjectProcessController.java
- zttcgl/src/main/java/com/zydcc/drill/web/controller/RepositoryKnowledgeController.java
- zttcgl/src/main/java/com/zydcc/drill/web/controller/SelfEvalController.java
- zttcgl/src/main/java/com/zydcc/drill/web/controller/SkillTrainController.java
- zttcgl/src/main/java/com/zydcc/drill/web/entity/
- zttcgl/src/main/java/com/zydcc/drill/web/entity/BusinessType.java
- zttcgl/src/main/java/com/zydcc/drill/web/entity/DO/
- zttcgl/src/main/java/com/zydcc/drill/web/entity/DO/DrillingTeamDO.java
- zttcgl/src/main/java/com/zydcc/drill/web/entity/DTO/
- zttcgl/src/main/java/com/zydcc/drill/web/entity/DTO/AchievementAcceptanceDTO.java
- zttcgl/src/main/java/com/zydcc/drill/web/entity/DTO/DrillingFinishDTO.java
- zttcgl/src/main/java/com/zydcc/drill/web/entity/DTO/DrillingProcessDTO.java
- zttcgl/src/main/java/com/zydcc/drill/web/entity/DTO/DrillingStartDTO.java
- zttcgl/src/main/java/com/zydcc/drill/web/entity/DTO/HolePositionDTO.java
- zttcgl/src/main/java/com/zydcc/drill/web/entity/DTO/TeamChooseDTO.java
- zttcgl/src/main/java/com/zydcc/drill/web/entity/DrillingColumn.java
- zttcgl/src/main/java/com/zydcc/drill/web/entity/DrillingColumnSub.java
- zttcgl/src/main/java/com/zydcc/drill/web/entity/DrillingDemand.java
- zttcgl/src/main/java/com/zydcc/drill/web/entity/DrillingItem.java
- zttcgl/src/main/java/com/zydcc/drill/web/entity/DrillingTeam.java
- zttcgl/src/main/java/com/zydcc/drill/web/entity/Expert.java
- zttcgl/src/main/java/com/zydcc/drill/web/entity/File.java
- zttcgl/src/main/java/com/zydcc/drill/web/entity/InxTrainPerson.java
- zttcgl/src/main/java/com/zydcc/drill/web/entity/InxTrainProject.java
- zttcgl/src/main/java/com/zydcc/drill/web/entity/InxTrainUser.java
- zttcgl/src/main/java/com/zydcc/drill/web/entity/ProgressCoringLog.java
- zttcgl/src/main/java/com/zydcc/drill/web/entity/ProgressCoringLogSub.java
- zttcgl/src/main/java/com/zydcc/drill/web/entity/ProgressCoringStatistics.java
- zttcgl/src/main/java/com/zydcc/drill/web/entity/ProgressCoringStatisticsSub.java
- zttcgl/src/main/java/com/zydcc/drill/web/entity/ProgressDepthAdjust.java
- zttcgl/src/main/java/com/zydcc/drill/web/entity/ProgressDepthAdjustSub.java
- zttcgl/src/main/java/com/zydcc/drill/web/entity/ProgressDrillingFinish.java
- zttcgl/src/main/java/com/zydcc/drill/web/entity/ProgressDrillingFluidDaily.java
- zttcgl/src/main/java/com/zydcc/drill/web/entity/ProgressDrillingFluidDailySub.java
- zttcgl/src/main/java/com/zydcc/drill/web/entity/ProgressDrillingTime.java
- zttcgl/src/main/java/com/zydcc/drill/web/entity/ProgressDrillingTimeSub.java
- zttcgl/src/main/java/com/zydcc/drill/web/entity/ProgressFixedHole.java
- zttcgl/src/main/java/com/zydcc/drill/web/entity/ProgressHydrometry.java
- zttcgl/src/main/java/com/zydcc/drill/web/entity/ProgressHydrometrySub.java
- zttcgl/src/main/java/com/zydcc/drill/web/entity/ProgressInclinometry.java
- zttcgl/src/main/java/com/zydcc/drill/web/entity/ProgressInclinometrySub.java
- zttcgl/src/main/java/com/zydcc/drill/web/entity/ProgressLogHoleDaily.java
- zttcgl/src/main/java/com/zydcc/drill/web/entity/ProgressPressTest.java
- zttcgl/src/main/java/com/zydcc/drill/web/entity/ProgressPressTestCasingSub.java
- zttcgl/src/main/java/com/zydcc/drill/web/entity/ProgressPressTestFixedSub.java
- zttcgl/src/main/java/com/zydcc/drill/web/entity/ProgressShiftReport.java
- zttcgl/src/main/java/com/zydcc/drill/web/entity/ProjectAssignment.java
- zttcgl/src/main/java/com/zydcc/drill/web/entity/ProjectDrillingProgress.java
- zttcgl/src/main/java/com/zydcc/drill/web/entity/ProjectInfo.java
- zttcgl/src/main/java/com/zydcc/drill/web/entity/ProjectProcess.java
- zttcgl/src/main/java/com/zydcc/drill/web/entity/ProjectTeam.java
- zttcgl/src/main/java/com/zydcc/drill/web/entity/RepositoryKnowledge.java
- zttcgl/src/main/java/com/zydcc/drill/web/entity/SelfEval.java
- zttcgl/src/main/java/com/zydcc/drill/web/entity/SkillTrain.java
- zttcgl/src/main/java/com/zydcc/drill/web/entity/VO/
- zttcgl/src/main/java/com/zydcc/drill/web/entity/VO/CoordinateVO.java
- zttcgl/src/main/java/com/zydcc/drill/web/entity/VO/DrillingDemandQueryVO.java
- zttcgl/src/main/java/com/zydcc/drill/web/entity/VO/DrillingTeamQueryVO.java
- zttcgl/src/main/java/com/zydcc/drill/web/entity/VO/GroupVO.java
- zttcgl/src/main/java/com/zydcc/drill/web/entity/VO/KnowledgeCountVO.java
- zttcgl/src/main/java/com/zydcc/drill/web/entity/VO/KnowledgeQueryVO.java
- zttcgl/src/main/java/com/zydcc/drill/web/entity/VO/KnowledgeResultVO.java
- zttcgl/src/main/java/com/zydcc/drill/web/entity/VO/PageVO.java
- zttcgl/src/main/java/com/zydcc/drill/web/entity/VO/ProcessPassVo.java
- zttcgl/src/main/java/com/zydcc/drill/web/entity/VO/ProgressCoringLogVO.java
- zttcgl/src/main/java/com/zydcc/drill/web/entity/VO/ProgressCoringStatisticsVO.java
- zttcgl/src/main/java/com/zydcc/drill/web/entity/VO/ProgressDepthAdjustVO.java
- zttcgl/src/main/java/com/zydcc/drill/web/entity/VO/ProgressDrillingFluidDailyVO.java
- zttcgl/src/main/java/com/zydcc/drill/web/entity/VO/ProgressDrillingTimeVO.java
- zttcgl/src/main/java/com/zydcc/drill/web/entity/VO/ProgressHydrometryVO.java
- zttcgl/src/main/java/com/zydcc/drill/web/entity/VO/ProgressInclinometryVO.java
- zttcgl/src/main/java/com/zydcc/drill/web/entity/VO/ProgressPressTestVO.java
- zttcgl/src/main/java/com/zydcc/drill/web/entity/VO/ProjectDataQueryVO.java
- zttcgl/src/main/java/com/zydcc/drill/web/entity/VO/ProjectDataResultVO.java
- zttcgl/src/main/java/com/zydcc/drill/web/entity/VO/ProjectDrillingDataResultVO.java
- zttcgl/src/main/java/com/zydcc/drill/web/entity/VO/ProjectInfoQueryVO.java
- zttcgl/src/main/java/com/zydcc/drill/web/entity/VO/ProjectTrackingFileResultVO.java
- zttcgl/src/main/java/com/zydcc/drill/web/mapper/
- zttcgl/src/main/java/com/zydcc/drill/web/mapper/BusinessTypeMapper.java
- zttcgl/src/main/java/com/zydcc/drill/web/mapper/DrillingColumnMapper.java
- zttcgl/src/main/java/com/zydcc/drill/web/mapper/DrillingColumnSubMapper.java
- zttcgl/src/main/java/com/zydcc/drill/web/mapper/DrillingDemandMapper.java
- zttcgl/src/main/java/com/zydcc/drill/web/mapper/DrillingItemMapper.java
- zttcgl/src/main/java/com/zydcc/drill/web/mapper/DrillingTeamMapper.java
- zttcgl/src/main/java/com/zydcc/drill/web/mapper/ExpertMapper.java
- zttcgl/src/main/java/com/zydcc/drill/web/mapper/FileMapper.java
- zttcgl/src/main/java/com/zydcc/drill/web/mapper/InxTrainPersonMapper.java
- zttcgl/src/main/java/com/zydcc/drill/web/mapper/InxTrainProjectMapper.java
- zttcgl/src/main/java/com/zydcc/drill/web/mapper/InxTrainUserMapper.java
- zttcgl/src/main/java/com/zydcc/drill/web/mapper/ProgressCoringLogMapper.java
- zttcgl/src/main/java/com/zydcc/drill/web/mapper/ProgressCoringLogSubMapper.java
- zttcgl/src/main/java/com/zydcc/drill/web/mapper/ProgressCoringStatisticsMapper.java
- zttcgl/src/main/java/com/zydcc/drill/web/mapper/ProgressCoringStatisticsSubMapper.java
- zttcgl/src/main/java/com/zydcc/drill/web/mapper/ProgressDepthAdjustMapper.java
- zttcgl/src/main/java/com/zydcc/drill/web/mapper/ProgressDepthAdjustSubMapper.java
- zttcgl/src/main/java/com/zydcc/drill/web/mapper/ProgressDrillingFinishMapper.java
- zttcgl/src/main/java/com/zydcc/drill/web/mapper/ProgressDrillingFluidDailyMapper.java
- zttcgl/src/main/java/com/zydcc/drill/web/mapper/ProgressDrillingFluidDailySubMapper.java
- zttcgl/src/main/java/com/zydcc/drill/web/mapper/ProgressDrillingTimeMapper.java
- zttcgl/src/main/java/com/zydcc/drill/web/mapper/ProgressDrillingTimeSubMapper.java
- zttcgl/src/main/java/com/zydcc/drill/web/mapper/ProgressFixedHoleMapper.java
- zttcgl/src/main/java/com/zydcc/drill/web/mapper/ProgressHydrometryMapper.java
- zttcgl/src/main/java/com/zydcc/drill/web/mapper/ProgressHydrometrySubMapper.java
- zttcgl/src/main/java/com/zydcc/drill/web/mapper/ProgressInclinometryMapper.java
- zttcgl/src/main/java/com/zydcc/drill/web/mapper/ProgressInclinometrySubMapper.java
- zttcgl/src/main/java/com/zydcc/drill/web/mapper/ProgressLogHoleDailyMapper.java
- zttcgl/src/main/java/com/zydcc/drill/web/mapper/ProgressPressTestCasingSubMapper.java
- zttcgl/src/main/java/com/zydcc/drill/web/mapper/ProgressPressTestFixedSubMapper.java
- zttcgl/src/main/java/com/zydcc/drill/web/mapper/ProgressPressTestMapper.java
- zttcgl/src/main/java/com/zydcc/drill/web/mapper/ProgressShiftReportMapper.java
- zttcgl/src/main/java/com/zydcc/drill/web/mapper/ProjectAssignmentMapper.java
- zttcgl/src/main/java/com/zydcc/drill/web/mapper/ProjectDrillingProgressMapper.java
- zttcgl/src/main/java/com/zydcc/drill/web/mapper/ProjectInfoMapper.java
- zttcgl/src/main/java/com/zydcc/drill/web/mapper/ProjectProcessMapper.java
- zttcgl/src/main/java/com/zydcc/drill/web/mapper/ProjectTeamMapper.java
- zttcgl/src/main/java/com/zydcc/drill/web/mapper/RepositoryKnowledgeMapper.java
- zttcgl/src/main/java/com/zydcc/drill/web/mapper/SelfEvalMapper.java
- zttcgl/src/main/java/com/zydcc/drill/web/mapper/SkillTrainMapper.java
- zttcgl/src/main/java/com/zydcc/drill/web/service/
- zttcgl/src/main/java/com/zydcc/drill/web/service/BusinessTypeService.java
- zttcgl/src/main/java/com/zydcc/drill/web/service/DefaultTableAnalysisService.java
- zttcgl/src/main/java/com/zydcc/drill/web/service/DrillingColumnService.java
- zttcgl/src/main/java/com/zydcc/drill/web/service/DrillingColumnSubService.java
- zttcgl/src/main/java/com/zydcc/drill/web/service/DrillingDemandService.java
- zttcgl/src/main/java/com/zydcc/drill/web/service/DrillingItemService.java
- zttcgl/src/main/java/com/zydcc/drill/web/service/DrillingTeamService.java
- zttcgl/src/main/java/com/zydcc/drill/web/service/ExpertService.java
- zttcgl/src/main/java/com/zydcc/drill/web/service/FileService.java
- zttcgl/src/main/java/com/zydcc/drill/web/service/InxTrainPersonService.java
- zttcgl/src/main/java/com/zydcc/drill/web/service/InxTrainProjectService.java
- zttcgl/src/main/java/com/zydcc/drill/web/service/InxTrainUserService.java
- zttcgl/src/main/java/com/zydcc/drill/web/service/ProgressCoringLogService.java
- zttcgl/src/main/java/com/zydcc/drill/web/service/ProgressCoringLogSubService.java
- zttcgl/src/main/java/com/zydcc/drill/web/service/ProgressCoringStatisticsService.java
- zttcgl/src/main/java/com/zydcc/drill/web/service/ProgressCoringStatisticsSubService.java
- zttcgl/src/main/java/com/zydcc/drill/web/service/ProgressDepthAdjustService.java
- zttcgl/src/main/java/com/zydcc/drill/web/service/ProgressDepthAdjustSubService.java
- zttcgl/src/main/java/com/zydcc/drill/web/service/ProgressDrillingFinishService.java
- zttcgl/src/main/java/com/zydcc/drill/web/service/ProgressDrillingFluidDailyService.java
- zttcgl/src/main/java/com/zydcc/drill/web/service/ProgressDrillingFluidDailySubService.java
- zttcgl/src/main/java/com/zydcc/drill/web/service/ProgressDrillingTimeService.java
- zttcgl/src/main/java/com/zydcc/drill/web/service/ProgressDrillingTimeSubService.java
- zttcgl/src/main/java/com/zydcc/drill/web/service/ProgressFixedHoleService.java
- zttcgl/src/main/java/com/zydcc/drill/web/service/ProgressHydrometryService.java
- zttcgl/src/main/java/com/zydcc/drill/web/service/ProgressHydrometrySubService.java
- zttcgl/src/main/java/com/zydcc/drill/web/service/ProgressInclinometryService.java
- zttcgl/src/main/java/com/zydcc/drill/web/service/ProgressInclinometrySubService.java
- zttcgl/src/main/java/com/zydcc/drill/web/service/ProgressLogHoleDailyService.java
- zttcgl/src/main/java/com/zydcc/drill/web/service/ProgressPressTestCasingSubService.java
- zttcgl/src/main/java/com/zydcc/drill/web/service/ProgressPressTestFixedSubService.java
- zttcgl/src/main/java/com/zydcc/drill/web/service/ProgressPressTestService.java
- zttcgl/src/main/java/com/zydcc/drill/web/service/ProgressShiftReportService.java
- zttcgl/src/main/java/com/zydcc/drill/web/service/ProjectAssignmentService.java
- zttcgl/src/main/java/com/zydcc/drill/web/service/ProjectDrillingProgressService.java
- zttcgl/src/main/java/com/zydcc/drill/web/service/ProjectInfoService.java
- zttcgl/src/main/java/com/zydcc/drill/web/service/ProjectProcessService.java
- zttcgl/src/main/java/com/zydcc/drill/web/service/ProjectTeamService.java
- zttcgl/src/main/java/com/zydcc/drill/web/service/RepositoryKnowledgeService.java
- zttcgl/src/main/java/com/zydcc/drill/web/service/SelfEvalService.java
- zttcgl/src/main/java/com/zydcc/drill/web/service/SkillTrainService.java
- zttcgl/src/main/java/com/zydcc/drill/web/service/impl/
- zttcgl/src/main/java/com/zydcc/drill/web/service/impl/BusinessTypeServiceImpl.java
- zttcgl/src/main/java/com/zydcc/drill/web/service/impl/DrillingColumnServiceImpl.java
- zttcgl/src/main/java/com/zydcc/drill/web/service/impl/DrillingColumnSubServiceImpl.java
- zttcgl/src/main/java/com/zydcc/drill/web/service/impl/DrillingDemandServiceImpl.java
- zttcgl/src/main/java/com/zydcc/drill/web/service/impl/DrillingItemServiceImpl.java
- zttcgl/src/main/java/com/zydcc/drill/web/service/impl/DrillingTeamServiceImpl.java
- zttcgl/src/main/java/com/zydcc/drill/web/service/impl/ExpertServiceImpl.java
- zttcgl/src/main/java/com/zydcc/drill/web/service/impl/FileServiceImpl.java
- zttcgl/src/main/java/com/zydcc/drill/web/service/impl/InxTrainPersonServiceImpl.java
- zttcgl/src/main/java/com/zydcc/drill/web/service/impl/InxTrainProjectServiceImpl.java
- zttcgl/src/main/java/com/zydcc/drill/web/service/impl/InxTrainUserServiceImpl.java
- zttcgl/src/main/java/com/zydcc/drill/web/service/impl/ProgressCoringLogServiceImpl.java
- zttcgl/src/main/java/com/zydcc/drill/web/service/impl/ProgressCoringLogSubServiceImpl.java
- zttcgl/src/main/java/com/zydcc/drill/web/service/impl/ProgressCoringStatisticsServiceImpl.java
- zttcgl/src/main/java/com/zydcc/drill/web/service/impl/ProgressCoringStatisticsSubServiceImpl.java
- zttcgl/src/main/java/com/zydcc/drill/web/service/impl/ProgressDepthAdjustServiceImpl.java
- zttcgl/src/main/java/com/zydcc/drill/web/service/impl/ProgressDepthAdjustSubServiceImpl.java
- zttcgl/src/main/java/com/zydcc/drill/web/service/impl/ProgressDrillingFinishServiceImpl.java
- zttcgl/src/main/java/com/zydcc/drill/web/service/impl/ProgressDrillingFluidDailyServiceImpl.java
- zttcgl/src/main/java/com/zydcc/drill/web/service/impl/ProgressDrillingFluidDailySubServiceImpl.java
- zttcgl/src/main/java/com/zydcc/drill/web/service/impl/ProgressDrillingTimeServiceImpl.java
- zttcgl/src/main/java/com/zydcc/drill/web/service/impl/ProgressDrillingTimeSubServiceImpl.java
- zttcgl/src/main/java/com/zydcc/drill/web/service/impl/ProgressFixedHoleServiceImpl.java
- zttcgl/src/main/java/com/zydcc/drill/web/service/impl/ProgressHydrometryServiceImpl.java
- zttcgl/src/main/java/com/zydcc/drill/web/service/impl/ProgressHydrometrySubServiceImpl.java
- zttcgl/src/main/java/com/zydcc/drill/web/service/impl/ProgressInclinometryServiceImpl.java
- zttcgl/src/main/java/com/zydcc/drill/web/service/impl/ProgressInclinometrySubServiceImpl.java
- zttcgl/src/main/java/com/zydcc/drill/web/service/impl/ProgressLogHoleDailyServiceImpl.java
- zttcgl/src/main/java/com/zydcc/drill/web/service/impl/ProgressPressTestCasingSubServiceImpl.java
- zttcgl/src/main/java/com/zydcc/drill/web/service/impl/ProgressPressTestFixedSubServiceImpl.java
- zttcgl/src/main/java/com/zydcc/drill/web/service/impl/ProgressPressTestServiceImpl.java
- zttcgl/src/main/java/com/zydcc/drill/web/service/impl/ProgressShiftReportServiceImpl.java
- zttcgl/src/main/java/com/zydcc/drill/web/service/impl/ProjectAssignmentServiceImpl.java
- zttcgl/src/main/java/com/zydcc/drill/web/service/impl/ProjectDrillingProgressServiceImpl.java
- zttcgl/src/main/java/com/zydcc/drill/web/service/impl/ProjectInfoServiceImpl.java
- zttcgl/src/main/java/com/zydcc/drill/web/service/impl/ProjectProcessServiceImpl.java
- zttcgl/src/main/java/com/zydcc/drill/web/service/impl/ProjectTeamServiceImpl.java
- zttcgl/src/main/java/com/zydcc/drill/web/service/impl/RepositoryKnowledgeServiceImpl.java
- zttcgl/src/main/java/com/zydcc/drill/web/service/impl/SelfEvalServiceImpl.java
- zttcgl/src/main/java/com/zydcc/drill/web/service/impl/SkillTrainServiceImpl.java
[truncated: 43 more entries]
