# Supplementary material for: Design and implementation of a comprehensive management platform for drilling engineering
Source: PLoS One. 2026 Feb 26;21(2):e0343700. doi: 10.1371/journal.pone.0343700 (PMC12944780; doi:10.1371/journal.pone.0343700)
Supplement: S1 File — The original code is for APP of the platform. (ZIP) [file pone.0343700.s001.zip › zttcgl/pom.xml]

<?xml version="1.0" encoding="UTF-8"?>
<project xmlns="http://maven.apache.org/POM/4.0.0"
         xmlns:xsi="http://www.w3.org/2001/XMLSchema-instance"
         xsi:schemaLocation="http://maven.apache.org/POM/4.0.0 http://maven.apache.org/xsd/maven-4.0.0.xsd">
    <modelVersion>4.0.0</modelVersion>

    <parent>
        <groupId>com.geniuses</groupId>
        <artifactId>parent</artifactId>
        <version>1.1.1-SNAPSHOT</version>
    </parent>

    <groupId>com.zydcc</groupId>
    <artifactId>drilling</artifactId>
    <version>0.0.1-SNAPSHOT</version>


    <properties>
        <maven.compiler.source>8</maven.compiler.source>
        <maven.compiler.target>8</maven.compiler.target>
        <project.build.sourceEncoding>UTF-8</project.build.sourceEncoding>
    </properties>

    <dependencies>
        <dependency>
            <groupId>org.springframework.boot</groupId>
            <artifactId>spring-boot-starter-web</artifactId>
        </dependency>

        <dependency>
            <groupId>com.alibaba.cloud</groupId>
            <artifactId>spring-cloud-starter-alibaba-nacos-discovery</artifactId>
        </dependency>
<!--    分词器    -->
        <dependency>
            <groupId>com.huaban</groupId>
            <artifactId>jieba-analysis</artifactId>
            <version>1.0.2</version>
        </dependency>

        <dependency>
            <groupId>com.mybatis-flex</groupId>
            <artifactId>mybatis-flex-spring-boot-starter</artifactId>
            <version>1.8.4</version>
        </dependency>
        <dependency>
            <groupId>com.mybatis-flex</groupId>
            <artifactId>mybatis-flex-codegen</artifactId>
            <version>1.8.3</version>
            <scope>compile</scope>
        </dependency>
        <dependency>
            <groupId>org.postgresql</groupId>
            <artifactId>postgresql</artifactId>
        </dependency>
        <dependency>
            <groupId>com.alibaba</groupId>
            <artifactId>druid-spring-boot-starter</artifactId>
        </dependency>
        <dependency>
            <groupId>com.geniuses</groupId>
            <artifactId>gdc-swagger</artifactId>
        </dependency>
        <dependency>
            <groupId>com.geniuses</groupId>
            <artifactId>gdc-log-common</artifactId>
        </dependency>
        <dependency>
            <groupId>org.projectlombok</groupId>
            <artifactId>lombok</artifactId>
        </dependency>
        <dependency>
            <groupId>cn.hutool</groupId>
            <artifactId>hutool-all</artifactId>
        </dependency>
        <dependency>
            <groupId>org.springframework.boot</groupId>
            <artifactId>spring-boot-starter-data-redis</artifactId>
        </dependency>
        <dependency>
            <groupId>com.geniuses</groupId>
            <artifactId>gdc-feign-api-auth</artifactId>
            <exclusions>
                <exclusion>
                    <groupId>com.geniuses</groupId>
                    <artifactId>gdc-mybatis-plus</artifactId>
                </exclusion>
            </exclusions>
        </dependency>
        <dependency>
            <groupId>com.geniuses</groupId>
            <artifactId>gdc-feign-api-thirdparty-message</artifactId>
        </dependency>
        <dependency>
            <groupId>com.geniuses</groupId>
            <artifactId>gdc-feign-api-flow</artifactId>
        </dependency>
        <dependency>
            <groupId>com.alibaba</groupId>
            <artifactId>easyexcel</artifactId>
            <version>3.3.4</version>
        </dependency>
    </dependencies>

    <build>
        <plugins>
            <plugin>
                <groupId>org.springframework.boot</groupId>
                <artifactId>spring-boot-maven-plugin</artifactId>
            </plugin>
        </plugins>
    </build>
</project>
