# Supplementary material for: Design and implementation of a comprehensive management platform for drilling engineering
Source: PLoS One. 2026 Feb 26;21(2):e0343700. doi: 10.1371/journal.pone.0343700 (PMC12944780; doi:10.1371/journal.pone.0343700)
Supplement: S1 File — The original code is for APP of the platform. (ZIP) [file pone.0343700.s001.zip › zttcgl/src/main/java/com/geniuses/mybatisPlus/web/entity/BaseEntity.java]

package com.geniuses.mybatisPlus.web.entity;

import com.fasterxml.jackson.annotation.JsonFormat;
import lombok.Data;
import lombok.NoArgsConstructor;

import java.io.Serializable;
import java.util.Date;

/**
 * Description: 数据库对象基类
 * date: 2021/1/6 16:30
 *
 * @author moon
 * @since 1.0.0
 */
@Data
@NoArgsConstructor
public class BaseEntity implements Serializable {


    @JsonFormat(pattern = "yyyy-MM-dd HH:mm:ss", timezone = "GMT+8")
    private Date createTime;
    /**
     * 创建人
     */
    private String createBy;

    public BaseEntity(Date createTime, String createBy, Date updateTime, String updateBy) {
        this.updateTime = updateTime;
        this.updateBy = updateBy;
    }

    public BaseEntity(Date updateTime, String updateBy) {
        this.updateTime = updateTime;
        this.updateBy = updateBy;
    }

    /**
     * 更新时间
     */
    @JsonFormat(pattern = "yyyy-MM-dd HH:mm:ss", timezone = "GMT+8")
    private Date updateTime;
    /**
     * 更新人
     */
    private String updateBy;


}
