# Supplementary material for: Design and implementation of a comprehensive management platform for drilling engineering
Source: PLoS One. 2026 Feb 26;21(2):e0343700. doi: 10.1371/journal.pone.0343700 (PMC12944780; doi:10.1371/journal.pone.0343700)
Supplement: S1 File — The original code is for APP of the platform. (ZIP) [file pone.0343700.s001.zip › zttcgl/src/main/java/com/zydcc/CodeGen.java]

package com.zydcc;

import com.alibaba.druid.pool.DruidDataSource;
import com.mybatisflex.codegen.Generator;
import com.mybatisflex.codegen.config.ColumnConfig;
import com.mybatisflex.codegen.config.EntityConfig;
import com.mybatisflex.codegen.config.GlobalConfig;
import com.mybatisflex.codegen.dialect.impl.DefaultJdbcDialect;
import com.mybatisflex.core.audit.AuditManager;
import com.mybatisflex.core.audit.ConsoleMessageCollector;
import com.mybatisflex.core.audit.MessageCollector;
import com.mybatisflex.core.util.StringUtil;

/**
 * Description:  <br>
 * Date: 2024/6/12 11:18 <br>
 *
 * @author moon
 * @since
 */
public class CodeGen {

    /**
     * 代码生成修改当前值
     */
    public static String[] tableName = {"drilling_column"};

    public static void main(String[] args) throws ClassNotFoundException {

        //开启审计功能
        AuditManager.setAuditEnable(true);

        //设置 SQL 审计收集器
        MessageCollector collector = new ConsoleMessageCollector();
        AuditManager.setMessageCollector(collector);
        //配置数据源
        DruidDataSource dataSource = new DruidDataSource();
        Class.forName("org.postgresql.Driver");
        dataSource.setUrl("jdbc:postgresql://192.168.19.21:5432/drilling?currentSchema=drilling&characterEncoding=utf-8");
        dataSource.setUsername("postgres");
        dataSource.setPassword("postgres");


        //创建配置内容，两种风格都可以。
        GlobalConfig globalConfig = createGlobalConfigUseStyle1();
        //GlobalConfig globalConfig = createGlobalConfigUseStyle2();


        //通过 datasource 和 globalConfig 创建代码生成器
        Generator generator = new Generator(dataSource, globalConfig, new MyDialect());

        //生成代码
        generator.generate();
    }

    @Deprecated
    public static GlobalConfig createGlobalConfigUseStyle1() {
        //创建配置内容
        GlobalConfig globalConfig = new GlobalConfig();

        //设置根包
        globalConfig.setBasePackage("com.zydcc.drill.web");

        //设置表前缀和只生成哪些表
//        globalConfig.setTablePrefix("tb_");
        globalConfig.setGenerateSchema("drilling");
        globalConfig.setGenerateTable(tableName);
        //设置生成 entity 并启用 Lombok
        globalConfig.setEntityGenerateEnable(true);
        globalConfig.setEntityWithLombok(true);
        globalConfig.enableController();
        globalConfig.enableService();
        globalConfig.enableServiceImpl();
        globalConfig.enableMapperXml();
        //设置项目的JDK版本，项目的JDK为14及以上时建议设置该项，小于14则可以不设置
//        globalConfig.setJdkVersion(17);

        //设置生成 mapper
        globalConfig.setMapperGenerateEnable(true);

        // 生成swagger注释
        globalConfig.getEntityConfig()
                .setSwaggerVersion(EntityConfig.SwaggerVersion.FOX)
                .setWithSwagger(true);

        return globalConfig;
    }

    public static GlobalConfig createGlobalConfigUseStyle2() {
        //创建配置内容
        GlobalConfig globalConfig = new GlobalConfig();

        //设置根包
        globalConfig.getPackageConfig()
                .setBasePackage("com.test");

        //设置表前缀和只生成哪些表，setGenerateTable 未配置时，生成所有表
        globalConfig.getStrategyConfig()
                .setTablePrefix("tb_")
                .setGenerateTable("tb_account", "tb_account_session");

        //设置生成 entity 并启用 Lombok
        globalConfig.enableEntity()
                .setWithLombok(true)
                .setJdkVersion(17);

        //设置生成 mapper
        globalConfig.enableMapper();

        //可以单独配置某个列
        ColumnConfig columnConfig = new ColumnConfig();
        columnConfig.setColumnName("tenant_id");
        columnConfig.setLarge(true);
        columnConfig.setVersion(true);
        globalConfig.getStrategyConfig()
                .setColumnConfig("tb_account", columnConfig);

        return globalConfig;
    }

    public static class MyDialect extends DefaultJdbcDialect {

        @Override
        protected String forBuildColumnsSql(String schema, String tableName) {
            return "SELECT * FROM " + (StringUtil.isNotBlank(schema) ? schema + "." : "") + "\"" + tableName + "\"" + " WHERE 1 = 2";
        }

    }

}
