# Supplementary material for: Design and implementation of a comprehensive management platform for drilling engineering
Source: PLoS One. 2026 Feb 26;21(2):e0343700. doi: 10.1371/journal.pone.0343700 (PMC12944780; doi:10.1371/journal.pone.0343700)
Supplement: S1 File — The original code is for APP of the platform. (ZIP) [file pone.0343700.s001.zip › zttcgl/src/main/java/com/zydcc/DrillingApplication.java]

package com.zydcc;

import com.mybatisflex.core.keygen.KeyGeneratorFactory;
import com.zydcc.drill.util.mybatisflex.IdGen;
import org.mybatis.spring.annotation.MapperScan;
import org.springframework.boot.SpringApplication;
import org.springframework.boot.autoconfigure.SpringBootApplication;
import org.springframework.cloud.client.discovery.EnableDiscoveryClient;
import org.springframework.cloud.openfeign.EnableFeignClients;

/**
 * Description:  <br>
 * Date: 2024/6/12 11:12 <br>
 *
 * @author moon
 * @since 0.0.1
 */
@SpringBootApplication(scanBasePackages = {"com.zydcc","com.geniuses.feign"})
@EnableDiscoveryClient
@EnableFeignClients({"com.geniuses.feign","com.geniuses.log"})
@MapperScan("com.zydcc.drill.web.mapper")
public class DrillingApplication {

    public static void main(String[] args) {
        KeyGeneratorFactory.register("gdcid", new IdGen());

        SpringApplication.run(DrillingApplication.class, args);
    }

}
