# Supplementary material for: Design and implementation of a comprehensive management platform for drilling engineering
Source: PLoS One. 2026 Feb 26;21(2):e0343700. doi: 10.1371/journal.pone.0343700 (PMC12944780; doi:10.1371/journal.pone.0343700)
Supplement: S1 File — The original code is for APP of the platform. (ZIP) [file pone.0343700.s001.zip › zttcgl/src/main/java/com/zydcc/drill/config/mybatisFlux/MyConfigurationCustomizer.java]

package com.zydcc.drill.config.mybatisFlux;

import com.mybatisflex.core.mybatis.FlexConfiguration;
import com.mybatisflex.spring.boot.ConfigurationCustomizer;
import org.apache.ibatis.logging.stdout.StdOutImpl;
import org.springframework.context.annotation.Configuration;

/**
 * Description:  <br>
 * Date: 2024/6/26 9:56 <br>
 *
 * @author moon
 * @since 1.0
 */
@Configuration
public class MyConfigurationCustomizer implements ConfigurationCustomizer {

    @Override
    public void customize(FlexConfiguration configuration) {
        configuration.setLogImpl(StdOutImpl.class);
    }
}
