# Supplementary material for: Design and implementation of a comprehensive management platform for drilling engineering
Source: PLoS One. 2026 Feb 26;21(2):e0343700. doi: 10.1371/journal.pone.0343700 (PMC12944780; doi:10.1371/journal.pone.0343700)
Supplement: S1 File — The original code is for APP of the platform. (ZIP) [file pone.0343700.s001.zip › zttcgl/src/main/java/com/zydcc/drill/config/mybatisFlux/MybatisFlexConfig.java]

package com.zydcc.drill.config.mybatisFlux;

import org.springframework.context.annotation.Configuration;

/**
 * Description: mybatis flex配置文件 <br>
 * Date: 2024/4/8 16:09 <br>
 *
 * @author moon
 * @since 0.0.1-SNAPSHOT
 */
@Configuration
public class MybatisFlexConfig {


}
