# Supplementary material for: Design and implementation of a comprehensive management platform for drilling engineering
Source: PLoS One. 2026 Feb 26;21(2):e0343700. doi: 10.1371/journal.pone.0343700 (PMC12944780; doi:10.1371/journal.pone.0343700)
Supplement: S1 File — The original code is for APP of the platform. (ZIP) [file pone.0343700.s001.zip › zttcgl/src/main/java/com/zydcc/drill/constant/BusinessConst.java]

package com.zydcc.drill.constant;

/**
 * ClassName: BusinessConst
 * Description:
 * date: 2024/8/2 10:11
 *
 * @author biao
 * @since JDK 1.8
 */
public class BusinessConst {

    /**
     * 受理方角色编码
     */
    public static String ACCEPT_ROLE_MARK = "ACCEPT";

    /**
     * 需求方审批角色编码
     */
    public static String XQDWSHY_ROLE_MARK = "XQDWSHY";

    /**
     * 钉钉获取token地址前缀
     */
    public static String DD_GET_TOKEN_URL = "https://oapi.dingtalk.com/gettoken";

    /**
     * 钉钉发送通知地址前缀
     */
    public static String DD_SEND_NOTICE_URL = "https://oapi.dingtalk.com/topapi/message/corpconversation/asyncsend_v2?access_token=";

    /**
     * 需求受理流程标识
     */
    public static String PROCESS_DRILLING_DEMAND = "process_drilling_demand";

    /**
     * 自由订单审批流程标志
     */
    public static String FREE_PROCESS_DRILLING_DEMAND = "free_process_drilling_demand";


    /**
     * 需求受理业务标识
     */
    public static String BUSINESS_TYPE = "Business_demand";
}
