# Supplementary material for: Design and implementation of a comprehensive management platform for drilling engineering
Source: PLoS One. 2026 Feb 26;21(2):e0343700. doi: 10.1371/journal.pone.0343700 (PMC12944780; doi:10.1371/journal.pone.0343700)
Supplement: S1 File — The original code is for APP of the platform. (ZIP) [file pone.0343700.s001.zip › zttcgl/src/main/java/com/zydcc/drill/enums/DrillingTypeEnum.java]

package com.zydcc.drill.enums;

import lombok.Getter;

/**
 * 钻探能力-钻机类型
 */
@Getter
public enum DrillingTypeEnum {

    /**
     * 参数井
     */
    PARAM("1"),
    /**
     * 油气调查井
     */
    OIL("2"),
    /**
     * 机械岩心钻孔
     */
    CORE("3"),
    /**
     * 工程勘察孔
     */
    PROJECT("4"),
    /**
     * 水文地质钻孔
     */
    GEOLOGY("5"),
    /**
     * 其他钻机
     */
    OTHER("99");

    /**
     * 编号
     */
    private final String code;

    DrillingTypeEnum(String code) {
        this.code = code;
    }
}
