# Supplementary material for: Design and implementation of a comprehensive management platform for drilling engineering
Source: PLoS One. 2026 Feb 26;21(2):e0343700. doi: 10.1371/journal.pone.0343700 (PMC12944780; doi:10.1371/journal.pone.0343700)
Supplement: S1 File — The original code is for APP of the platform. (ZIP) [file pone.0343700.s001.zip › zttcgl/src/main/java/com/zydcc/drill/enums/ProcessStatusEnum.java]

package com.zydcc.drill.enums;

import lombok.Getter;

/**
 * ClassName: ProcessStatusEnum
 * Description: 流程状态
 * date: 2024/8/15 14:14
 *
 * @author biao
 * @since JDK 1.8
 */
@Getter
public enum ProcessStatusEnum {

    /**
     * 审批中
     */
    UNDER("2"),
    /**
     * 审批结束
     */
    END("3"),
    /**
     * 审批撤回
     */
    WITHDRAWN("5"),
    /**
     * 审批驳回
     */
    REJECT("4");

    /**
     * 编号
     */
    private final String code;

    ProcessStatusEnum(String code) {
        this.code = code;
    }
}
