# Supplementary material for: Design and implementation of a comprehensive management platform for drilling engineering
Source: PLoS One. 2026 Feb 26;21(2):e0343700. doi: 10.1371/journal.pone.0343700 (PMC12944780; doi:10.1371/journal.pone.0343700)
Supplement: S1 File — The original code is for APP of the platform. (ZIP) [file pone.0343700.s001.zip › zttcgl/src/main/java/com/zydcc/drill/enums/QualityControlEnum.java]

package com.zydcc.drill.enums;

/**
 * Description: <br>
 * 质量控制枚举 <br>
 * 注意位置不能变动<br>
 * Date:<br> 2024/6/22 10:02
 * <br>
 *
 * @author moon
 * @since 1.0
 */
public enum QualityControlEnum {

    /**
     * 0钻井质量控制
     */
    POSTION_TRACKING,
    /**
     * 1施工单位优先
     */
    TEAM_CHOOSE,

    /**
     * 2工程设计跟踪
     */
    DESIGN_TRACKING,

    /**
     * 3征地跟踪
     */
    REQUISITION_TRACKING,
    /**
     * 4井场建设跟踪
     */
    CONSTRUCTION_TRACKING,
    /**
     * 5钻井设备安装跟踪
     */

    INSTALL_TRACKING,
    /**
     * 6开钻
     */
    DRILL_START,
    /**
     * 7钻井过程监督
     */
    PROCESS_SUPERVISION,
    /**
     * 8完钻封孔
     */
    DRILL_FINISH,
    /**
     * 9野外验收
     */
    FIELD_ACCEPTANCE,
    /**
     * 10信息化验收
     */
    INFORMATIONAL_ACCEPTANCE,
    /**
     * 11成果验收
     */
    ACHIEVEMENT_ACCEPTANCE,

    /**
     * 12.项目结束
     */
    PROJECT_END,

    ;


    /**
     * 获取枚举的名字
     */
    public static String getName(QualityControlEnum controlEnum) {
        return controlEnum.name();
    }
}
