# Supplementary material for: Design and implementation of a comprehensive management platform for drilling engineering
Source: PLoS One. 2026 Feb 26;21(2):e0343700. doi: 10.1371/journal.pone.0343700 (PMC12944780; doi:10.1371/journal.pone.0343700)
Supplement: S1 File — The original code is for APP of the platform. (ZIP) [file pone.0343700.s001.zip › zttcgl/src/main/java/com/zydcc/drill/enums/TableTypeEnum.java]

package com.zydcc.drill.enums;

/**
 * Description:  <br>
 * Date: 2024/7/23 16:13 <br>
 *
 * @author moon
 * @since
 */
public enum TableTypeEnum {

    /**
     * 0. 钻井工程班报表
     */
    SHIFT_REPORT,
    /**
     * 1. 钻井液日报表
     */
    DRILLING_FLUID_DAILY,

    /**
     * 2. 岩心编录表
     */
    CORE_CATALOG,

    /**
     * 3. 测斜数据表
     */
    INCLINOMETRY,

    /**
     * 4. 取心统计表
     */
    CORING_STATISTICS,

    /**
     * 5. 岩心取样登记表
     */
    CORING_LOG,

    /**
     * 6. 录井日报表
     */
    LOG_HOLE_DAILY,

    /**
     * 7. 钻时记录表
     */
    DRILLING_TIME,

    /**
     * 8. 孔深校正记录
     */
    DEPTH_ADJUST,

    /**
     * 9. 简易水文观测记录表
     */
    HYDROMETRY,

    /**
     * 10. 固井施工记录
     */
    FIXED_HOLE,

    /**
     * 11. 套管柱试压记录表
     */
    PRESS_TEST,

    /**
     * 12. 封孔登记表
     */
    DRILLING_FINISH,
}
