# Supplementary material for: Design and implementation of a comprehensive management platform for drilling engineering
Source: PLoS One. 2026 Feb 26;21(2):e0343700. doi: 10.1371/journal.pone.0343700 (PMC12944780; doi:10.1371/journal.pone.0343700)
Supplement: S1 File — The original code is for APP of the platform. (ZIP) [file pone.0343700.s001.zip › zttcgl/src/main/java/com/zydcc/drill/exception/BaseException.java]

package com.zydcc.drill.exception;

import com.zydcc.drill.util.result.ResultCodeConst;
import lombok.Data;

/**
 * 基础异常
 *
 * @author moon
 * @since 1.0.0
 */
@Data
public class BaseException extends RuntimeException {


    /**
     * 错误码
     */
    private Integer code;

    /**
     * 错误码对应的参数
     */
    private final String msg;


    public BaseException(String msg) {
        super();
        this.msg = msg;
        this.code = ResultCodeConst.FAILED.getCode();
    }
    public BaseException(Integer code, String msg) {
        super();
        this.code = code;
        this.msg = msg;
    }

    public BaseException(Integer code, String msg ,Exception e) {
        super(e);
        this.code = code;
        this.msg = msg;
    }

    public BaseException(String msg, Exception e) {
        super(e);
        this.msg = msg;
        this.code = ResultCodeConst.FAILED.getCode();
    }


    public BaseException(ResultCodeConst resultCodeConst) {
        super();
        this.msg = resultCodeConst.getDefaultMessage();
        this.code = resultCodeConst.getCode();
    }

}
