# Supplementary material for: Design and implementation of a comprehensive management platform for drilling engineering
Source: PLoS One. 2026 Feb 26;21(2):e0343700. doi: 10.1371/journal.pone.0343700 (PMC12944780; doi:10.1371/journal.pone.0343700)
Supplement: S1 File — The original code is for APP of the platform. (ZIP) [file pone.0343700.s001.zip › zttcgl/src/main/java/com/zydcc/drill/property/DdProperty.java]

package com.zydcc.drill.property;

import lombok.Setter;
import org.springframework.boot.context.properties.ConfigurationProperties;
import org.springframework.stereotype.Component;

/**
 * ClassName: dd
 * Description:
 * date: 2024/8/1 15:44
 *
 * @author biao
 * @since JDK 1.8
 */
@Component
@Setter
@ConfigurationProperties(prefix = "drilling.dd")
public class DdProperty {

    public String appKey;

    public String appSecret;

    public String agentId;
}
