# Supplementary material for: Design and implementation of a comprehensive management platform for drilling engineering
Source: PLoS One. 2026 Feb 26;21(2):e0343700. doi: 10.1371/journal.pone.0343700 (PMC12944780; doi:10.1371/journal.pone.0343700)
Supplement: S1 File — The original code is for APP of the platform. (ZIP) [file pone.0343700.s001.zip › zttcgl/src/main/java/com/zydcc/drill/property/DrillingProperty.java]

package com.zydcc.drill.property;

import lombok.Setter;
import org.springframework.beans.factory.annotation.Autowired;
import org.springframework.boot.context.properties.ConfigurationProperties;
import org.springframework.stereotype.Component;

/**
 * Description:  <br>
 * Date: 2024/4/3 9:56 <br>
 *
 * @author moon
 * @since 0.0.1
 */
@Component
@Setter
@ConfigurationProperties(prefix = "drilling")
public class DrillingProperty {

    public String systemId;

    public String tenantId;

    public String uri;

    @Autowired
    public DdProperty dd;

}
