# Supplementary material for: Design and implementation of a comprehensive management platform for drilling engineering
Source: PLoS One. 2026 Feb 26;21(2):e0343700. doi: 10.1371/journal.pone.0343700 (PMC12944780; doi:10.1371/journal.pone.0343700)
Supplement: S1 File — The original code is for APP of the platform. (ZIP) [file pone.0343700.s001.zip › zttcgl/src/main/java/com/zydcc/drill/util/DdHttpUtil.java]

package com.zydcc.drill.util;

import cn.hutool.http.HttpUtil;
import cn.hutool.json.JSONObject;
import cn.hutool.json.JSONUtil;
import com.geniuses.common.exception.operation.OperationException;
import com.geniuses.common.util.SpringUtil;
import com.zydcc.drill.constant.BusinessConst;
import com.zydcc.drill.property.DdProperty;
import com.zydcc.drill.property.DrillingProperty;
import org.springframework.beans.factory.annotation.Autowired;

import java.util.HashMap;
import java.util.Map;

/**
 * ClassName: DdHttpUtil
 * Description: 钉钉接口工具类
 * date: 2024/8/2 10:58
 *
 * @author biao
 * @since JDK 1.8
 */
public class DdHttpUtil {

//    @Autowired
//    private DdProperty ddProperty;
//
//    @Autowired
//    private DrillingProperty drillingProperty;

    /**
     * {
     * "租户主键":{
     * "token":"",accessToken
     * "expTime":""到期时间
     * }
     * }
     */
    private final static Map<String, Map<String, String>> accessTokenMap = new HashMap<>();

    /**
     * 获取钉钉token
     * 本地缓存10分钟
     * @return 结果
     */
    public static String getToken(){
        DdProperty ddProperty = SpringUtil.getBean(DdProperty.class);
        DrillingProperty drillingProperty = SpringUtil.getBean(DrillingProperty.class);
        //获取accessToken
        Map<String, String> tokenMap = accessTokenMap.get(drillingProperty.tenantId);
        long currentTimeMillis = System.currentTimeMillis();
        if (tokenMap == null || Long.parseLong(tokenMap.get("expTime")) < currentTimeMillis) {
            // 获取token
            HashMap<String, Object> accessTokenParamMap = new HashMap<>();
            accessTokenParamMap.put("appkey", ddProperty.appKey);
            accessTokenParamMap.put("appsecret", ddProperty.appSecret);

            String accessTokenResultStr = HttpUtil.get(BusinessConst.DD_GET_TOKEN_URL, accessTokenParamMap);
            JSONObject jsonObject = JSONUtil.parseObj(accessTokenResultStr);
            Object accessToken = jsonObject.get("access_token");
            if (accessToken == null) {
                if (jsonObject.get("errmsg") != null) {
                    throw new OperationException(jsonObject.get("errmsg").toString());
                }
                throw new OperationException("获取钉钉accessToken异常，请稍后重试！");
            }
            tokenMap = new HashMap<>();
            tokenMap.put("token", accessToken.toString());
            tokenMap.put("expTime", currentTimeMillis + 3600000 + "");
            accessTokenMap.put(drillingProperty.tenantId, tokenMap);
            return accessToken.toString();
        }
        return tokenMap.get("token");
    }

    /**
     * 发送通知
     * @param ddUserIds 通知用户集合“,”分割
     * @param msg 文本消息体
     * @return 结果
     */
    public static String sendNotice(String ddUserIds, String msg){
        DdProperty ddProperty = SpringUtil.getBean(DdProperty.class);
        HashMap<String, Object> noticeParamMap = new HashMap<>();
        noticeParamMap.put("agent_id", ddProperty.agentId);
        noticeParamMap.put("userid_list", ddUserIds);
        HashMap<String, Object> msgParamMap = new HashMap<>();
        msgParamMap.put("msgtype","text");
        HashMap<String, Object> textParamMap = new HashMap<>();
        textParamMap.put("content", msg);
        msgParamMap.put("text", textParamMap);
        noticeParamMap.put("msg", msgParamMap);
        String noticeResultStr = HttpUtil.post(BusinessConst.DD_SEND_NOTICE_URL + getToken(), JSONUtil.toJsonStr(noticeParamMap));
        JSONObject jsonObject = JSONUtil.parseObj(noticeResultStr);
        Object errmsg = jsonObject.get("errmsg");
        return errmsg.toString();
    }

}
