# Supplementary material for: Design and implementation of a comprehensive management platform for drilling engineering
Source: PLoS One. 2026 Feb 26;21(2):e0343700. doi: 10.1371/journal.pone.0343700 (PMC12944780; doi:10.1371/journal.pone.0343700)
Supplement: S1 File — The original code is for APP of the platform. (ZIP) [file pone.0343700.s001.zip › zttcgl/src/main/java/com/zydcc/drill/util/LngAndLatUtil.java]

package com.zydcc.drill.util;

import cn.hutool.core.util.ObjectUtil;
import cn.hutool.core.util.StrUtil;
import com.alibaba.fastjson.JSONObject;

import java.io.BufferedReader;
import java.io.IOException;
import java.io.InputStreamReader;
import java.net.URL;
import java.net.URLConnection;

/**
 * ClassName: LngAndLatUtil
 * Description: 百度地图经纬度拾取，以及两点位置计算
 * date: 2024/7/25 15:17
 *
 * @author biao
 * @since JDK 1.8
 */
public class LngAndLatUtil {
    /**
     * 根据地址获得经纬度
     */
    public static String getLngAndLat(String address) {
        String result = "";
        String url = "http://api.map.baidu.com/geocoding/v3/?address=" + address + "&output=json&ak=fmOEWKSuNRyLxDbpjO1znv22DgF87WWB";
        String json = loadJSON(url);
        if (StrUtil.isEmpty(json)) {
            return "";
        }
        int len = json.length();
        // 如果不是合法的json格式
        if (json.indexOf("{") != 0 || json.lastIndexOf("}") != len - 1) {
            return "";
        }
        JSONObject obj = JSONObject.parseObject(json);
        if (obj.get("status").toString().equals("0")) {
            JSONObject resultJson = obj.getJSONObject("result");
            if (ObjectUtil.isNotNull(resultJson)){
                JSONObject locationJson = resultJson.getJSONObject("location");
                if (ObjectUtil.isNotNull(locationJson)){
                    double lng = locationJson.getDouble("lng");
                    double lat = locationJson.getDouble("lat");
                    result = lng + "," + lat;
                }
            }
        }
        return result;
    }

    public static String loadJSON(String url) {
        StringBuilder json = new StringBuilder();
        try {
            URL urlObj = new URL(url);
            URLConnection uc = urlObj.openConnection();
            BufferedReader br = new BufferedReader(new InputStreamReader(uc.getInputStream()));
            String inputLine = null;
            while ((inputLine = br.readLine()) != null) {
                json.append(inputLine);
            }
            br.close();
        } catch (IOException e) {
            return "";
        }
        return json.toString();
    }

    /**
     * 计算两点之间真实距离
     *
     * @return 米
     */
    public static double getDistance(double longitude1, double latitude1, double longitude2, double latitude2) {
        // 维度
        double lat1 = (Math.PI / 180) * latitude1;
        double lat2 = (Math.PI / 180) * latitude2;

        // 经度
        double lon1 = (Math.PI / 180) * longitude1;
        double lon2 = (Math.PI / 180) * longitude2;

        // 地球半径
        double R = 6371;

        // 两点间距离 km，如果想要米的话，结果*1000
        double d = Math.acos(Math.sin(lat1) * Math.sin(lat2) + Math.cos(lat1) * Math.cos(lat2) * Math.cos(lon2 - lon1)) * R;
        return d * 1000;
    }
}
