# Supplementary material for: Design and implementation of a comprehensive management platform for drilling engineering
Source: PLoS One. 2026 Feb 26;21(2):e0343700. doi: 10.1371/journal.pone.0343700 (PMC12944780; doi:10.1371/journal.pone.0343700)
Supplement: S1 File — The original code is for APP of the platform. (ZIP) [file pone.0343700.s001.zip › zttcgl/src/main/java/com/zydcc/drill/util/SessionUtil.java]

package com.zydcc.drill.util;

import cn.hutool.core.collection.CollectionUtil;
import com.geniuses.auth.web.entity.AuthUserEntity;
import com.geniuses.common.entity.vo.ResultVO;
import com.geniuses.feign.auth.ILoginFeignClient;
import com.zydcc.drill.property.DrillingProperty;
import org.springframework.beans.factory.annotation.Autowired;
import org.springframework.stereotype.Component;

import javax.servlet.http.HttpSession;
import java.util.Collection;
import java.util.Collections;
import java.util.List;
import java.util.Set;

/**
 * Description:  <br>
 * Date: 2024/4/9 15:11 <br>
 *
 * @author moon
 * @since
 */
@Component
public class SessionUtil {

    @Autowired
    private ILoginFeignClient loginFeignClient;

    @Autowired
    private DrillingProperty drillingProperty;

    @Autowired
    private HttpSession httpSession;

    public HttpSession getSession() {
        return this.httpSession;
    }

    /**
     * 获取当前用户的用户名
     *
     * @return username
     */
    public String getUsername() {
        return getUser().getUsername();
    }

    /**
     * 获取当前用户信息
     *
     * @return {@link AuthUserEntity}
     */
    public AuthUserEntity getUser() {
        ResultVO<AuthUserEntity> user = loginFeignClient.getAuthUser();
        AuthUserEntity authUser = user.getData();
        return authUser;
    }


    public List<String> getInfoRange() {
        return loginFeignClient.getRangeDept(drillingProperty.systemId).getData();
    }


    /**
     * @param a 数据权限
     * @param b 查询的区域代码
     * @return
     */
    public Collection<String> intersection(Collection<String> a, Set<String> b) {
        if (a == null || a.isEmpty()) {
            return Collections.EMPTY_LIST;
        }

        if (b == null || b.isEmpty()) {
            return a;
        }
        return CollectionUtil.intersection(a, b);
    }

}
