# Supplementary material for: Design and implementation of a comprehensive management platform for drilling engineering
Source: PLoS One. 2026 Feb 26;21(2):e0343700. doi: 10.1371/journal.pone.0343700 (PMC12944780; doi:10.1371/journal.pone.0343700)
Supplement: S1 File — The original code is for APP of the platform. (ZIP) [file pone.0343700.s001.zip › zttcgl/src/main/java/com/zydcc/drill/util/excel/EasyExcelUtil.java]

package com.zydcc.drill.util.excel;

import com.alibaba.excel.EasyExcel;
import com.alibaba.excel.ExcelWriter;
import com.geniuses.auth.web.entity.AuthDictDataEntity;
import com.geniuses.auth.web.entity.AuthDictDataSysEntity;
import com.geniuses.common.entity.vo.ResultVO;
import com.geniuses.feign.auth.IAuthDictDataFeignClient;
import com.geniuses.feign.auth.IAuthDictDataSysFeignClient;
import com.zydcc.drill.util.excel.convert.*;

import java.io.File;
import java.util.ArrayList;
import java.util.HashMap;
import java.util.List;
import java.util.Map;

/**
 * Description: 表格工具类 <br>
 * Date: 2024/4/12 14:34 <br>
 *
 * @author moon
 * @since 0.0.1-SNAPSHOT
 */
public class EasyExcelUtil {

    public static ExcelWriter getImportErrorExcelWrite(File file) {
        return EasyExcel.write(file).head(getExcelWriterHead("数据","行", "列", "数据", "错误")).build();
    }

    public static List<List<String>> getExcelWriterHead(String... head) {
        ArrayList<List<String>> hl = new ArrayList<>(head.length);
        for (String s : head) {
            ArrayList<String> h = new ArrayList<>(1);
            h.add(s);
            hl.add(h);
        }
        return hl;
    }

    /**
     * 更新converter中的字典map
     *
     * @param client {@link IAuthDictDataFeignClient}
     */
    public static void updateDict(IAuthDictDataFeignClient client, IAuthDictDataSysFeignClient sysFeignClient) {
        ExpertSourceConverter.setMap(updateDict(client, "EXPERT_SOURCE"));    // 专家来源
        MajorConverter.setMap(updateDict(client, "EXPERT_MAJOR")); // 专业
        DegreeConverter.setMap(updateDict(client, "EXPERT_DEGREE")); // 学位
        TitleConverter.setMap(updateDict(client, "EXPERT_TITLE")); // 职称
        ExpertStatusConverter.setMap(updateDict(client, "APPROVAL_STATUS")); // 审批状态
        PoliticalConverter.setMap(updateDict(client, "POLITICAL_STATUS")); // 政治面貌
        HealthConverter.setMap(updateDict(client, "HEALTH_STATUS")); // 健康状况
        EDUConverter.setMap(updateDict(client, "EDU_STATUS")); // 学历
        TeamNatureConverter.setMap(updateDict(client, "TEAM_NATURE")); // 队伍性质
        HoleTypeConverter.setMap(updateDict(client, "HOLE_TYPE")); // 钻孔类型
        DemandStatusConverter.setMap(updateDict(client, "DEMAND_STATUS")); // 钻探需求状态

        SexConverter.setMap(updateDict(sysFeignClient, "GDC_SEX")); // 性别
        NationConverter.setMap(updateDict(sysFeignClient, "GDC_NATION"));   // 民族
    }


    private static Map<String, String> updateDict(IAuthDictDataSysFeignClient client, String key) {
        ResultVO<List<AuthDictDataSysEntity>> dataListByParentType = client.getDataListByParentType(key,true);
        if (dataListByParentType.getData().isEmpty()){
            dataListByParentType = client.getDataListByParentType(key,false);
        }
        List<AuthDictDataSysEntity> dictList = dataListByParentType.getData();
        HashMap<String, String> map = new HashMap<>(dictList.size());
        for (AuthDictDataSysEntity authDictDataSysEntity : dictList) {
            map.put(authDictDataSysEntity.getDictMark(), authDictDataSysEntity.getDictName());
        }
        return map;
    }
    private static Map<String, String> updateDict(IAuthDictDataFeignClient client, String key) {
        ResultVO<List<AuthDictDataEntity>> dataListByParentType = client.getDataList("",key);
        List<AuthDictDataEntity> dictList = dataListByParentType.getData();
        HashMap<String, String> map = new HashMap<>(dictList.size());
        for (AuthDictDataEntity authDictDataSysEntity : dictList) {
            map.put(authDictDataSysEntity.getDictMark(), authDictDataSysEntity.getDictName());
        }
        return map;
    }
}
