# Supplementary material for: Design and implementation of a comprehensive management platform for drilling engineering
Source: PLoS One. 2026 Feb 26;21(2):e0343700. doi: 10.1371/journal.pone.0343700 (PMC12944780; doi:10.1371/journal.pone.0343700)
Supplement: S1 File — The original code is for APP of the platform. (ZIP) [file pone.0343700.s001.zip › zttcgl/src/main/java/com/zydcc/drill/util/excel/ReadErrorDTO.java]

package com.zydcc.drill.util.excel;

import com.alibaba.excel.EasyExcel;
import com.alibaba.excel.ExcelWriter;
import com.alibaba.excel.write.metadata.WriteSheet;
import lombok.Getter;
import lombok.Setter;

import java.io.Serializable;

/**
 * Description: 读取excel错误日志写出工具 <br>
 * Date: 2024/4/15 11:10 <br>
 *
 * @author moon
 * @since 0.0.1-SNAPSHOT
 */
@Getter
public class ReadErrorDTO implements Serializable {

    @Setter
    private ExcelWriter excelWriter;
    private final WriteSheet writeSheet = EasyExcel.writerSheet("错误日志").build();
    @Setter
    private Boolean isWritten = false;

}
