# Supplementary material for: Design and implementation of a comprehensive management platform for drilling engineering
Source: PLoS One. 2026 Feb 26;21(2):e0343700. doi: 10.1371/journal.pone.0343700 (PMC12944780; doi:10.1371/journal.pone.0343700)
Supplement: S1 File — The original code is for APP of the platform. (ZIP) [file pone.0343700.s001.zip › zttcgl/src/main/java/com/zydcc/drill/util/excel/convert/AbsConverter.java]

package com.zydcc.drill.util.excel.convert;

import com.alibaba.excel.converters.Converter;
import com.alibaba.excel.enums.CellDataTypeEnum;
import com.alibaba.excel.metadata.GlobalConfiguration;
import com.alibaba.excel.metadata.data.ReadCellData;
import com.alibaba.excel.metadata.data.WriteCellData;
import com.alibaba.excel.metadata.property.ExcelContentProperty;

import java.util.HashMap;
import java.util.Map;

/**
 * Description:  <br>
 * Date: 2024/4/12 10:28 <br>
 *
 * @author moon
 * @since 0.0.1-SNAPSHOT
 */
public abstract class AbsConverter implements Converter<String> {

    abstract Map<String, String> getKV();

    abstract Map<String, String> getVK();
    abstract String getDefaultK();
    abstract String getDefaultV();

    @Override
    public Class<?> supportJavaTypeKey() {
        return String.class;
    }

    @Override
    public CellDataTypeEnum supportExcelTypeKey() {
        return CellDataTypeEnum.STRING;
    }

    @Override
    public String convertToJavaData(ReadCellData<?> cellData, ExcelContentProperty contentProperty, GlobalConfiguration globalConfiguration) throws Exception {
        return getValue(getVK(), cellData.getStringValue(),getDefaultK());
    }

    @Override
    public WriteCellData<?> convertToExcelData(String value, ExcelContentProperty contentProperty, GlobalConfiguration globalConfiguration) throws Exception {
        return new WriteCellData<>(getValue(getKV(), value,getDefaultV()));
    }

    private String getValue(Map<String, String> map, String k, String def) {
        String v = map.get(k);
        return v == null ? def : v;
    }

    protected static HashMap<String, String> getVkByKv(Map<String,String> kv) {
        HashMap<String, String> vk = new HashMap<>(kv.size());
        kv.forEach((k, v) -> {
            vk.put(v, k);
        });
        return vk;
    }


}
