# Supplementary material for: Design and implementation of a comprehensive management platform for drilling engineering
Source: PLoS One. 2026 Feb 26;21(2):e0343700. doi: 10.1371/journal.pone.0343700 (PMC12944780; doi:10.1371/journal.pone.0343700)
Supplement: S1 File — The original code is for APP of the platform. (ZIP) [file pone.0343700.s001.zip › zttcgl/src/main/java/com/zydcc/drill/util/excel/convert/DemandStatusConverter.java]

package com.zydcc.drill.util.excel.convert;

import java.util.Map;

/**
 * ClassName: DemandStatusConverter
 * Description: 钻探状态
 * date: 2024/8/16 13:18
 *
 * @author biao
 * @since JDK 1.8
 */
public class DemandStatusConverter extends AbsConverter {
    /**
     * key-value
     */
    private static Map<String, String> kv ;
    /**
     * value-key
     */
    private static Map<String, String> vk;

    public static void setMap(Map<String, String> map) {
        DemandStatusConverter.kv = map;
        DemandStatusConverter.vk = getVkByKv(DemandStatusConverter.kv);
    }


    @Override
    Map<String, String> getKV() {
        return kv;
    }

    @Override
    Map<String, String> getVK() {
        return vk;
    }

    @Override
    String getDefaultK() {
        return "";
    }

    @Override
    String getDefaultV() {
        return "";
    }
}
