# Supplementary material for: Design and implementation of a comprehensive management platform for drilling engineering
Source: PLoS One. 2026 Feb 26;21(2):e0343700. doi: 10.1371/journal.pone.0343700 (PMC12944780; doi:10.1371/journal.pone.0343700)
Supplement: S1 File — The original code is for APP of the platform. (ZIP) [file pone.0343700.s001.zip › zttcgl/src/main/java/com/zydcc/drill/util/excel/convert/TimeConverter.java]

package com.zydcc.drill.util.excel.convert;

import com.alibaba.excel.converters.Converter;
import com.alibaba.excel.enums.CellDataTypeEnum;
import com.alibaba.excel.metadata.GlobalConfiguration;
import com.alibaba.excel.metadata.data.ReadCellData;
import com.alibaba.excel.metadata.data.WriteCellData;
import com.alibaba.excel.metadata.property.ExcelContentProperty;

import java.text.SimpleDateFormat;
import java.util.Date;

/**
 * ClassName: TimeConverter
 * Description:
 * date: 2024/8/16 13:47
 *
 * @author biao
 * @since JDK 1.8
 */
public class TimeConverter implements Converter<Date> {
    @Override
    public Class<?> supportJavaTypeKey() {
        return String.class;
    }

    @Override
    public CellDataTypeEnum supportExcelTypeKey() {
        return CellDataTypeEnum.STRING;
    }

    @Override
    public Date convertToJavaData(ReadCellData<?> cellData, ExcelContentProperty contentProperty, GlobalConfiguration globalConfiguration) throws Exception {
        SimpleDateFormat sdf = new SimpleDateFormat("yyyy-MM-dd HH:mm");
        return sdf.parse(cellData.getStringValue().trim());
    }

    @Override
    public WriteCellData<?> convertToExcelData(Date value, ExcelContentProperty contentProperty, GlobalConfiguration globalConfiguration) throws Exception {
        SimpleDateFormat sdf = new SimpleDateFormat("yyyy-MM-dd HH:mm");
        return new WriteCellData<>(sdf.format(value));
    }
}
