# Supplementary material for: Design and implementation of a comprehensive management platform for drilling engineering
Source: PLoS One. 2026 Feb 26;21(2):e0343700. doi: 10.1371/journal.pone.0343700 (PMC12944780; doi:10.1371/journal.pone.0343700)
Supplement: S1 File — The original code is for APP of the platform. (ZIP) [file pone.0343700.s001.zip › zttcgl/src/main/java/com/zydcc/drill/util/excel/convert/YesNoConverter.java]

package com.zydcc.drill.util.excel.convert;

import com.alibaba.excel.converters.Converter;
import com.alibaba.excel.enums.CellDataTypeEnum;
import com.alibaba.excel.metadata.GlobalConfiguration;
import com.alibaba.excel.metadata.data.ReadCellData;
import com.alibaba.excel.metadata.data.WriteCellData;
import com.alibaba.excel.metadata.property.ExcelContentProperty;

/**
 * Description: 是否 <br>
 * Date: 2024/4/12 9:33 <br>
 *
 * @author moon
 * @since 0.0.1-SNAPSHOT
 */
public class YesNoConverter implements Converter<Integer> {
    @Override
    public Class<?> supportJavaTypeKey() {
        return String.class;
    }

    @Override
    public CellDataTypeEnum supportExcelTypeKey() {
        return CellDataTypeEnum.STRING;
    }

    @Override
    public Integer convertToJavaData(ReadCellData<?> cellData, ExcelContentProperty contentProperty, GlobalConfiguration globalConfiguration) throws Exception {
        return "是".equals(cellData.getStringValue().trim()) ? 1 : 0;
    }

    @Override
    public WriteCellData<?> convertToExcelData(Integer value, ExcelContentProperty contentProperty, GlobalConfiguration globalConfiguration) throws Exception {
        return value.equals(1) ? new WriteCellData<>("是") : new WriteCellData<>("否");
    }

}
