# Supplementary material for: Design and implementation of a comprehensive management platform for drilling engineering
Source: PLoS One. 2026 Feb 26;21(2):e0343700. doi: 10.1371/journal.pone.0343700 (PMC12944780; doi:10.1371/journal.pone.0343700)
Supplement: S1 File — The original code is for APP of the platform. (ZIP) [file pone.0343700.s001.zip › zttcgl/src/main/java/com/zydcc/drill/util/excel/core/ExcelReadListener.java]

package com.zydcc.drill.util.excel.core;

import com.zydcc.drill.util.excel.ReadErrorDTO;
import com.zydcc.drill.util.excel.listener.AbsReaderListener;
import com.zydcc.drill.web.service.DrillingTeamService;
import lombok.Data;
import lombok.EqualsAndHashCode;
import lombok.extern.slf4j.Slf4j;

import java.util.List;
import java.util.function.Function;
import java.util.stream.Collectors;


/**
 * Description: 队伍 <br>
 * Date: 2024/4/12 11:18 <br>
 *
 * @author moon
 * @since 0.0.1-SNAPSHOT
 */
@Data
@Slf4j
@EqualsAndHashCode(callSuper = true)
public class ExcelReadListener<T,Q> extends AbsReaderListener<T> {

    /**
     * 构造方法
     *
     * @param service {@link DrillingTeamService}
     * @param dto     {@link ReadErrorDTO}
     * @param cover   是否覆盖
     * @param name
     */
    public ExcelReadListener(ExportService<T,Q> service, ReadErrorDTO dto, Boolean cover, Function<? super T, ? extends String> function, String name) {
        super(dto, cover, name);
        this.service = service;
        this.function = function;
    }

    private ExportService<T,Q> service;

    private Class<T> clazz;

    Function<? super T, ? extends String> function;

    /**
     * 加上存储数据库
     */
    @Override
    protected void saveData() {

        List<T> list = getCachedDataList();
        List<String> keys = list.stream().map(function).collect(Collectors.toList());
        if (getCover()) {
            // 覆盖
            service.removeByKeys(keys);
        } else {
            // 跳过
            service.listByKeys(keys).forEach(dept -> {
                for (int i = list.size() - 1; i >= 0; i--) {
                    T t = list.get(i);
                    if (dept.equals(function.apply(t))) {
                        list.remove(i);
                    }
                }
            });
        }
        log.info("{}{}条数据，开始存储数据库！", getEntityName(), list.size());
        if (!list.isEmpty()) {
            service.saveBatch(list);
        }
        log.info("{}存储数据库成功！", getEntityName());
    }
}
