# Supplementary material for: Design and implementation of a comprehensive management platform for drilling engineering
Source: PLoS One. 2026 Feb 26;21(2):e0343700. doi: 10.1371/journal.pone.0343700 (PMC12944780; doi:10.1371/journal.pone.0343700)
Supplement: S1 File — The original code is for APP of the platform. (ZIP) [file pone.0343700.s001.zip › zttcgl/src/main/java/com/zydcc/drill/util/excel/core/ExportService.java]

package com.zydcc.drill.util.excel.core;

import cn.hutool.core.bean.BeanUtil;
import com.alibaba.excel.EasyExcel;
import com.alibaba.excel.ExcelWriter;
import com.alibaba.excel.write.metadata.WriteSheet;
import com.geniuses.common.util.DownloadUtil;
import com.mybatisflex.core.paginate.Page;
import com.zydcc.drill.util.excel.EasyExcelUtil;
import com.zydcc.drill.util.excel.ReadErrorDTO;
import com.zydcc.drill.web.entity.Expert;
import com.zydcc.drill.web.entity.VO.PageVO;
import org.springframework.web.multipart.MultipartFile;

import javax.servlet.http.HttpServletRequest;
import javax.servlet.http.HttpServletResponse;
import java.io.File;
import java.io.IOException;
import java.util.Collection;
import java.util.List;
import java.util.function.Function;

/**
 * Description:  <br>
 * Date: 2024/7/4 9:42 <br>
 *
 * @author moon
 * @since
 */
public interface ExportService<T, Q> {

    public Page<T> page(PageVO page, Q query);

    Page<T> page(Page<T> page);

    // 通用导出功能
    public default void exportExpert(HttpServletRequest request, HttpServletResponse response, Q query, Class<T> tClass,String fileName, String sheetName) throws IOException {
        // todo 触发更新操作

        // 创建临时文件
        File tempFile = File.createTempFile(fileName + "_excel_export" + System.currentTimeMillis(), ".xlsx");
        try (ExcelWriter excelWriter = EasyExcel.write(tempFile, tClass).build()) {

            WriteSheet writeSheet = EasyExcel.writerSheet(sheetName).build();
            // 查看是否是条件查询
            boolean condition = BeanUtil.isNotEmpty(query);

            Page<T> page = Page.of(1, 233);

            do {
                if (condition) {
                    // 条件查询
                    PageVO pageVO = new PageVO();
                    pageVO.setPageNumber(page.getPageNumber());
                    pageVO.setPageSize(page.getPageSize());
                    page = this.page(pageVO, query);
                } else {
                    // 导出全部
                    page = this.page(page);
                }
                // 写出
                excelWriter.write(page.getRecords(), writeSheet);
                // 页码+1
                page.setPageNumber(page.getPageNumber() + 1);
            } while (page.getPageNumber() <= page.getTotalPage());

        }

        DownloadUtil.download(tempFile, request, response, fileName+".xlsx");
        tempFile.delete();
    }

    // 导入
    public default void importExpert(MultipartFile file, HttpServletRequest request, HttpServletResponse response, Boolean cover, String name) throws IOException {
        // todo 更新字典

        // 异常问题记录文件
        File tempFile = File.createTempFile(name+"_import_error_" + System.currentTimeMillis(), ".xlsx");
        ReadErrorDTO dto = new ReadErrorDTO();
        try (ExcelWriter excelWriter = EasyExcelUtil.getImportErrorExcelWrite(tempFile)) {
            dto.setExcelWriter(excelWriter);
            // 导入
            EasyExcel.read(file.getInputStream(), Expert.class, new ExcelReadListener<>(this, dto, cover != null ? cover : true,getFunction(), name)).sheet().doRead();
        }
        if (dto.getIsWritten()) {
            DownloadUtil.download(tempFile, request, response, name+"导入异常信息.xlsx");
        }
        tempFile.delete();
    }


    Function<? super T, ? extends String> getFunction();
    void removeByKeys(List<String> keys);
    List<String> listByKeys(List<String> keys);
    boolean saveBatch(Collection<T> entities);
}
