# Supplementary material for: Design and implementation of a comprehensive management platform for drilling engineering
Source: PLoS One. 2026 Feb 26;21(2):e0343700. doi: 10.1371/journal.pone.0343700 (PMC12944780; doi:10.1371/journal.pone.0343700)
Supplement: S1 File — The original code is for APP of the platform. (ZIP) [file pone.0343700.s001.zip › zttcgl/src/main/java/com/zydcc/drill/util/excel/listener/AbsReaderListener.java]

package com.zydcc.drill.util.excel.listener;

import com.alibaba.excel.context.AnalysisContext;
import com.alibaba.excel.exception.ExcelDataConvertException;
import com.alibaba.excel.read.listener.ReadListener;
import com.alibaba.excel.util.ListUtils;
import com.alibaba.fastjson.JSON;
import com.zydcc.drill.util.excel.ReadErrorDTO;
import lombok.Data;
import lombok.NoArgsConstructor;
import lombok.extern.slf4j.Slf4j;

import java.util.ArrayList;
import java.util.List;

/**
 * Description:  <br>
 * Date: 2024/4/12 13:38 <br>
 *
 * @author moon
 * @since 0.0.1-SNAPSHOT
 */
@Data
@Slf4j
@NoArgsConstructor
public abstract class AbsReaderListener<T> implements ReadListener<T> {

    public AbsReaderListener(ReadErrorDTO dto, Boolean cover, String entityName){
        this.dto = dto;
        this.cover = cover;
        this.entityName = entityName;
    }

    private ReadErrorDTO dto;
    public String entityName;
    private Boolean  cover = true;
    private static final int BATCH_COUNT = 100;
    private List<T> cachedDataList = ListUtils.newArrayListWithExpectedSize(BATCH_COUNT);

    @Override
    public void invoke(T data, AnalysisContext analysisContext) {
        log.info("解析到一条{}数据:{}", entityName,JSON.toJSONString(data));
        cachedDataList.add(data);
        // 达到BATCH_COUNT了，需要去存储一次数据库，防止数据几万条数据在内存，容易OOM
        if (cachedDataList.size() >= BATCH_COUNT) {
            saveData();
            // 存储完成清理 list
            cachedDataList = ListUtils.newArrayListWithExpectedSize(BATCH_COUNT);
        }
    }

    @Override
    public void doAfterAllAnalysed(AnalysisContext analysisContext) {
        // 这里也要保存数据，确保最后遗留的数据也存储到数据库
        saveData();
        log.info("{}所有数据解析完成！",entityName);
    }


    @Override
    public void onException(Exception exception, AnalysisContext context) throws Exception {
        log.error("{}解析失败:{}", entityName, exception.getMessage());
        // 如果是某一个单元格的转换异常 能获取到具体行号
        // 如果要获取头的信息 配合invokeHeadMap使用


        ArrayList<List<String>> outer = new ArrayList<>();
        ArrayList<String> inner = new ArrayList<>();
        String row = "";
        String column = "";
        String data = "";

        if (exception instanceof ExcelDataConvertException) {
            ExcelDataConvertException excelDataConvertException = (ExcelDataConvertException) exception;
            row = excelDataConvertException.getRowIndex().toString();
            column = excelDataConvertException.getColumnIndex().toString();
            data = excelDataConvertException.getCellData().getStringValue();
            log.error("第{}行，第{}列解析异常，数据为:{}", row, column, data);
        }
        inner.add(entityName);
        inner.add(row);
        inner.add(column);
        inner.add(data);
        inner.add(exception.getMessage());
        outer.add(inner);
        dto.getExcelWriter().write(outer,dto.getWriteSheet());
        dto.setIsWritten(true);
    }


    protected abstract void saveData();

}
