# Supplementary material for: Design and implementation of a comprehensive management platform for drilling engineering
Source: PLoS One. 2026 Feb 26;21(2):e0343700. doi: 10.1371/journal.pone.0343700 (PMC12944780; doi:10.1371/journal.pone.0343700)
Supplement: S1 File — The original code is for APP of the platform. (ZIP) [file pone.0343700.s001.zip › zttcgl/src/main/java/com/zydcc/drill/util/mybatisflex/IdGen.java]

package com.zydcc.drill.util.mybatisflex;

import cn.hutool.core.util.IdUtil;
import com.mybatisflex.core.keygen.IKeyGenerator;

/**
 * Description: 主键生成 <br>
 * Date: 2024/6/12 11:16 <br>
 *
 * @author moon
 * @since 0.0.1
 */
public class IdGen implements IKeyGenerator {
    @Override
    public Object generate(Object o, String s) {
        return IdUtil.simpleUUID();
    }
}
