# Supplementary material for: Design and implementation of a comprehensive management platform for drilling engineering
Source: PLoS One. 2026 Feb 26;21(2):e0343700. doi: 10.1371/journal.pone.0343700 (PMC12944780; doi:10.1371/journal.pone.0343700)
Supplement: S1 File — The original code is for APP of the platform. (ZIP) [file pone.0343700.s001.zip › zttcgl/src/main/java/com/zydcc/drill/util/result/ExceptionControllerAdvice.java]

package com.zydcc.drill.util.result;

import cn.hutool.core.exceptions.ExceptionUtil;
import com.geniuses.common.exception.param.ParamException;
import com.zydcc.drill.exception.BaseException;
import lombok.extern.slf4j.Slf4j;
import org.springframework.boot.autoconfigure.condition.ConditionalOnClass;
import org.springframework.validation.FieldError;
import org.springframework.web.bind.MethodArgumentNotValidException;
import org.springframework.web.bind.annotation.ExceptionHandler;
import org.springframework.web.bind.annotation.RestControllerAdvice;
import org.springframework.web.servlet.mvc.method.annotation.ResponseBodyAdvice;


/**
 * ClassName: ExceptionControllerAdvice
 * Description:
 * date: 2020-11-26 16:40
 *
 * @author moon
 * @since 1.0.0
 */
@Slf4j
@RestControllerAdvice
@ConditionalOnClass(ResponseBodyAdvice.class)
public class ExceptionControllerAdvice {

    /**
     * BaseException
     */
    @ExceptionHandler(BaseException.class)
    public ResultVO<String> baseException(BaseException e) {
        this.handleException(e);
        return ResultVO.failure(e);
    }


    /**
     *
     * @param e
     * @return
     */
    @ExceptionHandler(MethodArgumentNotValidException.class)
    public ResultVO<String> exception(MethodArgumentNotValidException e) {
        this.handleException(e);
        FieldError fieldError = e.getBindingResult().getFieldError();
        String message = null;
        if(fieldError!=null){
            message = fieldError.getDefaultMessage();
        }

        return ResultVO.failure(new ParamException(message));
    }


    /**
     * Exception,一定放在最后边
     */
    @ExceptionHandler(Exception.class)
    public ResultVO<String> exception(Exception e) {
        this.handleException(e);
        return ResultVO.failure(e);
    }


    private void handleException(Exception e) {
        e.printStackTrace();
        log.error(e.getMessage());
        log.error(ExceptionUtil.stacktraceToString(e,1000));
    }
}
