# Supplementary material for: Design and implementation of a comprehensive management platform for drilling engineering
Source: PLoS One. 2026 Feb 26;21(2):e0343700. doi: 10.1371/journal.pone.0343700 (PMC12944780; doi:10.1371/journal.pone.0343700)
Supplement: S1 File — The original code is for APP of the platform. (ZIP) [file pone.0343700.s001.zip › zttcgl/src/main/java/com/zydcc/drill/util/result/ResponseControllerAdvice.java]

package com.zydcc.drill.util.result;

import cn.hutool.json.JSONUtil;
import org.springframework.core.MethodParameter;
import org.springframework.http.MediaType;
import org.springframework.http.converter.HttpMessageConverter;
import org.springframework.http.server.ServerHttpRequest;
import org.springframework.http.server.ServerHttpResponse;
import org.springframework.web.bind.annotation.RestControllerAdvice;
import org.springframework.web.servlet.mvc.method.annotation.ResponseBodyAdvice;


/**
 * ClassName: ResponseControllerAdvice
 * Description: 统一返回处理方法
 * date: 2020-11-26 16:28
 *
 * @author moon
 * @since 0.0.1
 */
@RestControllerAdvice(basePackages = {"com.zydcc"}) // 这里要加上需要扫描的包
public class ResponseControllerAdvice implements ResponseBodyAdvice<Object> {


    @Override
    public boolean supports(MethodParameter returnType, Class<? extends HttpMessageConverter<?>> aClass) {
        Class<?> parameterType = returnType.getParameterType();
        return !parameterType.equals(ResultVO.class);
    }

    /**
     * 正常情况返回值
     *
     * @param data 返回内容
     * @return resultVO
     */
    @Override
    public Object beforeBodyWrite(Object data, MethodParameter returnType, MediaType mediaType, Class<? extends HttpMessageConverter<?>> aClass, ServerHttpRequest request, ServerHttpResponse response) {
        // String类型不能直接包装，所以要进行些特别的处理
        if (data instanceof String) {
            response.getHeaders().setContentType(MediaType.APPLICATION_JSON);
            // 将数据包装在ResultVO里后，再转换为json字符串响应给前端
            return JSONUtil.toJsonStr(ResultVO.success(data));
        }
        // 将原本的数据包装在ResultVO里
        return ResultVO.success(data);
    }


}
