# Supplementary material for: Design and implementation of a comprehensive management platform for drilling engineering
Source: PLoS One. 2026 Feb 26;21(2):e0343700. doi: 10.1371/journal.pone.0343700 (PMC12944780; doi:10.1371/journal.pone.0343700)
Supplement: S1 File — The original code is for APP of the platform. (ZIP) [file pone.0343700.s001.zip › zttcgl/src/main/java/com/zydcc/drill/util/result/ResultCodeConst.java]

package com.zydcc.drill.util.result;

import lombok.Getter;

/**
 * Description: 返回值代码和描述
 * date: 2021-1-25 9:32
 *
 * @author moon
 * @since 1.0.0
 */
@Getter
public enum ResultCodeConst {
    /**
     * 成功
     */
    SUCCESS(200, "操作成功"),
    /**
     * 服务异常
     */
    FAILED(500, "服务器异常"),
    /**
     * 未知异常
     */
    ERROR(5000, "未知错误"),


    /// 用户类异常
    /**
     * 账号未授权
     */
    UNAUTHORIZED_EXCEPTION(401, "账号未授权"),
    /**
     * "用户名不存在/密码错误"
     */
    LOGIN_STATUS_EXCEPTION(401, "登录状态异常"),

    /**
     * 404
     */
    REQUEST_404(404, "接口不存在"),
    /**
     * 无该操作权限
     */
    UN_AUTHENTICATION_EXCEPTION(407, "无该操作权限"),
    /**
     * "用户名不存在/密码错误"
     */
    USER_PASSWORD_NOT_MATCH(1001, "用户名不存在/密码错误"),

    /**
     * 验证码错误
     */
    CAPTCHA_EXCEPTION(1002, "验证码错误"),
    /**
     * 验证码过期
     */
    CAPTCHA_EXPIRE_EXCEPTION(1003, "验证码过期"),
    /**
     * 验证码错误
     */
    CAPTCHA_KEY_EXCEPTION(1004, "验证码标志为空"),
    /**
     * 验证码错误
     */
    CAPTCHA_EMPTY_EXCEPTION(1005, "验证码不能为空"),
    /**
     * "用户名不存在/密码错误"
     */
    USER_FORBIDDEN_EXCEPTION(1006, "用户被禁用"),
    /**
     * "用户名不存在/密码错误"
     */
    USER_NOT_EXIT_EXCEPTION(1008, "该用户不存在"),

    /**
     * "用户名不存在/密码错误"
     */
    LOGIN_LOCK_EXCEPTION(1010, "登录失败次数过多"),

    /**
     * HttpMessageNotReadableException   Required request body is missing
     */
    MESSAGE_NOT_READABLE_EXCEPTION(2002, "找不到请求体"),

    /// 参数校验异常
    /**
     * 请求参数中,参数合法性验证失败
     */
    METHOD_ARGUMENT_NOT_VALID(2003, "参数验证失败"),

    /**
     * 数据库唯一索引报错
     */
    DUPLICATE_KEY_EXCEPTION(2004, "关键参数重复"),

    GATEWAY_EXCEPTION(2100, "gateway路由异常"),

    /**
     * Request method '*' not supported
     */
    Http_Request_Method_Not_Supported_Exception(2005, "不支持该请求方式"),


    SYSTEM_EXCEPTION(3000, "系统错误"),
    /**
     * 系统设置错误
     */
    SYSTEM_SETTING_EXCEPTION(3001, "系统设置错误"),

    /**
     * 系统设置参数错误
     */
    SYSTEM_SETTING_KEY_EXCEPTION(3002, "系统设置参数错误"),

    /**
     * 系统设置参数值错误
     */
    SYSTEM_SETTING_VALUE_EXCEPTION(3003, "系统设置参数值错误"),

    /**
     * 系统设置参数值错误
     */
    DATA_INCONSISTENCY_EXCEPTION(3004, "数据不一致"),
    /**
     * 查询数据为空异常
     */
    DATA_NULL_EXCEPTION(3005, "当前数据为空"),

    /**
     * sql异常
     */
    SQL_EXCEPTION(3100, "sql异常"),

    FORM_EXCEPTION(3200, "表单异常"),

    FORM_DATA_INSERT_EXCEPTION(3201, "表单数据存储异常"),

    FORM_DATA_UPDATE_EXCEPTION(3202, "表单数据更新异常"),
    FORM_DATA_DELETE_EXCEPTION(3203, "表单数据删除异常"),
    FORM_DATA_GET_EXCEPTION(3204, "表单数据查询异常"),

    /**
     * sql关键字异常
     */
    SQL_KEYWORD_EXCEPTION(3101, "sql关键字异常"),

    SQL_KEYWORD_CANNOT_BE_USE_EXCEPTION(3102, "不能使用sql关键字"),
    /**
     * 定时任务异常
     */
    TASK_EXCEPTION(4001, "定时任务异常"),

    /**
     * 定时任务策略异常
     */
    TASK_POLICY_EXCEPTION(4002, "定时任务策略异常"),

    /**
     * 定时任务获取任务类异常
     */
    TASK_JOB_CLASS_EXCEPTION(4003, "定时任务获取任务类异常"),

    /**
     * 用户操作异常
     */
    OPERATION_EXCEPTION(5001, "用户操作异常"),

    /**
     * 数据删除异常
     */
    DATA_DELETE_EXCEPTION(5002, "数据删除异常"),

    /**
     * 用户操作异常
     */
    STATUS_FORBIDDEN_EXCEPTION(5003, "数据处于禁用状态"),

    DATA_VALID_EXCEPTION(5004, "数据校验失败"),

    FEIGN_INVOKE_EXCEPTION(6000, "远程调用失败"),

    FILE_EXCEPTION(7000, "文件操作异常"),

    FILE_NOT_EXISTS_EXCEPTION(7001, "当前文件不存在");


    private final int code;
    private final String defaultMessage;

    ResultCodeConst(int code, String defaultMessage) {
        this.code = code;
        this.defaultMessage = defaultMessage;
    }


    public static ResultCodeConst getResultCodeConstByCode(int code) {
        for (ResultCodeConst resultCodeConst : ResultCodeConst.values()) {
            if (resultCodeConst.code == code) {
                return resultCodeConst;
            }
        }
        return ResultCodeConst.SYSTEM_EXCEPTION;
    }

}
