# Supplementary material for: Design and implementation of a comprehensive management platform for drilling engineering
Source: PLoS One. 2026 Feb 26;21(2):e0343700. doi: 10.1371/journal.pone.0343700 (PMC12944780; doi:10.1371/journal.pone.0343700)
Supplement: S1 File — The original code is for APP of the platform. (ZIP) [file pone.0343700.s001.zip › zttcgl/src/main/java/com/zydcc/drill/util/result/ResultVO.java]

package com.zydcc.drill.util.result;

import com.zydcc.drill.exception.BaseException;
import lombok.Getter;
import lombok.ToString;

import java.io.Serializable;

/**
 * Description: 服务器返回对象 <br>
 * date: 2020-11-26 16:20 <br>
 *
 * @author moon
 * @since 1.0.0
 */
@Getter
@ToString
public class ResultVO<T> implements Serializable {

    /**
     * 状态码
     */
    private Integer code;
    /**
     * 响应信息
     */
    private String msg;
    /**
     * 错误详情
     */
    private String details;
    /**
     * 响应数据
     */
    private T data;

    private ResultVO(Integer code, String msg, String details) {
        this.code = code;
        this.msg = msg;
        this.details = details;
    }

    private ResultVO(T data) {
        this.code = 200;
        this.msg = "成功";
        this.data = data;
    }

    public static <T> ResultVO<T> success(T data) {
        return new ResultVO<>(data);
    }

    public static <T> ResultVO<T> failure(Integer code, String msg, String details) {
        return new ResultVO<>(code,msg,details);
    }
    public static <T> ResultVO<T> failure(BaseException e) {
        return new ResultVO<>(500,e.getMsg(),e.getMessage());
    }

    public static <T> ResultVO<T> failure(Exception e) {
        return new ResultVO<>(500,"服务器异常，请联系管理员",e.getMessage());
    }
}
