# Supplementary material for: Design and implementation of a comprehensive management platform for drilling engineering
Source: PLoS One. 2026 Feb 26;21(2):e0343700. doi: 10.1371/journal.pone.0343700 (PMC12944780; doi:10.1371/journal.pone.0343700)
Supplement: S1 File — The original code is for APP of the platform. (ZIP) [file pone.0343700.s001.zip › zttcgl/src/main/java/com/zydcc/drill/web/controller/BusinessTypeController.java]

package com.zydcc.drill.web.controller;

import cn.hutool.core.util.IdUtil;
import cn.hutool.core.util.StrUtil;
import com.geniuses.common.exception.operation.OperationException;
import com.geniuses.log.anno.Log;
import com.mybatisflex.core.query.QueryWrapper;
import com.zydcc.drill.web.entity.BusinessType;
import com.zydcc.drill.web.service.BusinessTypeService;
import io.swagger.annotations.Api;
import io.swagger.annotations.ApiOperation;
import io.swagger.annotations.ApiParam;
import org.springframework.beans.factory.annotation.Autowired;
import org.springframework.web.bind.annotation.*;

import java.io.Serializable;
import java.util.List;

/**
 * 业务类型 控制层。
 *
 * @author Administrator
 * @since 2024-06-24
 */
@RestController
@Api("业务类型接口")
@RequestMapping("/businessType")
public class BusinessTypeController {

    @Autowired
    private BusinessTypeService businessTypeService;

    /**
     * 添加业务类型。
     *
     * @param businessType 业务类型
     * @return {@code true} 添加成功，{@code false} 添加失败
     */
    @PostMapping("save")
    @ApiOperation("保存业务类型")
    @Log(title = "业务类型", businessType = "新增")
    public boolean save(@RequestBody @ApiParam("业务类型") BusinessType businessType) {
        QueryWrapper queryWrapper = new QueryWrapper()
                .eq(BusinessType::getBusinessMark, businessType.getBusinessMark(), StrUtil.isNotBlank(businessType.getBusinessMark()))
                .eq(BusinessType::getBusinessCode, businessType.getBusinessCode(), StrUtil.isNotBlank(businessType.getBusinessCode()));
        BusinessType oldType = businessTypeService.getOne(queryWrapper);
        if (null != oldType){
            throw new OperationException("业务类型已存在，请修改后重试！");
        }
        businessType.setId(IdUtil.simpleUUID());
        return businessTypeService.save(businessType);
    }

    /**
     * 根据主键删除业务类型。
     *
     * @param id 主键
     * @return {@code true} 删除成功，{@code false} 删除失败
     */
    @DeleteMapping("/{id}")
    @ApiOperation("根据主键删除业务类型")
    @Log(title = "业务类型", businessType = "删除")
    public boolean remove(@PathVariable @ApiParam("业务类型主键") Serializable id) {
        return businessTypeService.removeById(id);
    }

    /**
     * 根据主键更新业务类型。
     *
     * @param businessType 业务类型
     * @return {@code true} 更新成功，{@code false} 更新失败
     */
    @PutMapping("update")
    @ApiOperation("根据主键更新业务类型")
    @Log(title = "业务类型", businessType = "更新")
    public boolean update(@RequestBody BusinessType businessType) {
        QueryWrapper queryWrapper = new QueryWrapper()
                .eq(BusinessType::getBusinessMark, businessType.getBusinessMark(), StrUtil.isNotBlank(businessType.getBusinessMark()))
                .eq(BusinessType::getBusinessCode, businessType.getBusinessCode(), StrUtil.isNotBlank(businessType.getBusinessCode()));
        BusinessType oldType = businessTypeService.getOne(queryWrapper);
        if (null != oldType && !oldType.getId().equals(businessType.getId())){
            throw new OperationException("业务类型已存在，请修改后重试！");
        }
        return businessTypeService.updateById(businessType);
    }

    /**
     * 根据所属业务编码查询所有业务类型。
     *
     * @return 所有数据
     */
    @GetMapping("listByMark")
    @ApiOperation("根据所属业务编码查询所有业务类型")
    public List<BusinessType> list(String businessMark) {
        QueryWrapper queryWrapper = new QueryWrapper()
                .eq(BusinessType::getBusinessMark, businessMark, StrUtil.isNotBlank(businessMark))
                .orderBy(BusinessType::getInxSort, true);
        return businessTypeService.list(queryWrapper);
    }

    /**
     * 根据业务类型主键获取详细信息。
     *
     * @param id 业务类型主键
     * @return 业务类型详情
     */
    @GetMapping("getInfo/{id}")
    @ApiOperation("根据主键获取业务类型")
    public BusinessType getInfo(@PathVariable @ApiParam("业务类型主键") Serializable id) {
        return businessTypeService.getById(id);
    }

}
