# Supplementary material for: Design and implementation of a comprehensive management platform for drilling engineering
Source: PLoS One. 2026 Feb 26;21(2):e0343700. doi: 10.1371/journal.pone.0343700 (PMC12944780; doi:10.1371/journal.pone.0343700)
Supplement: S1 File — The original code is for APP of the platform. (ZIP) [file pone.0343700.s001.zip › zttcgl/src/main/java/com/zydcc/drill/web/controller/DrillingColumnController.java]

package com.zydcc.drill.web.controller;

import cn.hutool.core.util.StrUtil;
import com.geniuses.auth.web.entity.AuthUserEntity;
import com.geniuses.log.anno.Log;
import com.mybatisflex.core.paginate.Page;
import com.mybatisflex.core.query.QueryWrapper;
import com.zydcc.drill.util.SessionUtil;
import com.zydcc.drill.web.entity.DrillingColumn;
import com.zydcc.drill.web.entity.VO.PageVO;
import com.zydcc.drill.web.service.DrillingColumnService;
import com.zydcc.drill.web.service.DrillingColumnSubService;
import io.swagger.annotations.Api;
import io.swagger.annotations.ApiOperation;
import io.swagger.annotations.ApiParam;
import org.springframework.beans.factory.annotation.Autowired;
import org.springframework.transaction.annotation.Transactional;
import org.springframework.web.bind.annotation.*;

import javax.validation.Valid;
import javax.validation.constraints.NotBlank;
import java.io.Serializable;
import java.util.Date;
import java.util.List;

import static com.zydcc.drill.web.entity.table.DrillingColumnSubTableDef.DRILLING_COLUMN_SUB;
import static com.zydcc.drill.web.entity.table.DrillingColumnTableDef.DRILLING_COLUMN;

/**
 * 钻孔柱状图 控制层。
 *
 * @author Administrator
 * @since 2024-10-18
 */
@RestController
@Api("钻孔柱状图接口")
@RequestMapping("/drillingColumn")
public class DrillingColumnController {

    @Autowired
    private DrillingColumnService drillingColumnService;

    @Autowired
    private DrillingColumnSubService drillingColumnSubService;

    @Autowired
    private SessionUtil sessionUtil;
    /**
     * 添加钻孔柱状图。
     *
     * @param drillingColumn 钻孔柱状图
     * @return {@code true} 添加成功，{@code false} 添加失败
     */
    @PostMapping("save")
    @ApiOperation("保存钻孔柱状图")
    @Log(title = "柱状图", businessType = "新增")
    public boolean save(@RequestBody @ApiParam("钻孔柱状图") DrillingColumn drillingColumn) {
        AuthUserEntity user = sessionUtil.getUser();
        drillingColumn.setCreatedBy(user.getUsername());
        drillingColumn.setCreatedByName(user.getUsrname());
        drillingColumn.setCreatedTime(new Date());
        drillingColumn.setDeptId(user.getDeptId());
        return drillingColumnService.save(drillingColumn);
    }

    /**
     * 根据主键删除钻孔柱状图。
     *
     * @param id 主键
     * @return {@code true} 删除成功，{@code false} 删除失败
     */
    @DeleteMapping("remove/{id}")
    @ApiOperation("根据主键删除钻孔柱状图")
    @Transactional
    @Log(title = "柱状图", businessType = "删除")
    public boolean remove(@PathVariable @ApiParam("钻孔柱状图主键") @Valid @NotBlank(message = "关键参数不能为空") Serializable id) {
        drillingColumnSubService.remove(QueryWrapper.create().and(DRILLING_COLUMN_SUB.COLUMN_ID.eq(id)));
        return drillingColumnService.removeById(id);
    }

    /**
     * 根据主键更新钻孔柱状图。
     *
     * @param drillingColumn 钻孔柱状图
     * @return {@code true} 更新成功，{@code false} 更新失败
     */
    @PutMapping("update")
    @ApiOperation("根据主键更新钻孔柱状图")
    @Log(title = "柱状图", businessType = "更新")
    public boolean update(@RequestBody @ApiParam("钻孔柱状图主键") DrillingColumn drillingColumn) {
        return drillingColumnService.updateById(drillingColumn);
    }

    /**
     * 查询所有钻孔柱状图。
     *
     * @return 所有数据
     */
    @GetMapping("list")
    @ApiOperation("查询所有钻孔柱状图")
    public List<DrillingColumn> list() {
        return drillingColumnService.list();
    }

    /**
     * 根据钻孔柱状图主键获取详细信息。
     *
     * @param id 钻孔柱状图主键
     * @return 钻孔柱状图详情
     */
    @GetMapping("getInfo/{id}")
    @ApiOperation("根据主键获取钻孔柱状图")
    public DrillingColumn getInfo(@PathVariable @ApiParam("钻孔柱状图主键") Serializable id) {
        return drillingColumnService.getById(id);
    }

    /**
     * 分页查询钻孔柱状图。
     *
     * @param page 分页对象
     * @return 分页对象
     */
    @GetMapping("page")
    @ApiOperation("分页查询钻孔柱状图")
    public Page<DrillingColumn> page(@ApiParam("分页信息") PageVO vo, DrillingColumn drillingColumn) {
        List<String> infoRange = sessionUtil.getInfoRange();
        return drillingColumnService.page(
                vo.buildPage(),
                vo.appendOrderBy(
                        QueryWrapper.create()
                                .and(DRILLING_COLUMN.PROJECT_NAME.like(drillingColumn.getProjectName(), StrUtil.isNotBlank(drillingColumn.getProjectName())))
                                .and(DRILLING_COLUMN.ITEM_NAME.like(drillingColumn.getItemName(), StrUtil.isNotBlank(drillingColumn.getItemName())))
                                .and(DRILLING_COLUMN.HOLE_CODE.like(drillingColumn.getHoleCode(), StrUtil.isNotBlank(drillingColumn.getHoleCode())))
                                .and(DRILLING_COLUMN.CREATED_BY_NAME.like(drillingColumn.getCreatedByName(),StrUtil.isNotBlank(drillingColumn.getCreatedByName())))
                                .and(DRILLING_COLUMN.DEPT_ID.in(infoRange))
                        , DrillingColumn::getCreatedTime
                )
        );
    }

}
