# Supplementary material for: Design and implementation of a comprehensive management platform for drilling engineering
Source: PLoS One. 2026 Feb 26;21(2):e0343700. doi: 10.1371/journal.pone.0343700 (PMC12944780; doi:10.1371/journal.pone.0343700)
Supplement: S1 File — The original code is for APP of the platform. (ZIP) [file pone.0343700.s001.zip › zttcgl/src/main/java/com/zydcc/drill/web/controller/DrillingColumnSubController.java]

package com.zydcc.drill.web.controller;

import com.geniuses.log.anno.Log;
import com.mybatisflex.core.paginate.Page;
import com.mybatisflex.core.query.QueryWrapper;
import com.zydcc.drill.web.entity.DrillingColumnSub;
import com.zydcc.drill.web.service.DrillingColumnSubService;
import io.swagger.annotations.Api;
import io.swagger.annotations.ApiOperation;
import io.swagger.annotations.ApiParam;
import org.springframework.beans.factory.annotation.Autowired;
import org.springframework.web.bind.annotation.*;

import javax.validation.Valid;
import javax.validation.constraints.NotBlank;
import java.io.Serializable;
import java.util.List;

import static com.zydcc.drill.web.entity.table.DrillingColumnSubTableDef.DRILLING_COLUMN_SUB;

/**
 * 钻孔柱状图 控制层。
 *
 * @author Administrator
 * @since 2024-10-18
 */
@RestController
@Api("钻孔柱状图接口")
@RequestMapping("/drillingColumnSub")
public class DrillingColumnSubController {

    @Autowired
    private DrillingColumnSubService drillingColumnSubService;

    /**
     * 添加钻孔柱状图。
     *
     * @param drillingColumnSub 钻孔柱状图
     * @return {@code true} 添加成功，{@code false} 添加失败
     */
    @PostMapping("save")
    @ApiOperation("保存钻孔柱状图")
    @Log(title = "柱状图", businessType = "新增数据")
    public boolean save(@RequestBody @ApiParam("钻孔柱状图") DrillingColumnSub drillingColumnSub) {
        return drillingColumnSubService.save(drillingColumnSub);
    }

    /**
     * 根据主键删除钻孔柱状图。
     *
     * @param id 主键
     * @return {@code true} 删除成功，{@code false} 删除失败
     */
    @DeleteMapping("remove/{id}")
    @ApiOperation("根据主键钻孔柱状图")
    @Log(title = "柱状图", businessType = "删除数据")
    public boolean remove(@PathVariable @ApiParam("钻孔柱状图主键") Serializable id) {
        return drillingColumnSubService.removeById(id);
    }

    /**
     * 根据主键更新钻孔柱状图。
     *
     * @param drillingColumnSub 钻孔柱状图
     * @return {@code true} 更新成功，{@code false} 更新失败
     */
    @PutMapping("update")
    @ApiOperation("根据主键更新钻孔柱状图")
    @Log(title = "柱状图", businessType = "更新数据")
    public boolean update(@RequestBody @ApiParam("钻孔柱状图主键") DrillingColumnSub drillingColumnSub) {
        return drillingColumnSubService.updateById(drillingColumnSub);
    }

    /**
     * 查询所有钻孔柱状图。
     *
     * @return 所有数据
     */
    @GetMapping("list/{columnId}")
    @ApiOperation("查询所有钻孔柱状图")
    @Log(title = "柱状图", businessType = "数据列表")
    public List<DrillingColumnSub> list(@PathVariable @Valid @NotBlank(message = "关键参数不能为空") String columnId) {
        return drillingColumnSubService.list(QueryWrapper.create()
                .and(DRILLING_COLUMN_SUB.COLUMN_ID.eq(columnId))
                .orderBy(DRILLING_COLUMN_SUB.HOLE_DEPTH.asc()))
                ;
    }

    /**
     * 根据钻孔柱状图主键获取详细信息。
     *
     * @param id 钻孔柱状图主键
     * @return 钻孔柱状图详情
     */
    @GetMapping("getInfo/{id}")
    @ApiOperation("根据主键获取钻孔柱状图")
    public DrillingColumnSub getInfo(@PathVariable @ApiParam("钻孔柱状图主键") Serializable id) {
        return drillingColumnSubService.getById(id);
    }

    /**
     * 分页查询钻孔柱状图。
     *
     * @param page 分页对象
     * @return 分页对象
     */
    @GetMapping("page")
    @ApiOperation("分页查询钻孔柱状图")
    public Page<DrillingColumnSub> page(@ApiParam("分页信息") Page<DrillingColumnSub> page) {
        return drillingColumnSubService.page(page);
    }

}
