# Supplementary material for: Design and implementation of a comprehensive management platform for drilling engineering
Source: PLoS One. 2026 Feb 26;21(2):e0343700. doi: 10.1371/journal.pone.0343700 (PMC12944780; doi:10.1371/journal.pone.0343700)
Supplement: S1 File — The original code is for APP of the platform. (ZIP) [file pone.0343700.s001.zip › zttcgl/src/main/java/com/zydcc/drill/web/controller/DrillingDemandController.java]

package com.zydcc.drill.web.controller;

import cn.hutool.core.collection.CollectionUtil;
import cn.hutool.core.util.ObjectUtil;
import cn.hutool.core.util.StrUtil;
import com.alibaba.excel.EasyExcel;
import com.alibaba.excel.ExcelWriter;
import com.alibaba.excel.write.metadata.WriteSheet;
import com.geniuses.auth.web.entity.AuthDeptEntity;
import com.geniuses.auth.web.entity.AuthRoleEntity;
import com.geniuses.auth.web.entity.AuthUserEntity;
import com.geniuses.common.entity.vo.PageResultVO;
import com.geniuses.common.entity.vo.ResultVO;
import com.geniuses.common.exception.operation.OperationException;
import com.geniuses.common.util.DownloadUtil;
import com.geniuses.feign.auth.IAuthDeptFeignClient;
import com.geniuses.feign.auth.IAuthDictDataFeignClient;
import com.geniuses.feign.auth.IAuthDictDataSysFeignClient;
import com.geniuses.feign.auth.IAuthUserFeignClient;
import com.geniuses.feign.flow.IOperationFlowFeign;
import com.geniuses.flow.web.entity.ActivityProcessInstance;
import com.geniuses.flow.web.entity.ApprovalHi;
import com.geniuses.flow.web.entity.FlowResult;
import com.geniuses.flow.web.entity.dto.*;
import com.geniuses.log.anno.Log;
import com.mybatisflex.core.paginate.Page;
import com.mybatisflex.core.query.QueryWrapper;
import com.mybatisflex.core.util.StringUtil;
import com.zydcc.drill.constant.BusinessConst;
import com.zydcc.drill.enums.ProcessStatusEnum;
import com.zydcc.drill.exception.OperationUnsupportedException;
import com.zydcc.drill.property.DrillingProperty;
import com.zydcc.drill.util.CheckUtil;
import com.zydcc.drill.util.DdHttpUtil;
import com.zydcc.drill.util.SessionUtil;
import com.zydcc.drill.util.excel.EasyExcelUtil;
import com.zydcc.drill.web.entity.DTO.DrillingProcessDTO;
import com.zydcc.drill.web.entity.DrillingDemand;
import com.zydcc.drill.web.entity.DrillingItem;
import com.zydcc.drill.web.entity.VO.DrillingDemandQueryVO;
import com.zydcc.drill.web.entity.VO.PageVO;
import com.zydcc.drill.web.entity.VO.ProcessPassVo;
import com.zydcc.drill.web.service.DrillingDemandService;
import com.zydcc.drill.web.service.DrillingItemService;
import com.zydcc.drill.web.service.FileService;
import io.swagger.annotations.Api;
import io.swagger.annotations.ApiOperation;
import io.swagger.annotations.ApiParam;
import lombok.extern.slf4j.Slf4j;
import org.springframework.beans.factory.annotation.Autowired;
import org.springframework.transaction.annotation.Transactional;
import org.springframework.web.bind.annotation.*;

import javax.servlet.http.HttpServletRequest;
import javax.servlet.http.HttpServletResponse;
import javax.validation.Valid;
import javax.validation.constraints.NotBlank;
import java.io.File;
import java.io.IOException;
import java.io.Serializable;
import java.sql.Timestamp;
import java.text.SimpleDateFormat;
import java.time.LocalDateTime;
import java.time.format.DateTimeFormatter;
import java.util.*;
import java.util.stream.Collectors;

import static com.zydcc.drill.web.entity.table.DrillingDemandTableDef.DRILLING_DEMAND;
import static com.zydcc.drill.web.entity.table.DrillingItemTableDef.DRILLING_ITEM;

/**
 * 钻探需求 控制层。
 *
 * @author Administrator
 * @since 2024-07-16
 */
@RestController
@Slf4j
@Api(tags = "钻探需求接口")
@RequestMapping("/drillingDemand")
public class DrillingDemandController {

    @Autowired
    private DrillingDemandService drillingDemandService;

    @Autowired
    private SessionUtil sessionUtil;

    @Autowired
    private IAuthDeptFeignClient authDeptFeignClient;

    @Autowired
    private IAuthUserFeignClient authUserFeignClient;

    @Autowired
    private IOperationFlowFeign flowFeign;

    @Autowired
    private DrillingProperty drillingProperty;

    @Autowired
    private DrillingItemService itemService;

    @Autowired
    private IAuthDictDataFeignClient authDictDataFeignClient;

    @Autowired
    private IAuthDictDataSysFeignClient authDictDataSysFeignClient;

    @Autowired
    private FileService fileService;
    /**
     * 添加钻探需求。
     *
     * @param drillingDemand 钻探需求
     * @return {@code true} 添加成功，{@code false} 添加失败
     */
    @PostMapping("save")
    @ApiOperation("保存钻探需求")
    @Transactional
    @Log(title = "钻探需求", businessType = "新增")
    public boolean save(@RequestBody @ApiParam("钻探需求") DrillingDemand drillingDemand) {
        AuthUserEntity user = sessionUtil.getUser();
        drillingDemand.setCreatedBy(user.getUsername());
        drillingDemand.setCreatedByName(user.getUsrname());
        drillingDemand.setCreateDeptId(user.getDeptId());
        drillingDemand.setCreateDeptName(user.getDeptName());
        drillingDemand.setCreatedTime(new Date());
        //判断数据是否重复
        checkSameData(drillingDemand, false);
        //暂存->直接保存
        if (drillingDemand.getStatus().equals(DrillingDemand.StatusEnum.WAIT_INITIATE.getCode())) {
            return drillingDemandService.save(drillingDemand);
        }
        // 局外单位获取名称
        if (drillingDemand.getServerType() != 3) {
            AuthDeptEntity entity = authDeptFeignClient.getById(drillingDemand.getTeamDeptId()).getData();
            drillingDemand.setTeamDeptName(entity.getDeptName());
        }
        drillingDemand.setStatus(DrillingDemand.StatusEnum.APPROVAL_UNDER.getCode());
        boolean isSave = drillingDemandService.save(drillingDemand);

        // 保存附件信息
        fileService.save(drillingDemand.getId(), BusinessConst.BUSINESS_TYPE, drillingDemand.getAttachment());
        if (isSave) {
            //发起审批
            GdcInstanceStartDTO startDTO = new GdcInstanceStartDTO();
            HashMap<String, Object> map = getConditionMap(drillingDemand, BusinessConst.PROCESS_DRILLING_DEMAND);
            // 如果是局外单位,跳过供方审核阶段
            map.put("other",drillingDemand.getServerType() == 3 ? 1:0);
            startDTO.setBusinessType(BusinessConst.BUSINESS_TYPE);
            startDTO.setBusinessId(drillingDemand.getId());
            startDTO.setProcessType(BusinessConst.PROCESS_DRILLING_DEMAND);
            startDTO.setSystemId(drillingProperty.systemId);
            startDTO.setConditionMap(map);
            FlowResult flowResult = flowFeign.startApprove(startDTO).getData();
            if (null != flowResult) {
                //钉钉通知需求方审核用户
                sendApproveDdMsg(drillingDemand,null);
            }
        }
        return isSave;
    }

    //钉钉通知需求方审核用户
    private void sendApproveDdMsg(DrillingDemand drillingDemand, List<AuthUserEntity> demandCheckUsers) {
        if (StrUtil.isNotEmpty(drillingDemand.getCreateDeptId())) {
            if (demandCheckUsers == null){
                demandCheckUsers = getDemandCheckUsers(drillingDemand);
            }
            List<String> ddUserIds = demandCheckUsers.stream().map(AuthUserEntity::getDdUserid).filter(StrUtil::isNotBlank).collect(Collectors.toList());

            if (ObjectUtil.isNotEmpty(ddUserIds)) {
                String ddIds = String.join(",", ddUserIds);
                DdHttpUtil.sendNotice(ddIds, getTime() + "：您有一条来自" + drillingDemand.getCreateDeptName() + "的钻探需求待审核，请注意查收");
                log.info(ddIds + getTime() + "：您有一条来自" + drillingDemand.getCreateDeptName() + "的钻探需求待审核，请注意查收");
            }

        }
    }

    private List<AuthUserEntity> getDemandCheckUsers(DrillingDemand drillingDemand) {
        List<AuthUserEntity> userEntityList = authDeptFeignClient.listUserRoleByDept(drillingDemand.getCreateDeptId(), false).getData();
        if (ObjectUtil.isNotEmpty(userEntityList)) {
            List<AuthUserEntity> userIds = new ArrayList<>();
            for (AuthUserEntity userEntity : userEntityList) {
                if (ObjectUtil.isNotEmpty(userEntity.getRoleEntityList())) {
                    for (AuthRoleEntity roleEntity : userEntity.getRoleEntityList()) {
                        if (roleEntity.getRoleMark().equals(BusinessConst.XQDWSHY_ROLE_MARK)) {
                            userIds.add(userEntity);
                        }
                    }
                }
            }
           return userIds;
        }
        return Collections.EMPTY_LIST;
    }

    /**
     * 发起自由订单审批
     */
    @GetMapping("freeOrder")
    @ApiOperation("自由订单审批")
    @Transactional
    @Log(title = "审批中心", businessType = "订单审批通过")
    public FlowResult freeOrder(@ApiParam("业务id") String businessId, String deptId, String deptName, String itemName) {
        DrillingDemand drillingDemand = CheckUtil.checkNotNull(drillingDemandService.getById(businessId), "未找到当前需求");
        if (!DrillingDemand.StatusEnum.REJECT.getCode().equals(drillingDemand.getStatus())) {
            throw new UnsupportedOperationException("当前需求状态不支持自由接单");
        }
        drillingDemand.setTeamId(deptId);
        drillingDemand.setTeamName(deptName);
        drillingDemand.setTeamDeptId(deptId);
        drillingDemand.setTeamDeptName(deptName);
        drillingDemand.setItemNameServer(itemName);
        drillingDemand.setStatus(DrillingDemand.StatusEnum.APPROVAL_UNDER.getCode());
        boolean isSave = drillingDemandService.updateById(drillingDemand);

        if (isSave) {
            //发起自由订单审批
            GdcInstanceStartDTO startDTO = new GdcInstanceStartDTO();

            startDTO.setBusinessType(BusinessConst.BUSINESS_TYPE);
            startDTO.setBusinessId(drillingDemand.getId());
            startDTO.setProcessType(BusinessConst.FREE_PROCESS_DRILLING_DEMAND);
            startDTO.setSystemId(drillingProperty.systemId);
            HashMap<String, Object> map = getConditionMap(drillingDemand, BusinessConst.FREE_PROCESS_DRILLING_DEMAND);
            // 获取需求方审核用户
            List<AuthUserEntity> demandCheckUsers = getDemandCheckUsers(drillingDemand);

            map.put("demandUsers","^,"+String.join(",",demandCheckUsers.stream().map(AuthUserEntity::getId).collect(Collectors.toList())));
            startDTO.setConditionMap(map);
            
            FlowResult flowResult = flowFeign.startApprove(startDTO).getData();
            if (null != flowResult) {
                //钉钉通知需求方审核用户
                sendApproveDdMsg(drillingDemand, demandCheckUsers);
            }
            //钉钉消息通知创建人
            if (StrUtil.isNotEmpty(drillingDemand.getCreatedBy())) {
                AuthUserEntity userEntity = authUserFeignClient.getByUsername(drillingDemand.getCreatedBy()).getData();
                if (null != userEntity) {
                    if (StrUtil.isNotEmpty(userEntity.getDdUserid())) {
                        DdHttpUtil.sendNotice(userEntity.getDdUserid(), getTime() + "：您的钻探需求已被'"+deptName+"'接单，请注意查看");
                        log.info(userEntity.getDdUserid() + getTime() + "：您的钻探需求已被'"+deptName+"'接单，请注意查看");
                    }
                }
            }
            return flowResult;
        }
        throw new OperationUnsupportedException("接单异常");
    }

    /**
     * 批量审批通过
     */
    @PostMapping("batchPass")
    @ApiOperation("钻探需求审批批量通过")
    @Transactional
    @Log(title = "审批中心", businessType = "需求审批通过")
    public boolean batchPass(@RequestBody List<ProcessPassVo> processPassVos) {
        processPassVos.forEach(processPassVo -> {
            try {
                pass(processPassVo.getOpinion(), processPassVo.getBusinessId(), processPassVo.getInstanceId(), processPassVo.getProcessType(), processPassVo.getConditionMap());
            }catch (Exception e){
                log.error("批量审批通过异常："+processPassVo.getBusinessId(),e);
                throw new OperationUnsupportedException("批量审批通过异常："+e.getMessage());
            }

        });
        return true;
    }

    /**
     * 钻探需求审批通过。
     *
     * @return 结果
     */
    @PostMapping("pass")
    @ApiOperation("钻探需求审批通过")
    @Transactional
    @Log(title = "审批中心", businessType = "需求审批通过")
    public FlowResult pass(@ApiParam("审批意见") String opinion, @ApiParam("业务id") String businessId, @ApiParam("流程实例id") String instanceId, String processType, Map<String, Object> conditionMap) {
        DrillingDemand drillingDemand = drillingDemandService.getById(businessId);

        GdcInstanceApproveDTO approveDTO = new GdcInstanceApproveDTO();
        approveDTO.setOpinion(opinion);
        approveDTO.setInstanceId(instanceId);
        HashMap<String, Object> map = getConditionMap(drillingDemand, processType);
        if (conditionMap != null) {
            map.putAll(conditionMap);
        }
        approveDTO.setConditionMap(map);
        FlowResult flowResult = flowFeign.approveProcess(approveDTO).getData();
        if (null != flowResult) {
            //获取审批详情
            GdcInstanceDetailQueryDTO queryDTO = new GdcInstanceDetailQueryDTO();
            queryDTO.setInstanceId(instanceId);
//            queryDTO.setBusinessId(businessId);
//            queryDTO.setProcessType(BusinessConst.PROCESS_DRILLING_DEMAND);
            FlowResult result = flowFeign.getApproveStatusDetail(queryDTO).getData();
            if (null != result) {
                if (result.getProcessStatus().equals(ProcessStatusEnum.UNDER.getCode()) || result.getProcessStatus().equals(ProcessStatusEnum.REJECT.getCode())) {
                    //审批中
                    List<ApprovalHi> approvalHiList = result.getApproveHistory();
                    if (ObjectUtil.isNotEmpty(approvalHiList)) {
                        //取最后一条，获取待审批人
                        ApprovalHi approvalHi = approvalHiList.get(approvalHiList.size() - 1);
                        if (null != approvalHi) {
                            List<String> toApproveList = approvalHi.getToApproveList();
                            if (ObjectUtil.isNotEmpty(toApproveList)) {
                                List<String> ddIdList = new ArrayList<>();
                                for (String userId : toApproveList) {
                                    AuthUserEntity userEntity = authUserFeignClient.getUserById(userId).getData();
                                    if (null != userEntity) {
                                        ddIdList.add(userEntity.getDdUserid());
                                    }
                                }
                                if (ObjectUtil.isNotEmpty(ddIdList)) {
                                    String ddIds = String.join(",", ddIdList);
                                    DdHttpUtil.sendNotice(ddIds, getTime() + "：您有一条来自" + drillingDemand.getCreateDeptName() + "的钻探需求待审核，请注意查收");
                                    log.info(ddIds + getTime() + "：您有一条来自" + drillingDemand.getCreateDeptName() + "的钻探需求待审核，请注意查收");
                                }
                                log.info("审批通过：" + String.join(",", toApproveList));
                            }
                        }
                    }
                } else if (result.getProcessStatus().equals(ProcessStatusEnum.END.getCode())) {
                    //审批结束，钉钉消息通知创建人
                    if (StrUtil.isNotEmpty(drillingDemand.getCreatedBy())) {
                        AuthUserEntity userEntity = authUserFeignClient.getByUsername(drillingDemand.getCreatedBy()).getData();
                        if (null != userEntity) {
                            if (StrUtil.isNotEmpty(userEntity.getDdUserid())) {
                                DdHttpUtil.sendNotice(userEntity.getDdUserid(), getTime() + "：您的钻探需求已审核通过，请注意查看");
                                log.info(userEntity.getDdUserid() + getTime() + "：您的钻探需求已审核通过，请注意查看");
                            }
                        }
                    }
                    drillingDemand.setStatus(DrillingDemand.StatusEnum.PASSED.getCode());
                    drillingDemandService.updateById(drillingDemand);
                }
                return result;
            }
        }
        return flowResult;
    }

    /**
     * 钻探需求审批驳回。
     *
     * @return 结果
     */
    @PostMapping("refuse")
    @ApiOperation("钻探需求审批驳回")
    @Transactional
    @Log(title = "审批中心", businessType = "审批驳回")
    public FlowResult refuse(@ApiParam("审批意见") String opinion, @ApiParam("业务id") String businessId, @ApiParam("驳回流程节点标志") String toTask, @ApiParam("流程实例id") String instanceId, String processType) {
        DrillingDemand drillingDemand = drillingDemandService.getById(businessId);

        GdcInstanceRejectDTO rejectDTO = new GdcInstanceRejectDTO();
        rejectDTO.setOpinion(opinion);
        rejectDTO.setToTask(toTask);
        rejectDTO.setInstanceId(instanceId);
        rejectDTO.setConditionMap(getConditionMap(drillingDemand, processType));
        FlowResult flowResult = flowFeign.rejectProcess(rejectDTO).getData();
        if (null != flowResult) {
            //获取审批详情
            GdcInstanceDetailQueryDTO queryDTO = new GdcInstanceDetailQueryDTO();
            queryDTO.setInstanceId(instanceId);
            queryDTO.setBusinessId(businessId);
            queryDTO.setProcessType(BusinessConst.PROCESS_DRILLING_DEMAND);
            FlowResult result = flowFeign.getApproveStatusDetail(queryDTO).getData();
            if (null != result) {
                //toTask为空，则驳回至发起人
                if (StrUtil.isBlank(toTask)) {
                    //钉钉消息通知创建人
                    if (StrUtil.isNotEmpty(drillingDemand.getCreatedBy())) {
                        AuthUserEntity userEntity = authUserFeignClient.getByUsername(drillingDemand.getCreatedBy()).getData();
                        if (null != userEntity) {
                            if (StrUtil.isNotEmpty(userEntity.getDdUserid())) {
                                DdHttpUtil.sendNotice(userEntity.getDdUserid(), getTime() + "：您的钻探需求已被驳回，请注意查看");
                                log.info(userEntity.getDdUserid() + getTime() + "：您的钻探需求已被驳回，请注意查看");
                            }
                        }
                    }
                    //修改钻探需求状态-已驳回
                    if (BusinessConst.FREE_PROCESS_DRILLING_DEMAND.equals(processType)){
                        drillingDemand.setStatus(DrillingDemand.StatusEnum.REJECT.getCode());
                    }else {
                        drillingDemand.setStatus(DrillingDemand.StatusEnum.APPROVAL_REFUSE.getCode());
                    }
                    drillingDemandService.updateById(drillingDemand);
                } else {
                    List<ApprovalHi> approvalHiList = result.getApproveHistory();
                    if (ObjectUtil.isNotEmpty(approvalHiList)) {
                        //取最后一条，获取待审批人
                        ApprovalHi approvalHi = approvalHiList.get(approvalHiList.size() - 1);
                        if (null != approvalHi) {
                            List<String> toApproveList = approvalHi.getToApproveList();
                            if (ObjectUtil.isNotEmpty(toApproveList)) {
                                List<String> ddIdList = new ArrayList<>();
                                for (String userId : toApproveList) {
                                    AuthUserEntity userEntity = authUserFeignClient.getUserById(userId).getData();
                                    if (null != userEntity) {
                                        ddIdList.add(userEntity.getDdUserid());
                                    }
                                }
                                if (ObjectUtil.isNotEmpty(ddIdList)) {
                                    String ddIds = String.join(",", ddIdList);
                                    DdHttpUtil.sendNotice(ddIds, getTime() + "：您有一条来自" + drillingDemand.getCreateDeptName() + "的钻探需求已被驳回，请注意查收");
                                    log.info(ddIds + getTime() + "：您有一条来自" + drillingDemand.getCreateDeptName() + "的钻探需求已被驳回，请注意查收");
                                }
                            }
                        }
                    }
                }
                return result;
            }
        }
        return flowResult;
    }


    /**
     * 钻探需求审批撤回
     *
     * @return 结果
     */
    @PostMapping("withdraw")
    @ApiOperation("钻探需求审批撤回")
    @Transactional
    @Log(title = "审批中心", businessType = "撤回")
    public FlowResult withdraw(@ApiParam("审批意见") String opinion, @ApiParam("业务id") String businessId,@ApiParam("流程类型") String processType) {
        GdcInstanceWithdrawDTO withdrawDTO = new GdcInstanceWithdrawDTO();
        withdrawDTO.setOpinion(opinion);
        withdrawDTO.setBusinessId(businessId);
        withdrawDTO.setSystemId(drillingProperty.systemId);
        withdrawDTO.setProcessType(processType);
        FlowResult flowResult = flowFeign.withdrawProcess(withdrawDTO).getData();
        if (null != flowResult) {
            //修改钻探需求状态
            DrillingDemand drillingDemand = drillingDemandService.getById(businessId);
            if (BusinessConst.FREE_PROCESS_DRILLING_DEMAND.equals(processType)){
                drillingDemand.setStatus(DrillingDemand.StatusEnum.REJECT.getCode());
            }else {
                drillingDemand.setStatus(DrillingDemand.StatusEnum.APPROVAL_WITHDRAWN.getCode());
            }
            drillingDemandService.updateById(drillingDemand);
        }
        return flowResult;
    }

    /**
     * 根据主键删除钻探需求。
     *
     * @param id 主键
     * @return {@code true} 删除成功，{@code false} 删除失败
     */
    @DeleteMapping("remove/{id}")
    @ApiOperation("根据主键钻探需求")
    @Transactional
    @Log(title = "钻探需求", businessType = "删除")
    public boolean remove(@PathVariable @ApiParam("钻探需求主键") Serializable id) {
        //获取钻探需求
        DrillingDemand drillingDemand = drillingDemandService.getById(id);
        if (null != drillingDemand) {
            // 审批中的流程不能删除
            if (drillingDemand.getStatus().equals(DrillingDemand.StatusEnum.APPROVAL_UNDER.getCode())) {
                throw new UnsupportedOperationException("当前需求状态不支持删除操作");
            }
            //已驳回、已撤回审批，删除时同步删除流程实例
            if (drillingDemand.getStatus().equals(DrillingDemand.StatusEnum.APPROVAL_REFUSE.getCode()) || drillingDemand.getStatus().equals(DrillingDemand.StatusEnum.APPROVAL_WITHDRAWN.getCode())) {
                ResultVO<Map<String, Object>> mapResultVO = flowFeign.removeActivityProcessInstanceById(null, BusinessConst.PROCESS_DRILLING_DEMAND, String.valueOf(id), drillingProperty.systemId);
                boolean res = (Boolean)(mapResultVO.getData().get("res"));
                if (!res){
                    throw new OperationException("删除流程实例失败");
                }
            }
        }
        return drillingDemandService.removeById(id);
    }

    /**
     * 根据主键更新钻探需求。
     *
     * @param drillingDemand 钻探需求
     * @return {@code true} 更新成功，{@code false} 更新失败
     */
    @PutMapping("update")
    @ApiOperation("根据主键更新钻探需求")
    @Transactional
    @Log(title = "钻探需求", businessType = "更新")
    public boolean update(@RequestBody @ApiParam("钻探需求主键") DrillingDemand drillingDemand) {

        drillingDemand.setCreatedTime(new Date());
        //判断数据是否重复
        checkSameData(drillingDemand, true);
        //暂存->直接保存
        if (drillingDemand.getStatus().equals(DrillingDemand.StatusEnum.WAIT_INITIATE.getCode())) {
            return drillingDemandService.updateById(drillingDemand);
        }
        GdcInstanceStartDTO startDTO = new GdcInstanceStartDTO();
        HashMap<String, Object> map = getConditionMap(drillingDemand, BusinessConst.PROCESS_DRILLING_DEMAND);
        // 如果是局外单位,跳过供方审核阶段
        map.put("other", drillingDemand.getServerType() == 3 ? 1 : 0);
        startDTO.setBusinessType(BusinessConst.BUSINESS_TYPE);
        startDTO.setBusinessId(drillingDemand.getId());
        startDTO.setProcessType(BusinessConst.PROCESS_DRILLING_DEMAND);
        startDTO.setSystemId(drillingProperty.systemId);
        startDTO.setConditionMap(map);
        FlowResult flowResult = flowFeign.startApprove(startDTO).getData();
        if (null != flowResult) {
            //钉钉通知需求方审核用户
            sendApproveDdMsg(drillingDemand, null);
            //更新状态
            drillingDemand.setStatus(DrillingDemand.StatusEnum.APPROVAL_UNDER.getCode());
        }
        boolean b = drillingDemandService.updateById(drillingDemand);
        // 保存附件信息
        fileService.save(drillingDemand.getId(), BusinessConst.BUSINESS_TYPE, drillingDemand.getAttachment());
        return b;
    }

    // 任务接收
    @GetMapping("receive/{id}")
    @ApiOperation("任务接收-通过")
    @Log(title = "钻探需求", businessType = "审批通过")
    public boolean receive(@PathVariable @ApiParam("钻探需求主键") String id, String instanceId, String processType, @ApiParam("服务方项目名称") @Valid @NotBlank(message = "服务方项目名称不能为空") String itemName
            , @ApiParam("服务方经费") @Valid @NotBlank(message = "服务方经费不能为空") Double outlay) {
        DrillingDemand demand = CheckUtil.checkNotNull(drillingDemandService.getById(id), "当前需求不存在");

        pass("审批通过", id, instanceId, processType, Collections.singletonMap("reject", 0));

        String username = sessionUtil.getUsername();
        demand.setOperationBy(username);
        demand.setOperationTime(new Date());
        demand.setItemNameServer(itemName);
        demand.setOutlayServer(outlay);
        boolean isReceive = drillingDemandService.updateById(demand);
        return isReceive;
    }

    /**
     * todo 拒绝任务接收
     *
     * @return {@code true} 拒绝成功，{@code false} 拒绝失败
     */
    @GetMapping("reject")
    @ApiOperation("拒绝任务")
    @Log(title = "钻探需求", businessType = "需求拒绝")
    public FlowResult refuse(@ApiParam("审批意见") String opinion, @ApiParam("业务id") String businessId, @ApiParam("实例主键") String instanceId) {
        DrillingDemand drillingDemand = drillingDemandService.getById(businessId);

        GdcInstanceApproveDTO approveDTO = new GdcInstanceApproveDTO();
        approveDTO.setOpinion(opinion);
        approveDTO.setInstanceId(instanceId);
        HashMap<String, Object> conditionMap = getConditionMap(drillingDemand, BusinessConst.PROCESS_DRILLING_DEMAND);
        conditionMap.put("reject", 1);
        approveDTO.setConditionMap(conditionMap);

        FlowResult flowResult = flowFeign.approveProcess(approveDTO).getData();
        if (null != flowResult) {
            //获取审批详情
            GdcInstanceDetailQueryDTO queryDTO = new GdcInstanceDetailQueryDTO();
            queryDTO.setInstanceId(instanceId);
            FlowResult result = flowFeign.getApproveStatusDetail(queryDTO).getData();
            if (null != result) {
                if (result.getProcessStatus().equals(ProcessStatusEnum.END.getCode())) {
                    //审批结束，钉钉消息通知创建人
                    if (StrUtil.isNotEmpty(drillingDemand.getCreatedBy())) {
                        AuthUserEntity userEntity = authUserFeignClient.getByUsername(drillingDemand.getCreatedBy()).getData();
                        if (null != userEntity) {
                            if (StrUtil.isNotEmpty(userEntity.getDdUserid())) {
//                                DdHttpUtil.sendNotice(userEntity.getDdUserid(), getTime() + "：您的钻探需求已被拒绝，请注意查看");
                                System.out.println(userEntity.getDdUserid() + getTime() + "：您的钻探需求已被拒绝，订单已进入订单池，请注意查看");
                            }
                        }
                    }
                    //修改钻探需求状态
                    drillingDemand.setStatus(DrillingDemand.StatusEnum.REJECT.getCode());
                    drillingDemandService.updateById(drillingDemand);
                }
            }
        }
        return flowResult;
    }

    /**
     * 根据钻探需求主键获取详细信息。
     *
     * @param id 钻探需求主键
     * @return 钻探需求详情
     */
    @GetMapping("getInfo/{id}")
    @ApiOperation("根据主键获取钻探需求")
    public DrillingDemand getInfo(@PathVariable @ApiParam("钻探需求主键") Serializable id) {
        return drillingDemandService.getById(id);
    }


    /**
     * 已发起列表。
     */
    @GetMapping("sponsored")
    @ApiOperation("已发起列表")
    public Page<DrillingProcessDTO> sponsored(long pageNumber, long pageSize, String sponsorName,String processType) {
        GdcInstanceBaseQueryDTO baseQueryDTO = new GdcInstanceBaseQueryDTO();
        baseQueryDTO.setBusinessType(BusinessConst.BUSINESS_TYPE);
        baseQueryDTO.setSystemId(drillingProperty.systemId);
        baseQueryDTO.setPageNumber(pageNumber);
        baseQueryDTO.setPageSize(pageSize);
        if (StrUtil.isNotEmpty(sponsorName)){
            baseQueryDTO.setSponsorName(sponsorName);
        }
        if (StrUtil.isNotEmpty(processType)){
            baseQueryDTO.setProcessType(processType);
        }
        PageResultVO<ActivityProcessInstance> instancePageResultVO = flowFeign.sponsored(baseQueryDTO).getData();
        return getBusinessDTO(instancePageResultVO);
    }

    /**
     * 待审批列表。
     */
    @GetMapping("toApprove")
    @ApiOperation("待审批列表")
    public Page<DrillingProcessDTO> toApprove(long pageNumber, long pageSize, String deptId, String sponsorName,String processType, String startTime, String endTime) {
        GdcInstanceBaseQueryDTO baseQueryDTO = new GdcInstanceBaseQueryDTO();
        baseQueryDTO.setBusinessType(BusinessConst.BUSINESS_TYPE);
        baseQueryDTO.setSystemId(drillingProperty.systemId);
        baseQueryDTO.setPageNumber(pageNumber);
        baseQueryDTO.setPageSize(pageSize);
        if (StrUtil.isNotEmpty(deptId)){
            baseQueryDTO.setDeptId(deptId);
        }
        if (StrUtil.isNotEmpty(sponsorName)){
            baseQueryDTO.setSponsorName(sponsorName);
        }
        if (StrUtil.isNotEmpty(processType)){
            baseQueryDTO.setProcessType(processType);
        }
        if (StrUtil.isNotEmpty(startTime)){
            baseQueryDTO.setStartTime(startTime);
        }
        if (StrUtil.isNotEmpty(endTime)){
            baseQueryDTO.setStartTime(endTime);
        }


        PageResultVO<ActivityProcessInstance> instancePageResultVO = flowFeign.toApprove(baseQueryDTO).getData();
        return getBusinessDTO(instancePageResultVO);
    }

    /**
     * 已审批列表。
     */
    @GetMapping("approved")
    @ApiOperation("已审批列表")
    public Page<DrillingProcessDTO> approved(long pageNumber, long pageSize, String sponsorName,String processType ) {
        GdcInstanceBaseQueryDTO baseQueryDTO = new GdcInstanceBaseQueryDTO();
        baseQueryDTO.setBusinessType(BusinessConst.BUSINESS_TYPE);
        baseQueryDTO.setSystemId(drillingProperty.systemId);
        baseQueryDTO.setPageNumber(pageNumber);
        baseQueryDTO.setPageSize(pageSize);
        if (StrUtil.isNotEmpty(sponsorName)){
            baseQueryDTO.setSponsorName(sponsorName);
        }
        if (StrUtil.isNotEmpty(processType)){
            baseQueryDTO.setProcessType(processType);
        }
        PageResultVO<ActivityProcessInstance> instancePageResultVO = flowFeign.approved(baseQueryDTO).getData();
        return getBusinessDTO(instancePageResultVO);
    }

    /**
     * 分页查询钻探需求。
     *
     * @param page 分页对象
     * @return 分页对象
     */
    @GetMapping("page")
    @ApiOperation("分页查询钻探需求")
    public Page<DrillingDemand> page(@ApiParam("分页信息") PageVO page, DrillingDemandQueryVO drillingDemand) {
        return drillingDemandService.page(
                page.buildPage(),
                page.appendOrderBy(
                        QueryWrapper.create()
                                .and(DRILLING_DEMAND.CREATE_DEPT_ID.eq(drillingDemand.getCreateDeptId(), StrUtil.isNotBlank(drillingDemand.getCreateDeptId())))
                                .and(DRILLING_DEMAND.TEAM_ID.eq(drillingDemand.getTeamId(), StrUtil.isNotBlank(drillingDemand.getTeamId())))
                                .and(DRILLING_DEMAND.TEAM_DEPT_ID.eq(drillingDemand.getTeamDeptId(), StrUtil.isNotBlank(drillingDemand.getTeamDeptId())))
                                .and(DRILLING_DEMAND.HOLE_DEPTH.eq(drillingDemand.getHoleDepth(), drillingDemand.getHoleDepth() != null))
                                .and(DRILLING_DEMAND.HOLE_WORKLOAD.eq(drillingDemand.getHoleWorkload(), drillingDemand.getHoleWorkload() != null))
                                .and(DRILLING_DEMAND.IS_VERIFY.eq(drillingDemand.getIsVerify(), drillingDemand.getIsVerify() != null))
                                .and(DRILLING_DEMAND.STATUS.eq(drillingDemand.getStatus(), StringUtil.isNotBlank(drillingDemand.getStatus())))
                                .and(DRILLING_DEMAND.HOLE_TYPE.eq(drillingDemand.getHoleType(), StrUtil.isNotBlank(drillingDemand.getHoleType())))
                                .and(DRILLING_DEMAND.CREATED_TIME.gt(Timestamp.valueOf(LocalDateTime.of(2025,1,1,1,1))))

                                .and(DRILLING_DEMAND.STATUS.in(drillingDemand.getStatusIn(), CollectionUtil.isNotEmpty(drillingDemand.getStatusIn())))

                                .and(DRILLING_DEMAND.CREATE_DEPT_NAME.like(drillingDemand.getCreateDeptName(), StrUtil.isNotBlank(drillingDemand.getCreateDeptName())))
                                .and(DRILLING_DEMAND.TEAM_NAME.like(drillingDemand.getTeamName(), StrUtil.isNotBlank(drillingDemand.getTeamName())))
                                .and(DRILLING_DEMAND.TEAM_DEPT_NAME.like(drillingDemand.getTeamDeptName(), StrUtil.isNotBlank(drillingDemand.getTeamDeptName())))
                                .and(DRILLING_DEMAND.ITEM_NAME_DEMAND.like(drillingDemand.getItemNameDemand(), StrUtil.isNotBlank(drillingDemand.getItemNameDemand())))
                                .and(DRILLING_DEMAND.ITEM_NAME_SERVER.like(drillingDemand.getItemNameServer(), StrUtil.isNotBlank(drillingDemand.getItemNameServer())))
                                .and(DRILLING_DEMAND.HOLE_AREA.like(drillingDemand.getHoleArea(), StrUtil.isNotBlank(drillingDemand.getHoleArea())))
                                .and(DRILLING_DEMAND.REMARK.like(drillingDemand.getRemark(), StrUtil.isNotBlank(drillingDemand.getRemark())))

                        , DrillingDemand::getCreatedTime, false
                ));
    }

    /**
     * 根据条件导出钻探需求信息<br/>
     *
     * @param request  {@link HttpServletRequest}
     * @param response {@link HttpServletResponse}
     * @throws IOException
     */
    @ApiOperation(value = "钻探需求导出")
    @GetMapping("export")
    @Log(title = "钻探需求", businessType = "导出")
    public void exportDrillingDemand(HttpServletRequest request, HttpServletResponse response) throws IOException {
        // 更新字典
        EasyExcelUtil.updateDict(authDictDataFeignClient, authDictDataSysFeignClient);
        // 临时文件
        File tempFile = File.createTempFile("drilling_demand_export_" + System.currentTimeMillis(), ".xlsx");
        try (ExcelWriter excelWriter = EasyExcel.write(tempFile, DrillingDemand.class).build()) {
            QueryWrapper wrapper1 = QueryWrapper.create()
                    .select(DRILLING_DEMAND.ALL_COLUMNS)
                    .from(DRILLING_DEMAND)
                    .and(DRILLING_DEMAND.SERVER_TYPE.eq(2))
                    .and(DRILLING_DEMAND.CREATED_TIME.gt(Timestamp.valueOf(LocalDateTime.of(2025,1,1,1,1))))
                    .orderBy(DRILLING_DEMAND.CREATED_TIME, false);

            QueryWrapper wrapper2 = QueryWrapper.create()
                    .select(DRILLING_DEMAND.ALL_COLUMNS)
                    .from(DRILLING_DEMAND)
                    .and(DRILLING_DEMAND.SERVER_TYPE.eq(1))
                    .and(DRILLING_DEMAND.CREATED_TIME.gt(Timestamp.valueOf(LocalDateTime.of(2025,1,1,1,1))))
                    .orderBy(DRILLING_DEMAND.CREATED_TIME, false);

            QueryWrapper wrapper3 = QueryWrapper.create()
                    .select(DRILLING_DEMAND.ALL_COLUMNS)
                    .from(DRILLING_DEMAND)
                    .and(DRILLING_DEMAND.SERVER_TYPE.eq(3))
                    .and(DRILLING_DEMAND.CREATED_TIME.gt(Timestamp.valueOf(LocalDateTime.of(2025,1,1,1,1))))
                    .orderBy(DRILLING_DEMAND.CREATED_TIME, false);

            List<DrillingDemand> demand1 = drillingDemandService.list(wrapper1);
            List<DrillingDemand> demand2 = drillingDemandService.list(wrapper2);
            List<DrillingDemand> demand3 = drillingDemandService.list(wrapper3);

            //需求服务同一家单位
            WriteSheet writeSheet1 = EasyExcel.writerSheet("需求和服务方为同一家单位").build();
            excelWriter.write(demand1, writeSheet1);
            //需求服务非同一家单位
            WriteSheet writeSheet2 = EasyExcel.writerSheet("需求和服务方非同一家单位").build();
            excelWriter.write(demand2, writeSheet2);
            //局外单位
            WriteSheet writeSheet3 = EasyExcel.writerSheet("局外单位").build();
            excelWriter.write(demand3, writeSheet3);
        }
        SimpleDateFormat sdf = new SimpleDateFormat("yyyyMMddHHmmss");
        String now = sdf.format(new Date());
        DownloadUtil.download(tempFile, request, response, "钻探需求" + now + ".xlsx");
        tempFile.delete();
    }

    private Page<DrillingProcessDTO> getBusinessDTO(PageResultVO<ActivityProcessInstance> instancePageResultVO) {
        Page<DrillingProcessDTO> dtoPageResultVO = new Page<>();
        if (ObjectUtil.isNotEmpty(instancePageResultVO)) {
            dtoPageResultVO.setPageNumber(instancePageResultVO.getPageNumber());
            dtoPageResultVO.setPageSize(instancePageResultVO.getPageSize());
            dtoPageResultVO.setTotalPage(instancePageResultVO.getTotalPage());
            dtoPageResultVO.setTotalRow(instancePageResultVO.getTotalSize());

            Collection<ActivityProcessInstance> instances = instancePageResultVO.getContent();
            List<DrillingProcessDTO> processDTOS = new ArrayList<>();
            if (ObjectUtil.isNotEmpty(instances)) {
                for (ActivityProcessInstance instance : instances) {
                    DrillingDemand drillingDemand = drillingDemandService.getById(instance.getBusinessId());
                    DrillingProcessDTO drillingProcessDTO = new DrillingProcessDTO();
                    drillingProcessDTO.setDrillingDemand(drillingDemand);
                    drillingProcessDTO.setProcessInstance(instance);
                    processDTOS.add(drillingProcessDTO);
                }
            }
            dtoPageResultVO.setRecords(processDTOS);
        }
        return dtoPageResultVO;
    }


    private void checkSameData(DrillingDemand drillingDemand, boolean isUpdate) {
        if (null != drillingDemand) {
            QueryWrapper queryWrapper = new QueryWrapper()
                    .eq(DrillingDemand::getCreateDeptId, drillingDemand.getCreateDeptId())
                    .eq(DrillingDemand::getItemNameDemand, drillingDemand.getItemNameDemand())
                    .eq(DrillingDemand::getHoleType, drillingDemand.getHoleType())
                    .eq(DrillingDemand::getHoleArea, drillingDemand.getHoleArea())
                    .eq(DrillingDemand::getHoleDepth, drillingDemand.getHoleDepth())
                    .eq(DrillingDemand::getHoleWorkload, drillingDemand.getHoleWorkload())
                    .eq(DrillingDemand::getTeamId, drillingDemand.getTeamId())
                    .eq(DrillingDemand::getOutlayDemand, drillingDemand.getOutlayDemand());
            List<DrillingDemand> drillingDemands = drillingDemandService.list(queryWrapper);
            if (ObjectUtil.isNotEmpty(drillingDemands)) {
                if (isUpdate) {
                    if (drillingDemands.size() == 1) {
                        DrillingDemand demand = drillingDemands.get(0);
                        if (!demand.getId().equals(drillingDemand.getId())) {
                            throw new OperationUnsupportedException("系统存在相同钻探需求填报，请确认后重试！");
                        }
                    } else {
                        throw new OperationUnsupportedException("系统存在相同钻探需求填报，请确认后重试！");
                    }
                } else {
                    throw new OperationUnsupportedException("系统存在相同钻探需求填报，请确认后重试！");
                }
            }
        }
    }

    private HashMap<String, Object> getConditionMap(DrillingDemand drillingDemand, String processType) {
        if (processType.equals(BusinessConst.PROCESS_DRILLING_DEMAND)) {
            //审批动态参数
            HashMap<String, Object> conditionMap = new HashMap<>();
            //获取服务方符合要求的审批用户集合
            if (StrUtil.isNotEmpty(drillingDemand.getTeamDeptId())) {
                List<AuthUserEntity> userEntityList = authDeptFeignClient.listUserRoleByDept(drillingDemand.getTeamDeptId(), false).getData();
                if (ObjectUtil.isNotEmpty(userEntityList)) {
                    List<String> userList = new ArrayList<>();
                    for (AuthUserEntity userEntity : userEntityList) {
                        if (ObjectUtil.isNotEmpty(userEntity.getRoleEntityList())) {
                            for (AuthRoleEntity roleEntity : userEntity.getRoleEntityList()) {
                                if (roleEntity.getRoleMark().equals(BusinessConst.ACCEPT_ROLE_MARK)) {
                                    userList.add(userEntity.getId());
                                    break;
                                }
                            }
                        }
                    }
                    String userIds = "^,";
                    if (ObjectUtil.isNotEmpty(userList)) {
                        userIds = userIds + StrUtil.join(",", userList);
                    }
                    conditionMap.put("serverUsers", userIds);
                }
            }
            //获取部室用户集合
            extracted(drillingDemand, conditionMap);
            return conditionMap;
        }else {
            HashMap<String, Object> conditionMap = new HashMap<>();
            extracted(drillingDemand, conditionMap);
            return conditionMap;
        }


    }

    private void extracted(DrillingDemand drillingDemand, HashMap<String, Object> conditionMap) {
        if (StrUtil.isNotEmpty(drillingDemand.getItemNameDemand())) {
            QueryWrapper wrapper = QueryWrapper.create()
                    .select(DRILLING_ITEM.ALL_COLUMNS)
                    .from(DRILLING_ITEM)
                    .eq(DRILLING_ITEM.NAME.getName(), drillingDemand.getItemNameDemand(), StrUtil.isNotBlank(drillingDemand.getItemNameDemand()))
                    .eq(DRILLING_ITEM.TYPE.getName(), "项目");
            List<DrillingItem> drillingItems = itemService.list(wrapper);
            if (ObjectUtil.isNotEmpty(drillingItems)) {
                String projectLeaderUsers = "^,";
                List<String> userIds = new ArrayList<>();
                DrillingItem drillingItem = drillingItems.get(0);
                String userName = drillingItem.getPhone();
                if (StrUtil.isNotEmpty(userName)) {
                    if (userName.contains(",")) {
                        String[] userNames = userName.split(",");
                        for (String username : userNames) {
                            AuthUserEntity userEntity = authUserFeignClient.getByUsername(username).getData();
                            if (null != userEntity) {
                                userIds.add(userEntity.getId());
                            }
                        }
                    } else {
                        AuthUserEntity userEntity = authUserFeignClient.getByUsername(userName).getData();
                        if (null != userEntity) {
                            userIds.add(userEntity.getId());
                        }
                    }
                }
                if (ObjectUtil.isNotEmpty(userIds)) {
                    projectLeaderUsers = projectLeaderUsers + StrUtil.join(",", userIds);
                }
                conditionMap.put("projectLeaderUsers", projectLeaderUsers);
            }
        }
    }


    private String getTime() {
        LocalDateTime now = LocalDateTime.now();
        DateTimeFormatter formatter = DateTimeFormatter.ofPattern("yyyy-MM-dd HH:mm:ss");
        return now.format(formatter);
    }


}
