# Supplementary material for: Design and implementation of a comprehensive management platform for drilling engineering
Source: PLoS One. 2026 Feb 26;21(2):e0343700. doi: 10.1371/journal.pone.0343700 (PMC12944780; doi:10.1371/journal.pone.0343700)
Supplement: S1 File — The original code is for APP of the platform. (ZIP) [file pone.0343700.s001.zip › zttcgl/src/main/java/com/zydcc/drill/web/controller/DrillingItemController.java]

package com.zydcc.drill.web.controller;

import com.geniuses.log.anno.Log;
import com.mybatisflex.core.paginate.Page;
import com.mybatisflex.core.query.QueryWrapper;
import com.zydcc.drill.util.SessionUtil;
import com.zydcc.drill.web.entity.DrillingItem;
import com.zydcc.drill.web.service.DrillingItemService;
import io.swagger.annotations.Api;
import io.swagger.annotations.ApiOperation;
import io.swagger.annotations.ApiParam;
import org.springframework.beans.factory.annotation.Autowired;
import org.springframework.web.bind.annotation.*;

import java.io.Serializable;
import java.util.List;

import static com.zydcc.drill.web.entity.table.DrillingItemTableDef.DRILLING_ITEM;

/**
 * 项目 控制层。
 *
 * @author Administrator
 * @since 2024-08-02
 */
@RestController
@Api(tags = "项目接口")
@RequestMapping("/drillingItem")
public class DrillingItemController {

    @Autowired
    private DrillingItemService drillingItemService;

    @Autowired
    private SessionUtil sessionUtil;
    /**
     * 添加项目。
     *
     * @param drillingItem 项目
     * @return {@code true} 添加成功，{@code false} 添加失败
     */
    @PostMapping("save")
    @ApiOperation("保存项目")
    @Log(title = "项目", businessType = "新增")
    public boolean save(@RequestBody @ApiParam("项目") DrillingItem drillingItem) {
        return drillingItemService.save(drillingItem);
    }

    /**
     * 根据主键删除项目。
     *
     * @param id 主键
     * @return {@code true} 删除成功，{@code false} 删除失败
     */
    @DeleteMapping("remove/{id}")
    @ApiOperation("根据主键项目")
    @Log(title = "项目", businessType = "删除")
    public boolean remove(@PathVariable @ApiParam("项目主键") Serializable id) {
        return drillingItemService.removeById(id);
    }

    /**
     * 根据主键更新项目。
     *
     * @param drillingItem 项目
     * @return {@code true} 更新成功，{@code false} 更新失败
     */
    @PutMapping("update")
    @ApiOperation("根据主键更新项目")
    @Log(title = "项目", businessType = "更新")
    public boolean update(@RequestBody @ApiParam("项目主键") DrillingItem drillingItem) {
        return drillingItemService.updateById(drillingItem);
    }

    /**
     * 查询所有项目。
     *
     * @return 所有数据
     */
    @GetMapping("list")
    @ApiOperation("查询所有项目")
    public List<DrillingItem> list() {
        return drillingItemService.list();
    }
    /**
     * 查询所有项目。
     *
     * @return 所有数据
     */
    @GetMapping("listName")
    @ApiOperation("查询所有项目")
    public List<String> listName() {
        String deptName = sessionUtil.getUser().getDeptName();
        return drillingItemService.listAs(
                QueryWrapper.create()
                        .select(DRILLING_ITEM.NAME)
                        .where(DRILLING_ITEM.DEPT.eq(deptName))
                        .and(DRILLING_ITEM.TYPE.eq("项目"))
                ,String.class
        );
    }

    /**
     * 根据项目主键获取详细信息。
     *
     * @param id 项目主键
     * @return 项目详情
     */
    @GetMapping("getInfo/{id}")
    @ApiOperation("根据主键获取项目")
    public DrillingItem getInfo(@PathVariable @ApiParam("项目主键") Serializable id) {
        return drillingItemService.getById(id);
    }

    /**
     * 分页查询项目。
     *
     * @param page 分页对象
     * @return 分页对象
     */
    @GetMapping("page")
    @ApiOperation("分页查询项目")
    public Page<DrillingItem> page(@ApiParam("分页信息") Page<DrillingItem> page) {
        return drillingItemService.page(page);
    }

}
