# Supplementary material for: Design and implementation of a comprehensive management platform for drilling engineering
Source: PLoS One. 2026 Feb 26;21(2):e0343700. doi: 10.1371/journal.pone.0343700 (PMC12944780; doi:10.1371/journal.pone.0343700)
Supplement: S1 File — The original code is for APP of the platform. (ZIP) [file pone.0343700.s001.zip › zttcgl/src/main/java/com/zydcc/drill/web/controller/DrillingTeamController.java]

package com.zydcc.drill.web.controller;

import cn.hutool.core.bean.BeanUtil;
import cn.hutool.core.date.DateUtil;
import cn.hutool.core.util.ObjectUtil;
import cn.hutool.core.util.StrUtil;
import com.alibaba.excel.EasyExcel;
import com.alibaba.excel.ExcelWriter;
import com.alibaba.excel.write.metadata.WriteSheet;
import com.geniuses.common.util.DownloadUtil;
import com.geniuses.feign.auth.IAuthDictDataFeignClient;
import com.geniuses.feign.auth.IAuthDictDataSysFeignClient;
import com.geniuses.log.anno.Log;
import com.mybatisflex.core.paginate.Page;
import com.mybatisflex.core.query.QueryWrapper;
import com.zydcc.drill.enums.DrillingTypeEnum;
import com.zydcc.drill.util.LngAndLatUtil;
import com.zydcc.drill.util.SessionUtil;
import com.zydcc.drill.util.excel.EasyExcelUtil;
import com.zydcc.drill.util.excel.ReadErrorDTO;
import com.zydcc.drill.util.excel.listener.DrillingTeamReadListener;
import com.zydcc.drill.web.entity.DO.DrillingTeamDO;
import com.zydcc.drill.web.entity.DrillingDemand;
import com.zydcc.drill.web.entity.DrillingTeam;
import com.zydcc.drill.web.entity.ProjectInfo;
import com.zydcc.drill.web.entity.VO.DrillingTeamQueryVO;
import com.zydcc.drill.web.entity.VO.GroupVO;
import com.zydcc.drill.web.entity.VO.PageVO;
import com.zydcc.drill.web.service.DrillingTeamService;
import com.zydcc.drill.web.service.ProjectAssignmentService;
import com.zydcc.drill.web.service.ProjectInfoService;
import io.swagger.annotations.Api;
import io.swagger.annotations.ApiOperation;
import io.swagger.annotations.ApiParam;
import org.springframework.beans.factory.annotation.Autowired;
import org.springframework.web.bind.annotation.*;
import org.springframework.web.multipart.MultipartFile;

import javax.servlet.http.HttpServletRequest;
import javax.servlet.http.HttpServletResponse;
import java.io.File;
import java.io.IOException;
import java.io.Serializable;
import java.time.LocalDate;
import java.util.Collections;
import java.util.Comparator;
import java.util.Date;
import java.util.List;

import static com.mybatisflex.core.query.QueryMethods.column;
import static com.mybatisflex.core.query.QueryMethods.raw;
import static com.zydcc.drill.web.entity.table.DrillingDemandTableDef.DRILLING_DEMAND;
import static com.zydcc.drill.web.entity.table.DrillingTeamTableDef.DRILLING_TEAM;

/**
 * 钻探队伍 控制层。
 *
 * @author Administrator
 * @since 2024-06-21
 */
@RestController
@Api(tags = "钻探队伍接口")
@RequestMapping("/drillingTeam")
public class DrillingTeamController {

    @Autowired
    private DrillingTeamService drillingTeamService;

    @Autowired
    private ProjectInfoService projectInfoService;

    @Autowired
    private SessionUtil sessionUtil;

    @Autowired
    private ProjectAssignmentService projectAssignmentService;
    /**
     * 添加钻探队伍。
     *
     * @param drillingTeam 钻探队伍
     * @return {@code true} 添加成功，{@code false} 添加失败
     */
    @PostMapping("save")
    @ApiOperation("保存钻探队伍")
    @Log(title = "服务方", businessType = "新增")
    public boolean save(@RequestBody @ApiParam("钻探队伍") DrillingTeam drillingTeam) {
        drillingTeam.setCreatedBy(sessionUtil.getUsername());
        drillingTeam.setCreatedTime(new Date());
        return drillingTeamService.save(drillingTeam);
    }

    /**
     * 根据主键删除钻探队伍。
     *
     * @param id 主键
     * @return {@code true} 删除成功，{@code false} 删除失败
     */
    @DeleteMapping("remove/{id}")
    @ApiOperation("根据主键删除钻探队伍")
    @Log(title = "服务方", businessType = "删除")
    public boolean remove(@PathVariable @ApiParam("钻探队伍主键") Serializable id) {
        return drillingTeamService.removeById(id);
    }

    /**
     * 根据主键更新钻探队伍。
     *
     * @param drillingTeam 钻探队伍
     * @return {@code true} 更新成功，{@code false} 更新失败
     */
    @PutMapping("update")
    @ApiOperation("根据主键更新钻探队伍")
    @Log(title = "服务方", businessType = "更新")
    public boolean update(@RequestBody @ApiParam("钻探队伍主键") DrillingTeam drillingTeam) {
        return drillingTeamService.updateById(drillingTeam);
    }

    /**
     * 获取队伍关联的工程信息
     */
    @GetMapping("getProject/{teamId}")
    @ApiOperation("获取队伍关联的工程信息")
    public List<ProjectInfo> getProject(@PathVariable @ApiParam("队伍主键") String teamId) {
        return projectInfoService.listProjectByTeamId(teamId);
    }

    /**
     * 根据钻探队伍主键获取详细信息。
     *
     * @param id 钻探队伍主键
     * @return 钻探队伍详情
     */
    @GetMapping("getInfo/{id}")
    @ApiOperation("根据主键获取钻探队伍")
    public DrillingTeam getInfo(@PathVariable @ApiParam("钻探队伍主键") Serializable id) {
        return drillingTeamService.getById(id);
    }

    /**
     * 队伍审核
     */
    @ApiOperation("根据id对队伍进行审核操作")
    @GetMapping("audit")
    @Log(title = "服务方", businessType = "审核")
    public boolean audit(@ApiParam("队伍主键") String id, @ApiParam("队伍审核状态") String status) {
        return drillingTeamService.audit(id, status);
    }

    /**
     * 队伍拉黑
     */
    @ApiOperation("根据id对队伍进行黑名单操作")
    @GetMapping("blacklist")
    @Log(title = "服务方", businessType = "黑名单")
    public boolean blacklist(@ApiParam("队伍主键") String id, @ApiParam("队伍审核状态") Integer status) {
        return drillingTeamService.blacklist(id, status);
    }

    @GetMapping("query")
    @ApiOperation("钻探队伍统筹")
    public Page<DrillingTeamDO> query(@ApiParam("分页信息") PageVO page, DrillingTeamQueryVO drillingTeam) {
        drillingTeam.setQuery(true);
        Page<DrillingTeamDO> pageRes = drillingTeamService.pageAs(
                page.buildPage(),
                getQueryWrapper(page, drillingTeam),
                DrillingTeamDO.class
        );
        return pageRes;
    }

    @GetMapping("querySec")
    @ApiOperation("钻探队伍统筹-暂")
    public Page<DrillingTeamDO> querySec(@ApiParam("分页信息") PageVO page, DrillingTeamQueryVO drillingTeam) {
        drillingTeam.setQuery(true);
        List<DrillingTeamDO> teamDOList = drillingTeamService.listAs(
                getSecQueryWrapper(page, drillingTeam),
                DrillingTeamDO.class
        );
        if (ObjectUtil.isNotEmpty(teamDOList)){
            if (StrUtil.isNotBlank(drillingTeam.getHoleLocation())){
                String lngLat = LngAndLatUtil.getLngAndLat(drillingTeam.getHoleLocation());
                if (StrUtil.isNotEmpty(lngLat)){
                    String[] lngLats = lngLat.split(",");
                    if (ObjectUtil.isNotEmpty(lngLats) && lngLats.length == 2){
                        double lng = Double.parseDouble(lngLats[0]);
                        double lat = Double.parseDouble(lngLats[1]);
                        for (DrillingTeamDO teamDO: teamDOList){
                            double distance = LngAndLatUtil.getDistance(lng, lat, teamDO.getLng(), teamDO.getLat());
                            teamDO.setDistance(distance);
                        }
                        //按照距离排序
                        teamDOList.sort(Comparator.comparingDouble(DrillingTeamDO::getDistance));
                    }
                }
            }
        }
        int inxStart = (int) ((page.getPageNumber() - 1) * page.getPageSize());
        int inxEnd = (int) (inxStart + page.getPageSize());
        if (inxEnd > teamDOList.size()){
            inxEnd = teamDOList.size();
        }
        return new Page<>(teamDOList.subList(inxStart, inxEnd)
                , page.getPageNumber(), page.getPageSize(), teamDOList.size());
    }

    /**
     * 分页查询钻探队伍。
     *
     * @param page 分页对象
     * @return 分页对象
     */
    @GetMapping("page")
    @ApiOperation("分页查询钻探队伍")
    public Page<DrillingTeam> page(@ApiParam("分页信息") PageVO page, DrillingTeam drillingTeam) {
        return drillingTeamService.page(
                page.buildPage(),
                getQueryWrapper(page, drillingTeam)

        );
    }

    private QueryWrapper getQueryWrapper(PageVO page, DrillingTeam drillingTeam) {
        boolean query = false;
        QueryWrapper queryWrapper = QueryWrapper.create();
        queryWrapper
                .select(DRILLING_TEAM.ALL_COLUMNS)
                .from(DRILLING_TEAM.as(DRILLING_TEAM.getName()));

        if (drillingTeam instanceof DrillingTeamQueryVO) {
            query = true;
            DrillingTeamQueryVO vo = (DrillingTeamQueryVO) drillingTeam;
            queryWrapper
                    // 机械岩心钻孔剩余承钻能力
                    .select(column(DRILLING_TEAM.getName() + "." + DRILLING_TEAM.DRILLING_CAPACITY.getName() + "- sum(coalesce(" + "\"DRILLING_DEMAND3\"" + "."+DRILLING_DEMAND.HOLE_DEPTH.getName()+",0))").as("drilling_capacity_remain"))
                    .leftJoin(DRILLING_DEMAND.as("DRILLING_DEMAND3")).on(DRILLING_DEMAND.TEAM_ID.eq(DRILLING_TEAM.ID).and(DRILLING_DEMAND.HOLE_TYPE.eq(DrillingTypeEnum.CORE.getCode())).and(DRILLING_DEMAND.STATUS.in(DrillingDemand.StatusEnum.PASSED.getCode(),DrillingDemand.StatusEnum.RECEIVED.getCode())).and(DRILLING_DEMAND.ESTIMATED_STOP.le(LocalDate.now())))
                    // 参数井剩余承钻能力
                    .select(column(DRILLING_TEAM.getName() + "." + DRILLING_TEAM.PARAM_DRILLING_CAPACITY.getName() + "- sum(coalesce(" + "\"DRILLING_DEMAND1\"" + "."+DRILLING_DEMAND.HOLE_DEPTH.getName()+",0))").as("param_drilling_capacity_remain"))
                    .leftJoin(DRILLING_DEMAND.as("DRILLING_DEMAND1")).on(DRILLING_DEMAND.TEAM_ID.eq(DRILLING_TEAM.ID).and(DRILLING_DEMAND.HOLE_TYPE.eq(DrillingTypeEnum.PARAM.getCode())).and(DRILLING_DEMAND.STATUS.in(DrillingDemand.StatusEnum.PASSED.getCode(),DrillingDemand.StatusEnum.RECEIVED.getCode())).and(DRILLING_DEMAND.ESTIMATED_STOP.le(LocalDate.now())))
                    // 油气调查孔剩余承钻能力
                    .select(column(DRILLING_TEAM.getName() + "." + DRILLING_TEAM.OIL_DRILLING_CAPACITY.getName() + "- sum(coalesce(" + "\"DRILLING_DEMAND2\"" + "."+DRILLING_DEMAND.HOLE_DEPTH.getName()+",0))").as("oil_drilling_capacity_remain"))
                    .leftJoin(DRILLING_DEMAND.as("DRILLING_DEMAND2")).on(DRILLING_DEMAND.TEAM_ID.eq(DRILLING_TEAM.ID).and(DRILLING_DEMAND.HOLE_TYPE.eq(DrillingTypeEnum.OIL.getCode())).and(DRILLING_DEMAND.STATUS.in(DrillingDemand.StatusEnum.PASSED.getCode(),DrillingDemand.StatusEnum.RECEIVED.getCode())).and(DRILLING_DEMAND.ESTIMATED_STOP.le(LocalDate.now())))
                    // 工程勘察孔剩余承钻能力
                    .select(column(DRILLING_TEAM.getName() + "." + DRILLING_TEAM.PROJECT_DRILLING_CAPACITY.getName() + "- sum(coalesce(" + "\"DRILLING_DEMAND4\"" + "."+DRILLING_DEMAND.HOLE_DEPTH.getName()+",0))").as("project_drilling_capacity_remain"))
                    .leftJoin(DRILLING_DEMAND.as("DRILLING_DEMAND4")).on(DRILLING_DEMAND.TEAM_ID.eq(DRILLING_TEAM.ID).and(DRILLING_DEMAND.HOLE_TYPE.eq(DrillingTypeEnum.PROJECT.getCode())).and(DRILLING_DEMAND.STATUS.in(DrillingDemand.StatusEnum.PASSED.getCode(),DrillingDemand.StatusEnum.RECEIVED.getCode())).and(DRILLING_DEMAND.ESTIMATED_STOP.le(LocalDate.now())))
                    // 水文地质钻孔剩余承钻能力
                    .select(column(DRILLING_TEAM.getName() + "." + DRILLING_TEAM.GEOLOGY_DRILLING_CAPACITY.getName() + "- sum(coalesce(" + "\"DRILLING_DEMAND5\"" + "."+DRILLING_DEMAND.HOLE_DEPTH.getName()+",0))").as("geology_drilling_capacity_remain"))
                    .leftJoin(DRILLING_DEMAND.as("DRILLING_DEMAND5")).on(DRILLING_DEMAND.TEAM_ID.eq(DRILLING_TEAM.ID).and(DRILLING_DEMAND.HOLE_TYPE.eq(DrillingTypeEnum.GEOLOGY.getCode())).and(DRILLING_DEMAND.STATUS.in(DrillingDemand.StatusEnum.PASSED.getCode(),DrillingDemand.StatusEnum.RECEIVED.getCode())).and(DRILLING_DEMAND.ESTIMATED_STOP.le(LocalDate.now())))
                    // 其他钻机剩余承钻能力
                    .select(column(DRILLING_TEAM.getName() + "." + DRILLING_TEAM.OTHER_DRILLING_CAPACITY.getName() + "- sum(coalesce(" + "\"DRILLING_DEMAND99\"" + "."+DRILLING_DEMAND.HOLE_DEPTH.getName()+",0))").as("other_drilling_capacity_remain"))
                    .leftJoin(DRILLING_DEMAND.as("DRILLING_DEMAND99")).on(DRILLING_DEMAND.TEAM_ID.eq(DRILLING_TEAM.ID).and(DRILLING_DEMAND.HOLE_TYPE.eq(DrillingTypeEnum.OTHER.getCode())).and(DRILLING_DEMAND.STATUS.in(DrillingDemand.StatusEnum.PASSED.getCode(),DrillingDemand.StatusEnum.RECEIVED.getCode())).and(DRILLING_DEMAND.ESTIMATED_STOP.le(LocalDate.now())))
                    .groupBy(DRILLING_TEAM.ID);
            if (StrUtil.isNotBlank(vo.getHoleLocation())){
                String lngLat = LngAndLatUtil.getLngAndLat(vo.getHoleLocation());
                if (StrUtil.isNotEmpty(lngLat)){
                    String[] lngLats = lngLat.split(",");
                    if (ObjectUtil.isNotEmpty(lngLats) && lngLats.length == 2){
                        double lng = Double.parseDouble(lngLats[0]);
                        double lat = Double.parseDouble(lngLats[1]);
                        queryWrapper.select("earth_distance(ll_to_earth(" + lng + "," + lat + "),ll_to_earth(lng, lat)) AS \"distance\"");
                        queryWrapper.orderBy("\"distance\"", true);
                    }
                }
            }
            // 机械岩心钻孔3
            if (null != vo.getHoleType() && vo.getHoleType().equals(DrillingTypeEnum.CORE.getCode())) {
                // 大于最大钻深
                queryWrapper.and(DRILLING_TEAM.MAX_DRILLING_DEPTH.ge(vo.getMaxDrillingDepthSmall(), vo.getMaxDrillingDepthSmall() != null));
                if (vo.getDrillingCapacityRemainSmall() != null) {
                    // 大于剩余承钻能力
                    queryWrapper
                            .having(raw(DRILLING_TEAM.getName() + "." + DRILLING_TEAM.DRILLING_CAPACITY.getName() + "- sum(coalesce(" + "\"DRILLING_DEMAND3\"" + "."+DRILLING_DEMAND.HOLE_DEPTH.getName()+",0)) >= " + vo.getDrillingCapacityRemainSmall()));
                }
            }
            // 参数井1
            if (null != vo.getHoleType() && vo.getHoleType().equals(DrillingTypeEnum.PARAM.getCode())) {
                // 大于最大钻深
                queryWrapper.and(DRILLING_TEAM.PARAM_MAX_DRILLING_DEPTH.ge(vo.getMaxDrillingDepthSmall(), vo.getMaxDrillingDepthSmall() != null));
                if (vo.getDrillingCapacityRemainSmall() != null) {
                    // 大于剩余承钻能力
                    queryWrapper
                            .having(raw(DRILLING_TEAM.getName() + "." + DRILLING_TEAM.PARAM_DRILLING_CAPACITY.getName() + "- sum(coalesce(" + "\"DRILLING_DEMAND1\"" + "."+DRILLING_DEMAND.HOLE_DEPTH.getName()+",0)) >= " + vo.getDrillingCapacityRemainSmall()));
                }
            }
            // 油气调查孔2
            if (null != vo.getHoleType() && vo.getHoleType().equals(DrillingTypeEnum.OIL.getCode())) {
                // 大于最大钻深
                queryWrapper.and(DRILLING_TEAM.OIL_MAX_DRILLING_DEPTH.ge(vo.getMaxDrillingDepthSmall(), vo.getMaxDrillingDepthSmall() != null));
                if (vo.getDrillingCapacityRemainSmall() != null) {
                    // 大于剩余承钻能力
                    queryWrapper
                            .having(raw(DRILLING_TEAM.getName() + "." + DRILLING_TEAM.OIL_DRILLING_CAPACITY.getName() + "- sum(coalesce(" + "\"DRILLING_DEMAND2\"" + "."+DRILLING_DEMAND.HOLE_DEPTH.getName()+",0)) >= " + vo.getDrillingCapacityRemainSmall()));
                }
            }
            // 工程勘察孔4
            if (null != vo.getHoleType() && vo.getHoleType().equals(DrillingTypeEnum.PROJECT.getCode())) {
                // 大于最大钻深
                queryWrapper.and(DRILLING_TEAM.PROJECT_MAX_DRILLING_DEPTH.ge(vo.getMaxDrillingDepthSmall(), vo.getMaxDrillingDepthSmall() != null));
                if (vo.getDrillingCapacityRemainSmall() != null) {
                    // 大于剩余承钻能力
                    queryWrapper
                            .having(raw(DRILLING_TEAM.getName() + "." + DRILLING_TEAM.PROJECT_DRILLING_CAPACITY.getName() + "- sum(coalesce(" + "\"DRILLING_DEMAND4\"" + "."+DRILLING_DEMAND.HOLE_DEPTH.getName()+",0)) >= " + vo.getDrillingCapacityRemainSmall()));
                }
            }
            // 水文地质钻孔5
            if (null != vo.getHoleType() && vo.getHoleType().equals(DrillingTypeEnum.GEOLOGY.getCode())) {
                // 大于最大钻深
                queryWrapper.and(DRILLING_TEAM.GEOLOGY_MAX_DRILLING_DEPTH.ge(vo.getMaxDrillingDepthSmall(), vo.getMaxDrillingDepthSmall() != null));
                if (vo.getDrillingCapacityRemainSmall() != null) {
                    // 大于剩余承钻能力
                    queryWrapper
                            .having(raw(DRILLING_TEAM.getName() + "." + DRILLING_TEAM.GEOLOGY_DRILLING_CAPACITY.getName() + "- sum(coalesce(" + "\"DRILLING_DEMAND5\"" + "."+DRILLING_DEMAND.HOLE_DEPTH.getName()+",0)) >= " + vo.getDrillingCapacityRemainSmall()));
                }
            }
            // 其他钻机99
            if (null != vo.getHoleType() && vo.getHoleType().equals(DrillingTypeEnum.OTHER.getCode())) {
                // 大于最大钻深
                queryWrapper.and(DRILLING_TEAM.OTHER_MAX_DRILLING_DEPTH.ge(vo.getMaxDrillingDepthSmall(), vo.getMaxDrillingDepthSmall() != null));
                if (vo.getDrillingCapacityRemainSmall() != null) {
                    // 大于剩余承钻能力
                    queryWrapper
                            .having(raw(DRILLING_TEAM.getName() + "." + DRILLING_TEAM.OTHER_DRILLING_CAPACITY.getName() + "- sum(coalesce(" + "\"DRILLING_DEMAND99\"" + "."+DRILLING_DEMAND.HOLE_DEPTH.getName()+",0)) >= " + vo.getDrillingCapacityRemainSmall()));
                }
            }
            //最大钻深和剩余承钻能力均为0则不展示
            queryWrapper.and(DRILLING_TEAM.MAX_DRILLING_DEPTH.ne(0).or(DRILLING_TEAM.PARAM_MAX_DRILLING_DEPTH.ne(0)).or(DRILLING_TEAM.OIL_MAX_DRILLING_DEPTH.ne(0))
                    .or(DRILLING_TEAM.PROJECT_MAX_DRILLING_DEPTH.ne(0)).or(DRILLING_TEAM.GEOLOGY_MAX_DRILLING_DEPTH.ne(0)).or(DRILLING_TEAM.OTHER_MAX_DRILLING_DEPTH.ne(0))
                    .or(DRILLING_TEAM.DRILLING_CAPACITY.ne(0)).or(DRILLING_TEAM.PARAM_DRILLING_CAPACITY.ne(0)).or(DRILLING_TEAM.OIL_DRILLING_CAPACITY.ne(0))
                    .or(DRILLING_TEAM.PROJECT_DRILLING_CAPACITY.ne(0)).or(DRILLING_TEAM.GEOLOGY_DRILLING_CAPACITY.ne(0)).or(DRILLING_TEAM.OTHER_DRILLING_CAPACITY.ne(0)));
        }


        List<String> infoRange = sessionUtil.getInfoRange();
        return page.appendOrderBy(
                queryWrapper
                        .where(DRILLING_TEAM.NAME.like(drillingTeam.getName(), StrUtil.isNotBlank(drillingTeam.getName())))
                        .and(DRILLING_TEAM.STATUS.eq(drillingTeam.getStatus(), StrUtil.isNotBlank(drillingTeam.getStatus())))
                        .and(DRILLING_TEAM.BLACKLIST.eq(drillingTeam.getBlacklist(), drillingTeam.getBlacklist() != null))
                        .and(DRILLING_TEAM.NATURE.eq(drillingTeam.getNature(), StrUtil.isNotBlank(drillingTeam.getNature())))
                        .and(DRILLING_TEAM.DEPT_ID.eq(drillingTeam.getDeptId(), StrUtil.isNotBlank(drillingTeam.getDeptId())))
                        .and(DRILLING_TEAM.PROJECT_BUILD_NUM.eq(drillingTeam.getProjectNum(), drillingTeam.getProjectNum() != null))
                        .and(DRILLING_TEAM.ACCIDENT.eq(drillingTeam.getAccident(), StrUtil.isNotBlank(drillingTeam.getAccident())))
                        // 权限控制
                        .and(DRILLING_TEAM.DEPT_ID.in(infoRange,!query))
                        .and(DRILLING_TEAM.ACHIEVEMENT.like(drillingTeam.getAchievement(), StrUtil.isNotBlank(drillingTeam.getAchievement())))
                        .and(DRILLING_TEAM.QUALIFICATION.like(drillingTeam.getQualification(), StrUtil.isNotBlank(drillingTeam.getQualification())))
                        .and(DRILLING_TEAM.CONTACT_PERSON.like(drillingTeam.getContactPerson(), StrUtil.isNotBlank(drillingTeam.getContactPerson())))
                        .and(DRILLING_TEAM.EVALUATOR.like(drillingTeam.getEvaluator(), StrUtil.isNotBlank(drillingTeam.getEvaluator())))
                , DrillingTeam::getCreatedTime);
    }

    private QueryWrapper getSecQueryWrapper(PageVO page, DrillingTeam drillingTeam) {
        boolean query = false;
        QueryWrapper queryWrapper = QueryWrapper.create();
        queryWrapper
                .select(DRILLING_TEAM.ALL_COLUMNS)
                .from(DRILLING_TEAM).as("dt");

        if (drillingTeam instanceof DrillingTeamQueryVO) {
            query = true;
            DrillingTeamQueryVO vo = (DrillingTeamQueryVO) drillingTeam;
            String estimatedStart = vo.getEstimatedStart() == null ? DateUtil.format(new Date(), "yyyy-MM-dd") : vo.getEstimatedStart();
            queryWrapper.select(column("dt.param_drilling_capacity - COALESCE(SUM(CASE WHEN (dd.hole_type = '1' and (dd.status = '1' or dd.status = '2') and dd.estimated_stop >= '"+estimatedStart+"')  THEN dd.hole_workload ELSE 0 END), 0)").as("param_drilling_capacity_remain"));
            queryWrapper.select(column("dt.oil_drilling_capacity - COALESCE(SUM(CASE WHEN (dd.hole_type = '2' and (dd.status = '1' or dd.status = '2') and dd.estimated_stop >= '"+estimatedStart+"')  THEN dd.hole_workload ELSE 0 END), 0)").as("oil_drilling_capacity_remain"));
            queryWrapper.select(column("dt.drilling_capacity - COALESCE(SUM(CASE WHEN (dd.hole_type = '3' and (dd.status = '1' or dd.status = '2') and dd.estimated_stop >= '"+estimatedStart+"')  THEN dd.hole_workload ELSE 0 END), 0)").as("drilling_capacity_remain"));
            queryWrapper.select(column("dt.project_drilling_capacity - COALESCE(SUM(CASE WHEN (dd.hole_type = '4' and (dd.status = '1' or dd.status = '2') and dd.estimated_stop >= '"+estimatedStart+"')  THEN dd.hole_workload ELSE 0 END), 0)").as("project_drilling_capacity_remain"));
            queryWrapper.select(column("dt.geology_drilling_capacity - COALESCE(SUM(CASE WHEN (dd.hole_type = '5' and (dd.status = '1' or dd.status = '2') and dd.estimated_stop >= '"+estimatedStart+"')  THEN dd.hole_workload ELSE 0 END), 0)").as("geology_drilling_capacity_remain"));
            queryWrapper.select(column("dt.other_drilling_capacity - COALESCE(SUM(CASE WHEN (dd.hole_type = '99' and (dd.status = '1' or dd.status = '2') and dd.estimated_stop >= '"+estimatedStart+"')  THEN dd.hole_workload ELSE 0 END), 0)").as("other_drilling_capacity_remain"));
            queryWrapper.leftJoin(DRILLING_DEMAND.as("dd")).on("dt.id = dd.team_id");
            // 机械岩心钻孔3
            if (null != vo.getHoleType() && vo.getHoleType().equals(DrillingTypeEnum.CORE.getCode())) {
                // 大于最大钻深
                queryWrapper.and(DRILLING_TEAM.MAX_DRILLING_DEPTH.ge(vo.getMaxDrillingDepthSmall(), vo.getMaxDrillingDepthSmall() != null));
                if (vo.getDrillingCapacityRemainSmall() != null) {
                    // 大于剩余承钻能力
                    queryWrapper
                            .having(raw("dt.drilling_capacity - COALESCE(SUM(CASE WHEN (dd.hole_type = '3' and (dd.status = '1' or dd.status = '2') and dd.estimated_stop >= '"+estimatedStart+"')  THEN dd.hole_workload ELSE 0 END), 0) >= " + vo.getDrillingCapacityRemainSmall()));
                }
            }
            // 参数井1
            if (null != vo.getHoleType() && vo.getHoleType().equals(DrillingTypeEnum.PARAM.getCode())) {
                // 大于最大钻深
                queryWrapper.and(DRILLING_TEAM.PARAM_MAX_DRILLING_DEPTH.ge(vo.getMaxDrillingDepthSmall(), vo.getMaxDrillingDepthSmall() != null));
                if (vo.getDrillingCapacityRemainSmall() != null) {
                    // 大于剩余承钻能力
                    queryWrapper
                            .having(raw("dt.param_drilling_capacity - COALESCE(SUM(CASE WHEN (dd.hole_type = '1' and (dd.status = '1' or dd.status = '2') and dd.estimated_stop >= '"+estimatedStart+"')  THEN dd.hole_workload ELSE 0 END), 0) >= " + vo.getDrillingCapacityRemainSmall()));
                }
            }
            // 油气调查孔2
            if (null != vo.getHoleType() && vo.getHoleType().equals(DrillingTypeEnum.OIL.getCode())) {
                // 大于最大钻深
                queryWrapper.and(DRILLING_TEAM.OIL_MAX_DRILLING_DEPTH.ge(vo.getMaxDrillingDepthSmall(), vo.getMaxDrillingDepthSmall() != null));
                if (vo.getDrillingCapacityRemainSmall() != null) {
                    // 大于剩余承钻能力
                    queryWrapper
                            .having(raw("dt.oil_drilling_capacity - COALESCE(SUM(CASE WHEN (dd.hole_type = '2' and (dd.status = '1' or dd.status = '2') and dd.estimated_stop >= '"+estimatedStart+"')  THEN dd.hole_workload ELSE 0 END), 0) >= " + vo.getDrillingCapacityRemainSmall()));
                }
            }
            // 工程勘察孔4
            if (null != vo.getHoleType() && vo.getHoleType().equals(DrillingTypeEnum.PROJECT.getCode())) {
                // 大于最大钻深
                queryWrapper.and(DRILLING_TEAM.PROJECT_MAX_DRILLING_DEPTH.ge(vo.getMaxDrillingDepthSmall(), vo.getMaxDrillingDepthSmall() != null));
                if (vo.getDrillingCapacityRemainSmall() != null) {
                    // 大于剩余承钻能力
                    queryWrapper
                            .having(raw( "dt.project_drilling_capacity - COALESCE(SUM(CASE WHEN (dd.hole_type = '4' and (dd.status = '1' or dd.status = '2') and dd.estimated_stop >= '"+estimatedStart+"')  THEN dd.hole_workload ELSE 0 END), 0) >= " + vo.getDrillingCapacityRemainSmall()));
                }
            }
            // 水文地质钻孔5
            if (null != vo.getHoleType() && vo.getHoleType().equals(DrillingTypeEnum.GEOLOGY.getCode())) {
                // 大于最大钻深
                queryWrapper.and(DRILLING_TEAM.GEOLOGY_MAX_DRILLING_DEPTH.ge(vo.getMaxDrillingDepthSmall(), vo.getMaxDrillingDepthSmall() != null));
                if (vo.getDrillingCapacityRemainSmall() != null) {
                    // 大于剩余承钻能力
                    queryWrapper
                            .having(raw("dt.geology_drilling_capacity - COALESCE(SUM(CASE WHEN (dd.hole_type = '5' and (dd.status = '1' or dd.status = '2') and dd.estimated_stop >= '"+estimatedStart+"')  THEN dd.hole_workload ELSE 0 END), 0) >= " + vo.getDrillingCapacityRemainSmall()));
                }
            }
            // 其他钻机99
            if (null != vo.getHoleType() && vo.getHoleType().equals(DrillingTypeEnum.OTHER.getCode())) {
                // 大于最大钻深
                queryWrapper.and(DRILLING_TEAM.OTHER_MAX_DRILLING_DEPTH.ge(vo.getMaxDrillingDepthSmall(), vo.getMaxDrillingDepthSmall() != null));
                if (vo.getDrillingCapacityRemainSmall() != null) {
                    // 大于剩余承钻能力
                    queryWrapper
                            .having(raw("dt.other_drilling_capacity - COALESCE(SUM(CASE WHEN (dd.hole_type = '99' and (dd.status = '1' or dd.status = '2') and dd.estimated_stop >= '"+estimatedStart+"')  THEN dd.hole_workload ELSE 0 END), 0) >= " + vo.getDrillingCapacityRemainSmall()));
                }
            }
            //最大钻深和剩余承钻能力均为0则不展示
            queryWrapper.and(DRILLING_TEAM.BLACKLIST.eq(0));
            queryWrapper.and(DRILLING_TEAM.MAX_DRILLING_DEPTH.ne(0).or(DRILLING_TEAM.PARAM_MAX_DRILLING_DEPTH.ne(0)).or(DRILLING_TEAM.OIL_MAX_DRILLING_DEPTH.ne(0))
                    .or(DRILLING_TEAM.PROJECT_MAX_DRILLING_DEPTH.ne(0)).or(DRILLING_TEAM.GEOLOGY_MAX_DRILLING_DEPTH.ne(0)).or(DRILLING_TEAM.OTHER_MAX_DRILLING_DEPTH.ne(0))
                    .or(DRILLING_TEAM.DRILLING_CAPACITY.ne(0)).or(DRILLING_TEAM.PARAM_DRILLING_CAPACITY.ne(0)).or(DRILLING_TEAM.OIL_DRILLING_CAPACITY.ne(0))
                    .or(DRILLING_TEAM.PROJECT_DRILLING_CAPACITY.ne(0)).or(DRILLING_TEAM.GEOLOGY_DRILLING_CAPACITY.ne(0)).or(DRILLING_TEAM.OTHER_DRILLING_CAPACITY.ne(0)));
            queryWrapper.groupBy("dt.id, dt.name, dt.param_drilling_capacity, dt.oil_drilling_capacity, dt.drilling_capacity, dt.project_drilling_capacity, dt.geology_drilling_capacity, dt.other_drilling_capacity");
        }

        List<String> infoRange = sessionUtil.getInfoRange();
        return page.appendOrderBy(
                queryWrapper
                        .where(DRILLING_TEAM.NAME.like(drillingTeam.getName(), StrUtil.isNotBlank(drillingTeam.getName())))
                        .and(DRILLING_TEAM.STATUS.eq(drillingTeam.getStatus(), StrUtil.isNotBlank(drillingTeam.getStatus())))
                        .and(DRILLING_TEAM.BLACKLIST.eq(drillingTeam.getBlacklist(), drillingTeam.getBlacklist() != null))
                        .and(DRILLING_TEAM.NATURE.eq(drillingTeam.getNature(), StrUtil.isNotBlank(drillingTeam.getNature())))
                        .and(DRILLING_TEAM.DEPT_ID.eq(drillingTeam.getDeptId(), StrUtil.isNotBlank(drillingTeam.getDeptId())))
                        .and(DRILLING_TEAM.PROJECT_BUILD_NUM.eq(drillingTeam.getProjectNum(), drillingTeam.getProjectNum() != null))
                        .and(DRILLING_TEAM.ACCIDENT.eq(drillingTeam.getAccident(), StrUtil.isNotBlank(drillingTeam.getAccident())))
                        // 权限控制
                        .and(DRILLING_TEAM.DEPT_ID.in(infoRange,!query))
                        .and(DRILLING_TEAM.ACHIEVEMENT.like(drillingTeam.getAchievement(), StrUtil.isNotBlank(drillingTeam.getAchievement())))
                        .and(DRILLING_TEAM.QUALIFICATION.like(drillingTeam.getQualification(), StrUtil.isNotBlank(drillingTeam.getQualification())))
                        .and(DRILLING_TEAM.CONTACT_PERSON.like(drillingTeam.getContactPerson(), StrUtil.isNotBlank(drillingTeam.getContactPerson())))
                        .and(DRILLING_TEAM.EVALUATOR.like(drillingTeam.getEvaluator(), StrUtil.isNotBlank(drillingTeam.getEvaluator())))
                , DrillingTeam::getCreatedTime);
    }


    @Autowired
    private IAuthDictDataFeignClient authDictDataFeignClient;

    @Autowired
    private IAuthDictDataSysFeignClient authDictDataSysFeignClient;


    /**
     * 根据队伍属性进行分组统计
     */
    @GetMapping("groupByNature")
    @ApiOperation(value = "根据队伍属性进行分组统计")
    public List<GroupVO> groupByNature() {
        return GroupVO.Util.format(drillingTeamService.groupByNature(), authDictDataFeignClient, "TEAM_NATURE");
    }


    /**
     * 钻探队伍导入 部门主键判断唯一
     */
    @ApiOperation(value = "钻探队伍导入 部门主键判断唯一")
    @PostMapping("import")
    @Log(title = "服务方", businessType = "导入")
    public void importDrillingTeam(@RequestParam("file") MultipartFile file,
                                   HttpServletRequest request,
                                   HttpServletResponse response,
                                   @ApiParam("是否覆盖原有数据") Boolean cover) throws IOException {
        // 更新字典
        EasyExcelUtil.updateDict(authDictDataFeignClient, authDictDataSysFeignClient);
        // 异常问题记录文件
        File tempFile = File.createTempFile("drilling_team_import_error_" + System.currentTimeMillis(), ".xlsx");
        ReadErrorDTO dto = new ReadErrorDTO();
        try (ExcelWriter excelWriter = EasyExcelUtil.getImportErrorExcelWrite(tempFile)) {
            dto.setExcelWriter(excelWriter);
            // 导入
            EasyExcel.read(file.getInputStream(), DrillingTeam.class, new DrillingTeamReadListener(drillingTeamService, dto, cover != null ? cover : true)).sheet().doRead();
        }
        if (dto.getIsWritten()) {
            DownloadUtil.download(tempFile, request, response, "钻探队伍导入异常信息.xlsx");
        }
        tempFile.delete();
    }

    @ApiOperation(value = "模板")
    @GetMapping("template")
    public void template(HttpServletRequest request, HttpServletResponse response) throws IOException {

        // 临时文件
        File tempFile = File.createTempFile("drilling_team_template_" + System.currentTimeMillis(), ".xlsx");
        try (ExcelWriter excelWriter = EasyExcel.write(tempFile, DrillingTeam.class).build()) {
            WriteSheet writeSheet = EasyExcel.writerSheet("钻探队伍").build();
            // 写出
            excelWriter.write(Collections.EMPTY_LIST, writeSheet);
        }

        DownloadUtil.download(tempFile, request, response, "钻探队伍.xlsx");
        tempFile.delete();
    }


    /**
     * 根据条件导出钻探队伍信息<br/>
     *
     * @param request  {@link HttpServletRequest}
     * @param response {@link HttpServletResponse}
     * @param team     查询条件{@link DrillingTeam}
     * @throws IOException
     */
    @ApiOperation(value = "钻探队伍导出")
    @GetMapping("export")
    @Log(title = "服务方", businessType = "导出")
    public void exportDrillingTeam(HttpServletRequest request, HttpServletResponse response, @ApiParam("分页查询条件") DrillingTeamQueryVO team) throws IOException {
        // 更新字典
        EasyExcelUtil.updateDict(authDictDataFeignClient, authDictDataSysFeignClient);
        // 临时文件
        File tempFile = File.createTempFile("drilling_team_export_" + System.currentTimeMillis(), ".xlsx");
        try (ExcelWriter excelWriter = EasyExcel.write(tempFile, DrillingTeam.class).build()) {

            WriteSheet writeSheet = EasyExcel.writerSheet("钻探队伍").build();
            // 查看是否是条件查询
            boolean condition = BeanUtil.isNotEmpty(team);

            Page<DrillingTeam> page = Page.of(1, 233);

            do {
                if (condition) {
                    // 条件查询
                    PageVO pageVO = new PageVO();
                    pageVO.setPageNumber(page.getPageNumber());
                    pageVO.setPageSize(page.getPageSize());
                    page = this.page(pageVO, team);
                } else {
                    // 导出全部
                    page = drillingTeamService.page(page);
                }
                // 写出
                excelWriter.write(page.getRecords(), writeSheet);
                // 页码+1
                page.setPageNumber(page.getPageNumber() + 1);
            } while (page.getPageNumber() <= page.getTotalPage());

        }

        DownloadUtil.download(tempFile, request, response, "钻探队伍.xlsx");
        tempFile.delete();
    }


}
