# Supplementary material for: Design and implementation of a comprehensive management platform for drilling engineering
Source: PLoS One. 2026 Feb 26;21(2):e0343700. doi: 10.1371/journal.pone.0343700 (PMC12944780; doi:10.1371/journal.pone.0343700)
Supplement: S1 File — The original code is for APP of the platform. (ZIP) [file pone.0343700.s001.zip › zttcgl/src/main/java/com/zydcc/drill/web/controller/ExpertController.java]

package com.zydcc.drill.web.controller;

import cn.hutool.core.bean.BeanUtil;
import cn.hutool.core.util.StrUtil;
import com.alibaba.excel.EasyExcel;
import com.alibaba.excel.ExcelWriter;
import com.alibaba.excel.annotation.ExcelProperty;
import com.alibaba.excel.write.metadata.WriteSheet;
import com.geniuses.common.util.DownloadUtil;
import com.geniuses.feign.auth.IAuthDictDataFeignClient;
import com.geniuses.feign.auth.IAuthDictDataSysFeignClient;
import com.geniuses.log.anno.Log;
import com.mybatisflex.core.paginate.Page;
import com.mybatisflex.core.query.QueryWrapper;
import com.zydcc.drill.util.SessionUtil;
import com.zydcc.drill.util.excel.EasyExcelUtil;
import com.zydcc.drill.util.excel.ReadErrorDTO;
import com.zydcc.drill.util.excel.listener.ExpertReadListener;
import com.zydcc.drill.web.entity.Expert;
import com.zydcc.drill.web.entity.VO.GroupVO;
import com.zydcc.drill.web.entity.VO.PageVO;
import com.zydcc.drill.web.entity.VO.ProjectInfoQueryVO;
import com.zydcc.drill.web.service.ExpertService;
import io.swagger.annotations.Api;
import io.swagger.annotations.ApiOperation;
import io.swagger.annotations.ApiParam;
import lombok.AllArgsConstructor;
import lombok.Data;
import lombok.NoArgsConstructor;
import org.springframework.beans.factory.annotation.Autowired;
import org.springframework.web.bind.annotation.*;
import org.springframework.web.multipart.MultipartFile;

import javax.servlet.http.HttpServletRequest;
import javax.servlet.http.HttpServletResponse;
import javax.validation.Valid;
import java.io.File;
import java.io.IOException;
import java.io.Serializable;
import java.util.*;

import static com.zydcc.drill.web.entity.table.ExpertTableDef.EXPERT;

/**
 * 专家 控制层。
 *
 * @author Administrator
 * @since 2024-06-18
 */
@RestController
@Api(tags = "专家接口")
@RequestMapping("/expert")
public class ExpertController {

    @Autowired
    private ExpertService expertService;

    @Autowired
    private SessionUtil sessionUtil;

    /**
     * 添加专家。
     *
     * @param expert 专家
     * @return {@code true} 添加成功，{@code false} 添加失败
     */
    @PostMapping("save")
    @ApiOperation("保存专家")
    @Log(title = "专家", businessType = "新增")
    public boolean save(@RequestBody @ApiParam("专家") @Valid Expert expert) {
        String username = sessionUtil.getUsername();
        expert.setCreatedBy(username);
        expert.setCreatedTime(new Date());
        return expertService.save(expert);
    }

    /**
     * 根据主键删除专家。
     *
     * @param id 主键
     * @return {@code true} 删除成功，{@code false} 删除失败
     */
    @DeleteMapping("remove/{id}")
    @ApiOperation("根据主键删除专家")
    @Log(title = "专家", businessType = "删除")
    public boolean remove(@PathVariable @ApiParam("专家主键") Serializable id) {
        return expertService.removeById(id);
    }

    /**
     * 根据主键更新专家。
     *
     * @param expert 专家
     * @return {@code true} 更新成功，{@code false} 更新失败
     */
    @PutMapping("update")
    @ApiOperation("根据主键更新专家")
    @Log(title = "专家", businessType = "更新")
    public boolean update(@RequestBody @ApiParam("专家主键") @Valid Expert expert) {
        return expertService.updateById(expert);
    }


    /**
     * 根据专家主键获取详细信息。
     *
     * @param id 专家主键
     * @return 专家详情
     */
    @GetMapping("getInfo/{id}")
    @ApiOperation("根据专家主键获取详细信息")
    public Expert getInfo(@PathVariable @ApiParam("专家主键") Serializable id) {
        return expertService.getById(id);
    }

    /**
     * 根据id对专家进行黑名单操作。
     */
    @ApiOperation("根据id对专家进行黑名单操作")
    @GetMapping("blacklist")
    @Log(title = "专家", businessType = "黑名单")
    public boolean blacklist(@ApiParam("专家主键") String id, @ApiParam("专家状态") Integer status) {
        return expertService.blacklist(id, status);
    }

    /**
     * 根据id对专家进行审核操作
     */

    @ApiOperation("根据id对专家进行审核操作")
    @GetMapping("audit")
    public boolean audit(@ApiParam("专家主键") String id, @ApiParam("专家状态") String status) {
        return expertService.audit(id, status);
    }

    /**
     * 根据专家职称进行分组统计
     */
    @GetMapping("groupByTitle")
    @ApiOperation("根据专家职称进行分组统计")
    public List<GroupVO> groupByTitle(ProjectInfoQueryVO projectInfo) {
        return GroupVO.Util.format(expertService.groupByTitle(projectInfo), authDictDataFeignClient, "EXPERT_TITLE");
    }

    /**
     * 根据专家来源分组
     */
    @GetMapping("groupBySource")
    @ApiOperation("根据专家来源分组")
    public List<GroupVO> groupBySource(ProjectInfoQueryVO projectInfo) {
        return GroupVO.Util.format(expertService.groupBySource(projectInfo), authDictDataFeignClient, "EXPERT_SOURCE");
    }

    /**
     * 根据专家专业分组
     */
    @GetMapping("groupByMajor")
    @ApiOperation("根据专家专业分组")
    public List<GroupVO> groupByMajor(ProjectInfoQueryVO projectInfo) {
        return GroupVO.Util.format(expertService.groupByMajor(projectInfo), authDictDataFeignClient, "EXPERT_MAJOR");
    }

    /**
     * 分页查询专家。
     *
     * @param page 分页对象
     * @return 分页对象
     */
    @GetMapping("page")
    @ApiOperation("分页查询专家")
    public Page<Expert> page(@ApiParam("分页信息") PageVO page, Expert expert) {
        return expertService.page(
                page.buildPage(),
                page.appendOrderBy(
                        QueryWrapper.create()
                                .select(EXPERT.ALL_COLUMNS)
                                .from(EXPERT)
                                .eq(EXPERT.BLACKLIST.getName(), expert.getBlacklist(), expert.getBlacklist() != null)
                                .eq(EXPERT.SEX.getName(), expert.getSex(), expert.getSex() != null)
                                .eq(EXPERT.IN_JOB.getName(), expert.getInJob(), expert.getInJob() != null)
                                .eq(EXPERT.BIRTHDAY.getName(), expert.getBirthday(), expert.getBirthday() != null)
                                .eq(EXPERT.BIRTHPLACE.getName(), expert.getBirthplace(), expert.getBirthplace() != null)
                                .like(EXPERT.NAME.getName(), expert.getName(), StrUtil.isNotBlank(expert.getName()))
                                .like(EXPERT.DEPT.getName(), expert.getDept(), StrUtil.isNotBlank(expert.getDept()))
                                .like(EXPERT.MAJOR.getName(), expert.getMajor(), StrUtil.isNotBlank(expert.getMajor()))
                                .like(EXPERT.REMARK.getName(), expert.getRemark(), StrUtil.isNotBlank(expert.getRemark()))
                                .like(EXPERT.PRO_RANK.getName(), expert.getProRank(), StrUtil.isNotBlank(expert.getProRank()))
                                .like(EXPERT.DEGREE.getName(), expert.getDegree(), StrUtil.isNotBlank(expert.getDegree()))
                                .like(EXPERT.COUNTRY.getName(), expert.getCountry(), StrUtil.isNotBlank(expert.getCountry()))
                                .like(EXPERT.NATION.getName(), expert.getNation(), StrUtil.isNotBlank(expert.getNation()))
                                .like(EXPERT.EDU.getName(), expert.getEdu(), StrUtil.isNotBlank(expert.getEdu()))
                                .like(EXPERT.APPLY_MAJOR.getName(), expert.getApplyMajor(), StrUtil.isNotBlank(expert.getApplyMajor()))
                                .like(EXPERT.RESEARCH_DIRECTION.getName(), expert.getResearchDirection(), StrUtil.isNotBlank(expert.getResearchDirection()))
                                .like(EXPERT.CELLPHONE.getName(), expert.getCellphone(), StrUtil.isNotBlank(expert.getCellphone()))
                                .like(EXPERT.EMAIL.getName(), expert.getEmail(), StrUtil.isNotBlank(expert.getEmail()))
                                .like(EXPERT.HOME_ADDR.getName(), expert.getHomeAddr(), StrUtil.isNotBlank(expert.getHomeAddr()))
                                .like(EXPERT.HOME_POSTCODE.getName(), expert.getHomePostcode(), StrUtil.isNotBlank(expert.getHomePostcode()))
                                .like(EXPERT.OFFICE_ADDR.getName(), expert.getOfficeAddr(), StrUtil.isNotBlank(expert.getOfficeAddr()))
                                .like(EXPERT.OFFICE_POSTCODE.getName(), expert.getOfficePostcode(), StrUtil.isNotBlank(expert.getOfficePostcode()))
                                .like(EXPERT.OFFICE_PHONE.getName(), expert.getOfficePhone(), StrUtil.isNotBlank(expert.getOfficePhone()))
                                .like(EXPERT.OFFICE_FAX.getName(), expert.getOfficeFax(), StrUtil.isNotBlank(expert.getOfficeFax()))
                                .like(EXPERT.HOME_PHONE.getName(), expert.getHomePhone(), StrUtil.isNotBlank(expert.getHomePhone()))
                                .like(EXPERT.ACHIEVEMENT.getName(), expert.getAchievement(), StrUtil.isNotBlank(expert.getAchievement()))
                                .like(EXPERT.STATUS.getName(), expert.getStatus(), StrUtil.isNotBlank(expert.getStatus()))
                                .like(EXPERT.POLITICAL.getName(), expert.getPolitical(), StrUtil.isNotBlank(expert.getPolitical()))
                                .like(EXPERT.SCHOOL.getName(), expert.getSchool(), StrUtil.isNotBlank(expert.getSchool()))
                                .like(EXPERT.MINE.getName(), expert.getMine(), StrUtil.isNotBlank(expert.getMine()))
                                .like(EXPERT.HEALTH.getName(), expert.getHealth(), StrUtil.isNotBlank(expert.getHealth()))
                                .like(EXPERT.PROVINCE.getName(), expert.getProvince(), StrUtil.isNotBlank(expert.getProvince()))
                                .like(EXPERT.ID_NUMBER.getName(), expert.getIdNumber(), StrUtil.isNotBlank(expert.getIdNumber()))
                                .like(EXPERT.APPLY_MAJOR_ID.getName(), expert.getApplyMajorId(), StrUtil.isNotBlank(expert.getApplyMajorId()))
                                .like(EXPERT.DEPT_CODE.getName(), expert.getDeptCode(), StrUtil.isNotBlank(expert.getDeptCode()))
                                .like(EXPERT.DUTY.getName(), expert.getDuty(), StrUtil.isNotBlank(expert.getDuty()))
                                .like(EXPERT.AREA_CODE.getName(), expert.getAreaCode(), StrUtil.isNotBlank(expert.getAreaCode()))
                                .orderBy(EXPERT.CREATED_TIME.getName(), false)
                )
        );
    }

    @Autowired
    private IAuthDictDataFeignClient authDictDataFeignClient;

    @Autowired
    private IAuthDictDataSysFeignClient authDictDataSysFeignClient;

    @ApiOperation(value = "专家导入 身份证判断唯一")
    @PostMapping("import")
    @Log(title = "专家", businessType = "导入", isSaveRequestData = false)
    public void importExpert(@RequestParam("file") MultipartFile file,
                             HttpServletRequest request,
                             HttpServletResponse response,
                             @ApiParam("是否覆盖原有数据") Boolean cover) throws IOException {
        // 更新字典
        EasyExcelUtil.updateDict(authDictDataFeignClient, authDictDataSysFeignClient);
        // 异常问题记录文件
        File tempFile = File.createTempFile("drilling_expert_import_error_" + System.currentTimeMillis(), ".xlsx");
        ReadErrorDTO dto = new ReadErrorDTO();
        try (ExcelWriter excelWriter = EasyExcelUtil.getImportErrorExcelWrite(tempFile)) {
            dto.setExcelWriter(excelWriter);
            // 导入
            EasyExcel.read(file.getInputStream(), Expert.class, new ExpertReadListener(expertService, dto, cover != null ? cover : true)).sheet().doRead();
        }
        if (dto.getIsWritten()) {
            DownloadUtil.download(tempFile, request, response, "专家导入异常信息.xlsx");
        }
        tempFile.delete();
    }

    @ApiOperation(value = "模板")
    @GetMapping("template")
    public void exportExpert(HttpServletRequest request, HttpServletResponse response) throws IOException {
        // 更新字典
        EasyExcelUtil.updateDict(authDictDataFeignClient, authDictDataSysFeignClient);

        List<List<String>> head = new ArrayList<>();
        head.add(Collections.singletonList("标题"));
        head.add(Collections.singletonList("说明/示例"));

        // 临时文件
        File tempFile = File.createTempFile("drilling_expert_template" + System.currentTimeMillis(), ".xlsx");
        try (ExcelWriter excelWriter = EasyExcel.write(tempFile).build()) {
            WriteSheet writeSheet1 = EasyExcel.writerSheet(0,"专家").head(Expert.class).build();
            excelWriter.write(Collections.emptyList(), writeSheet1);

            ArrayList<Instructions> list = new ArrayList<>();
            list.add(new Instructions("说明", "除身份证号码和姓名外，其他栏可不填。应用会根据身份证号码对专家进行去重"));
            list.add(new Instructions("姓名","专家姓名"));
            list.add(new Instructions("性别","男/女"));
            list.add(new Instructions("出生日期","须严格按照以下格式填写：yyyy-MM-dd，如：1999-03-12"));

            list.add(new Instructions("身份证号","应用会根据身份证号码进行去重"));

            list.add(new Instructions("民族","需要填写民族的全称"));
            list.add(new Instructions("学历","研究生教育/大学本科/专科教育/中等职业教育/普通高级中学教育/初级中学教育/小学教育/其他"));
            list.add(new Instructions("政治面貌","中共党员/中共预备党员/共青团员/民革会员/民盟盟员/民建会员/民进会员/农工党党员/致公党党员/九三学社社员/台盟盟员/无党派民主人士/群众"));
            list.add(new Instructions("健康状况","健康/不健康/其他"));
            list.add(new Instructions("是否在职","是/否"));
            list.add(new Instructions("职称","正高级工程师/副高级/中级/助理员/员级/其他"));
            list.add(new Instructions("专家来源","地调局/大学/其他"));
            list.add(new Instructions("学位","名誉博士/博士/硕士/学士/无"));
            list.add(new Instructions("黑名单","是/否"));
            list.add(new Instructions("状态","可忽略"));

            WriteSheet writeSheet2 = EasyExcel.writerSheet(1,"（必读）填报说明").head(Instructions.class).build();
            excelWriter.write(list, writeSheet2);
        }

        DownloadUtil.download(tempFile, request, response, "专家信息模板.xlsx");
        tempFile.delete();
    }
    private Map<String,String> getDataMap(String name, String value){
        HashMap<String, String> map = new HashMap<>();
        map.put("标题", name);
        map.put("说明/示例", value);
        return  map;
    }
    /**
     * 根据条件导出专家信息<br/>

     *
     * @param request  {@link HttpServletRequest}
     * @param response {@link HttpServletResponse}
     * @param expert   查询条件{@link Expert}
     * @throws IOException
     */
    @ApiOperation(value = "专家导出")
    @GetMapping("export")
    @Log(title = "专家", businessType = "导出")
    public void exportExpert(HttpServletRequest request, HttpServletResponse response, @ApiParam("分页查询条件") Expert expert) throws IOException {
        // 更新字典
        EasyExcelUtil.updateDict(authDictDataFeignClient, authDictDataSysFeignClient);
        // 导出临时文件
        File tempFile = File.createTempFile("drilling_expert_export_" + System.currentTimeMillis(), ".xlsx");
        try (ExcelWriter excelWriter = EasyExcel.write(tempFile, Expert.class).build()) {

            WriteSheet writeSheet = EasyExcel.writerSheet("专家").build();
            // 查看是否是条件查询
            boolean condition = BeanUtil.isNotEmpty(expert);

            Page<Expert> page = Page.of(1, 233);

            do {
                if (condition) {
                    // 条件查询
                    PageVO pageVO = new PageVO();
                    pageVO.setPageNumber(page.getPageNumber());
                    pageVO.setPageSize(page.getPageSize());
                    page = this.page(pageVO, expert);
                } else {
                    // 导出全部
                    page = expertService.page(page);
                }
                // 写出
                excelWriter.write(page.getRecords(), writeSheet);
                // 页码+1
                page.setPageNumber(page.getPageNumber() + 1);
            } while (page.getPageNumber() <= page.getTotalPage());

        }

        DownloadUtil.download(tempFile, request, response, "专家信息.xlsx");
        tempFile.delete();
    }

    @Data
    @AllArgsConstructor
    @NoArgsConstructor
    public static class Instructions{

        @ExcelProperty("标题")
        private String name;

        @ExcelProperty("说明")
        private String desc;
    }

}
