# Supplementary material for: Design and implementation of a comprehensive management platform for drilling engineering
Source: PLoS One. 2026 Feb 26;21(2):e0343700. doi: 10.1371/journal.pone.0343700 (PMC12944780; doi:10.1371/journal.pone.0343700)
Supplement: S1 File — The original code is for APP of the platform. (ZIP) [file pone.0343700.s001.zip › zttcgl/src/main/java/com/zydcc/drill/web/controller/FileController.java]

package com.zydcc.drill.web.controller;

import com.mybatisflex.core.paginate.Page;
import com.zydcc.drill.web.entity.File;
import com.zydcc.drill.web.service.FileService;
import io.swagger.annotations.Api;
import io.swagger.annotations.ApiOperation;
import io.swagger.annotations.ApiParam;
import org.springframework.beans.factory.annotation.Autowired;
import org.springframework.web.bind.annotation.*;

import java.io.Serializable;
import java.util.List;

/**
 * 文件 控制层。
 *
 * @author Administrator
 * @since 2024-07-24
 */
@RestController
@Api("文件接口")
@RequestMapping("/file")
public class FileController {

    @Autowired
    private FileService fileService;

    /**
     * 添加文件。
     *
     * @param file 文件
     * @return {@code true} 添加成功，{@code false} 添加失败
     */
    @PostMapping("save")
    @ApiOperation("保存文件")
    public boolean save(@RequestBody @ApiParam("文件") File file) {
        return fileService.save(file);
    }

    /**
     * 根据主键删除文件。
     *
     * @param id 主键
     * @return {@code true} 删除成功，{@code false} 删除失败
     */
    @DeleteMapping("remove/{id}")
    @ApiOperation("根据主键文件")
    public boolean remove(@PathVariable @ApiParam("文件主键") Serializable id) {
        return fileService.removeById(id);
    }

    /**
     * 根据主键更新文件。
     *
     * @param file 文件
     * @return {@code true} 更新成功，{@code false} 更新失败
     */
    @PutMapping("update")
    @ApiOperation("根据主键更新文件")
    public boolean update(@RequestBody @ApiParam("文件主键") File file) {
        return fileService.updateById(file);
    }

    /**
     * 查询所有文件。
     *
     * @return 所有数据
     */
    @GetMapping("list")
    @ApiOperation("查询所有文件")
    public List<File> list() {
        return fileService.list();
    }

    /**
     * 根据文件主键获取详细信息。
     *
     * @param id 文件主键
     * @return 文件详情
     */
    @GetMapping("getInfo/{id}")
    @ApiOperation("根据主键获取文件")
    public File getInfo(@PathVariable @ApiParam("文件主键") Serializable id) {
        return fileService.getById(id);
    }

    /**
     * 分页查询文件。
     *
     * @param page 分页对象
     * @return 分页对象
     */
    @GetMapping("page")
    @ApiOperation("分页查询文件")
    public Page<File> page(@ApiParam("分页信息") Page<File> page) {
        return fileService.page(page);
    }

}
