# Supplementary material for: Design and implementation of a comprehensive management platform for drilling engineering
Source: PLoS One. 2026 Feb 26;21(2):e0343700. doi: 10.1371/journal.pone.0343700 (PMC12944780; doi:10.1371/journal.pone.0343700)
Supplement: S1 File — The original code is for APP of the platform. (ZIP) [file pone.0343700.s001.zip › zttcgl/src/main/java/com/zydcc/drill/web/controller/InxTrainProjectController.java]

package com.zydcc.drill.web.controller;

import cn.hutool.core.util.ObjectUtil;
import cn.hutool.core.util.StrUtil;
import com.geniuses.log.anno.Log;
import com.mybatisflex.core.query.QueryWrapper;
import com.zydcc.drill.web.entity.InxTrainProject;
import com.zydcc.drill.web.service.InxTrainProjectService;
import io.swagger.annotations.Api;
import io.swagger.annotations.ApiOperation;
import io.swagger.annotations.ApiParam;
import org.springframework.beans.factory.annotation.Autowired;
import org.springframework.web.bind.annotation.*;

import java.util.List;
import java.util.stream.Collectors;

/**
 * 技能培训项目关联表 控制层。
 *
 * @author Administrator
 * @since 2024-06-22
 */
@RestController
@Api("技能培训项目关联表接口")
@RequestMapping("/inxTrainProject")
public class InxTrainProjectController {

    @Autowired
    private InxTrainProjectService inxTrainProjectService;

    /**
     * 添加技能培训项目关联表。
     *
     * @param list 技能培训项目关联列表
     * @return {@code true} 添加成功，{@code false} 添加失败
     */
    @PostMapping("saveList")
    @ApiOperation("保存技能培训项目关联数据")
    @Log(title = "技能培训", businessType = "项目新增")
    public boolean saveBatch(@RequestBody @ApiParam("技能培训项目关联列表") List<InxTrainProject> list) {
        if (ObjectUtil.isNotEmpty(list)){
            //删除旧数据
            List<String> trainIds = list.stream().map(InxTrainProject::getTrainId).collect(Collectors.toList());
            QueryWrapper wrapper = new QueryWrapper()
                    .in(InxTrainProject::getTrainId, trainIds, ObjectUtil.isNotEmpty(trainIds));
            inxTrainProjectService.remove(wrapper);
        }
        return inxTrainProjectService.saveBatch(list);
    }

    /**
     * 根据主键删除技能培训项目关联表。
     *
     * @param trainId 技能培训主键
     * @return {@code true} 删除成功，{@code false} 删除失败
     */
    @DeleteMapping("removeByTrainId")
    @ApiOperation("根据培训主键删除技能培训项目关联数据")
    @Log(title = "技能培训", businessType = "项目删除")
    public boolean remove(@ApiParam("技能培训主键") String trainId) {
        QueryWrapper wrapper = new QueryWrapper()
                .eq(InxTrainProject::getTrainId, trainId, StrUtil.isNotBlank(trainId));
        return inxTrainProjectService.remove(wrapper);
    }

    /**
     * 查询所有技能培训项目关联表。
     *
     * @return 所有数据
     */
    @GetMapping("list")
    @ApiOperation("根据培训主键获取技能培训项目关联数据")
    public List<InxTrainProject> list(@ApiParam("技能培训主键") String trainId) {
        QueryWrapper wrapper = new QueryWrapper()
                .eq(InxTrainProject::getTrainId, trainId, StrUtil.isNotBlank(trainId));
        return inxTrainProjectService.list(wrapper);
    }

}
