# Supplementary material for: Design and implementation of a comprehensive management platform for drilling engineering
Source: PLoS One. 2026 Feb 26;21(2):e0343700. doi: 10.1371/journal.pone.0343700 (PMC12944780; doi:10.1371/journal.pone.0343700)
Supplement: S1 File — The original code is for APP of the platform. (ZIP) [file pone.0343700.s001.zip › zttcgl/src/main/java/com/zydcc/drill/web/controller/ProjectAssignmentController.java]

package com.zydcc.drill.web.controller;

import cn.hutool.core.util.StrUtil;
import com.geniuses.auth.web.entity.AuthDeptEntity;
import com.geniuses.auth.web.entity.AuthUserEntity;
import com.geniuses.feign.auth.IAuthDeptFeignClient;
import com.mybatisflex.core.paginate.Page;
import com.mybatisflex.core.query.QueryWrapper;
import com.zydcc.drill.exception.OperationUnsupportedException;
import com.zydcc.drill.util.SessionUtil;
import com.zydcc.drill.web.entity.ProjectAssignment;
import com.zydcc.drill.web.entity.VO.PageVO;
import com.zydcc.drill.web.service.DrillingTeamService;
import com.zydcc.drill.web.service.ProjectAssignmentService;
import io.swagger.annotations.Api;
import io.swagger.annotations.ApiOperation;
import io.swagger.annotations.ApiParam;
import org.springframework.beans.factory.annotation.Autowired;
import org.springframework.web.bind.annotation.*;

import java.io.Serializable;
import java.util.Date;
import java.util.List;

import static com.zydcc.drill.web.entity.table.ProjectAssignmentTableDef.PROJECT_ASSIGNMENT;

/**
 * 钻探任务统筹分配 控制层。
 *
 * @author Administrator
 * @since 2024-07-13
 */
@RestController
@Api(tags = "钻探任务统筹分配接口")
@RequestMapping("/projectAssignment")
public class ProjectAssignmentController {

    @Autowired
    private ProjectAssignmentService projectAssignmentService;


    @Autowired
    private SessionUtil sessionUtil;

    @Autowired
    private IAuthDeptFeignClient authDeptFeignClient;

    @Autowired
    private DrillingTeamService drillingTeamService;
    /**
     * 添加钻探任务统筹分配。
     *
     * @param projectAssignment 钻探任务统筹分配
     * @return {@code true} 添加成功，{@code false} 添加失败
     */
    @PostMapping("save")
    @ApiOperation("保存钻探任务统筹分配")
    public boolean save(@RequestBody @ApiParam("钻探任务统筹分配") ProjectAssignment projectAssignment) {
        AuthUserEntity user = sessionUtil.getUser();
        projectAssignment.setCreateDept(user.getDeptId());
        projectAssignment.setCreateDeptName(user.getDeptName());
        projectAssignment.setCreatedTime(new Date());
        projectAssignment.setCreatedBy(user.getUsername());

        AuthDeptEntity entity = authDeptFeignClient.getById(projectAssignment.getTeamDeptId()).getData();
        projectAssignment.setTeamDept(entity.getDeptName());

        // 数据校验
        // 如果剩余钻探能力小于分配钻深,失败
        Double drillingCapacityRemain =  drillingTeamService.getDrillingCapacityRemain(projectAssignment.getTeamId());
        if(drillingCapacityRemain < projectAssignment.getAssignDepth()){
            throw new OperationUnsupportedException("当前队伍剩余承钻能力为: "+drillingCapacityRemain);
        }

        return projectAssignmentService.save(projectAssignment);
    }

    /**
     * 根据主键删除钻探任务统筹分配。
     *
     * @param id 主键
     * @return {@code true} 删除成功，{@code false} 删除失败
     */
    @DeleteMapping("remove/{id}")
    @ApiOperation("根据主键查询钻探任务统筹分配")
    public boolean remove(@PathVariable @ApiParam("钻探任务统筹分配主键") Serializable id) {
        return projectAssignmentService.removeById(id);
    }

    /**
     * 根据主键更新钻探任务统筹分配。
     *
     * @param projectAssignment 钻探任务统筹分配
     * @return {@code true} 更新成功，{@code false} 更新失败
     */
    @PutMapping("update")
    @ApiOperation("根据主键更新钻探任务统筹分配")
    public boolean update(@RequestBody @ApiParam("钻探任务统筹分配主键") ProjectAssignment projectAssignment) {
        return projectAssignmentService.updateById(projectAssignment);
    }

    /**
     * 查询所有钻探任务统筹分配。
     *
     * @return 所有数据
     */
    @GetMapping("list")
    @ApiOperation("查询所有钻探任务统筹分配")
    public List<ProjectAssignment> list() {
        return projectAssignmentService.list();
    }

    /**
     * 根据钻探任务统筹分配主键获取详细信息。
     *
     * @param id 钻探任务统筹分配主键
     * @return 钻探任务统筹分配详情
     */
    @GetMapping("getInfo/{id}")
    @ApiOperation("根据主键获取钻探任务统筹分配")
    public ProjectAssignment getInfo(@PathVariable @ApiParam("钻探任务统筹分配主键") Serializable id) {
        return projectAssignmentService.getById(id);
    }

    /**
     * 分页查询钻探任务统筹分配。
     *
     * @param page 分页对象
     * @return 分页对象
     */
    @GetMapping("page")
    @ApiOperation("分页查询钻探任务统筹分配")
    public Page<ProjectAssignment> page(@ApiParam("分页信息") PageVO page, ProjectAssignment projectAssignment,@ApiParam(value = "是否分配给登录人部门的",defaultValue = "false") @RequestParam(required = false,defaultValue = "false") Boolean self) {

        List<String> infoRange = null;
        String deptId = null;

        if (self){
            deptId = sessionUtil.getUser().getDeptId();
        }else {
            infoRange = sessionUtil.getInfoRange();
            if (infoRange.isEmpty()){
                return page.buildPage();
            }
        }

        return projectAssignmentService.page(
                page.buildPage(),
                page.appendOrderBy(
                        QueryWrapper.create()
                                .and(PROJECT_ASSIGNMENT.TEAM_ID.eq(projectAssignment.getTeamId(), StrUtil.isNotBlank(projectAssignment.getTeamId())))
                                .and(PROJECT_ASSIGNMENT.TEAM_DEPT_ID.eq(projectAssignment.getTeamDeptId(), StrUtil.isNotBlank(projectAssignment.getTeamDeptId())))
                                .and(PROJECT_ASSIGNMENT.PROJECT_ID.eq(projectAssignment.getProjectId(), StrUtil.isNotBlank(projectAssignment.getProjectId())))
                                .and(PROJECT_ASSIGNMENT.ASSIGN_DEPTH.eq(projectAssignment.getAssignDepth(), projectAssignment.getAssignDepth() != null))
                                .and(PROJECT_ASSIGNMENT.CREATE_DEPT.eq(projectAssignment.getCreateDept(),StrUtil.isNotBlank(projectAssignment.getCreateDept())))

                                // 权限控制
                                .and(PROJECT_ASSIGNMENT.CREATE_DEPT.in(infoRange,!self))
                                // 分配给自己的
                                .and(PROJECT_ASSIGNMENT.TEAM_ID.eq(deptId,self))

                                .and(PROJECT_ASSIGNMENT.CREATE_DEPT_NAME.like(projectAssignment.getCreateDeptName(), StrUtil.isNotBlank(projectAssignment.getCreateDeptName())))
                                .and(PROJECT_ASSIGNMENT.PROJECT_NAME.like(projectAssignment.getProjectName(), StrUtil.isNotBlank(projectAssignment.getProjectName())))
                                .and(PROJECT_ASSIGNMENT.TEAM_DEPT.like(projectAssignment.getTeamDept(), StrUtil.isNotBlank(projectAssignment.getTeamDept())))
                                .and(PROJECT_ASSIGNMENT.TEAM_NAME.like(projectAssignment.getTeamName(), StrUtil.isNotBlank(projectAssignment.getTeamName())))
                        ,
                        ProjectAssignment::getCreatedTime
                )
        );
    }

}
