# Supplementary material for: Design and implementation of a comprehensive management platform for drilling engineering
Source: PLoS One. 2026 Feb 26;21(2):e0343700. doi: 10.1371/journal.pone.0343700 (PMC12944780; doi:10.1371/journal.pone.0343700)
Supplement: S1 File — The original code is for APP of the platform. (ZIP) [file pone.0343700.s001.zip › zttcgl/src/main/java/com/zydcc/drill/web/controller/ProjectDataController.java]

package com.zydcc.drill.web.controller;

import cn.hutool.core.util.StrUtil;
import com.mybatisflex.core.paginate.Page;
import com.mybatisflex.core.query.QueryWrapper;
import com.zydcc.drill.util.CheckUtil;
import com.zydcc.drill.web.entity.ProjectDrillingProgress;
import com.zydcc.drill.web.entity.VO.PageVO;
import com.zydcc.drill.web.entity.VO.ProjectDataQueryVO;
import com.zydcc.drill.web.entity.VO.ProjectDrillingDataResultVO;
import com.zydcc.drill.web.entity.VO.ProjectTrackingFileResultVO;
import com.zydcc.drill.web.service.DefaultTableAnalysisService;
import com.zydcc.drill.web.service.ProjectDrillingProgressService;
import com.zydcc.drill.web.service.ProjectInfoService;
import com.zydcc.drill.web.service.ProjectProcessService;
import io.swagger.annotations.Api;
import io.swagger.annotations.ApiOperation;
import io.swagger.annotations.ApiParam;
import org.springframework.beans.factory.annotation.Autowired;
import org.springframework.web.bind.annotation.GetMapping;
import org.springframework.web.bind.annotation.PathVariable;
import org.springframework.web.bind.annotation.RequestMapping;
import org.springframework.web.bind.annotation.RestController;

import java.io.Serializable;
import java.util.List;

import static com.zydcc.drill.web.entity.table.FileTableDef.FILE;
import static com.zydcc.drill.web.entity.table.ProjectDrillingProgressTableDef.PROJECT_DRILLING_PROGRESS;
import static com.zydcc.drill.web.entity.table.ProjectInfoTableDef.PROJECT_INFO;
import static com.zydcc.drill.web.entity.table.ProjectProcessTableDef.PROJECT_PROCESS;

/**
 * 工程数据管理 控制层。
 *
 * @author Administrator
 * @since 2024-06-24
 */
@RestController
@Api(tags = "工程数据管理")
@RequestMapping("/projectData")
public class ProjectDataController {

    @Autowired
    private ProjectProcessService projectProcessService;

    @Autowired
    private ProjectInfoService projectInfoService;

    @Autowired
    private ProjectDrillingProgressService projectDrillingProgressService;

    @Autowired
    private List<DefaultTableAnalysisService> tableAnalysisServices;

    /**
     * 获取工程资料
     */
    @GetMapping("/projectTracking")
    @ApiOperation("文档数据(工程资料)")
    public Page<ProjectTrackingFileResultVO> projectTracking(PageVO vo, ProjectDataQueryVO queryVO) {
        return projectInfoService.pageAs(
                vo.buildPage(),
                vo.appendOrderBy(
                        QueryWrapper.create()
                                .select(
                                        PROJECT_INFO.ID.as(ProjectTrackingFileResultVO::getProjectId),
                                        PROJECT_INFO.PROJECT_NAME.as(ProjectTrackingFileResultVO::getProjectName),
                                        PROJECT_INFO.ITEM_NAME.as(ProjectTrackingFileResultVO::getItemName),
                                        PROJECT_INFO.FUNDING_SOURCE.as(ProjectTrackingFileResultVO::getFundingSource),
                                        PROJECT_INFO.MAIN_MINERALS.as(ProjectTrackingFileResultVO::getMainMinerals),
                                        PROJECT_PROCESS.REPORTER.as(ProjectTrackingFileResultVO::getReporter),
                                        PROJECT_PROCESS.CREATED_TIME.as(ProjectTrackingFileResultVO::getCreatedTime),

                                        PROJECT_PROCESS.ID.as(ProjectTrackingFileResultVO::getProjectProcessId),
                                        PROJECT_PROCESS.PROJECT_PROCESS_.as(ProjectTrackingFileResultVO::getProjectProcess),
                                        FILE.ID.as(ProjectTrackingFileResultVO::getFileInfoId),
                                        FILE.FILE_ID.as(ProjectTrackingFileResultVO::getFileId),
                                        FILE.FILE_NAME.as(ProjectTrackingFileResultVO::getFileName),
                                        FILE.FILE_CLASS.as(ProjectTrackingFileResultVO::getFileClass)
                                )
                                .from(PROJECT_INFO.as(PROJECT_INFO.getName()))
                                .rightJoin(PROJECT_PROCESS.as(PROJECT_PROCESS.getName())).on(PROJECT_INFO.ID.eq(PROJECT_PROCESS.PROJECT_ID))
                                .rightJoin(FILE.as(FILE.getName())).on(FILE.BUSINESS_ID.eq(PROJECT_PROCESS.ID))
                                .and(PROJECT_INFO.ID.eq(queryVO.getProjectId(), StrUtil.isNotBlank(queryVO.getProjectId())))
                                .and(PROJECT_PROCESS.CREATED_TIME.between(queryVO.getCreatedTimeStart(), queryVO.getCreatedTimeEnd(), queryVO.getCreatedTimeStart() != null && queryVO.getCreatedTimeEnd() != null))
                                .and(PROJECT_INFO.FUNDING_SOURCE.eq(queryVO.getFundingSource(), StrUtil.isNotBlank(queryVO.getFundingSource())))
                                .and(PROJECT_PROCESS.PROJECT_PROCESS_.eq(queryVO.getDataType(), StrUtil.isNotBlank(queryVO.getDataType())))
                                .and(PROJECT_INFO.MAIN_MINERALS.eq(queryVO.getMainMinerals(), StrUtil.isNotBlank(queryVO.getMainMinerals())))
                                .and(PROJECT_INFO.PROJECT_DIRECTOR.eq(queryVO.getProjectDirector(), StrUtil.isNotBlank(queryVO.getProjectDirector())))
                                .and(PROJECT_INFO.PROJECT_NAME.like(queryVO.getProjectName(), StrUtil.isNotBlank(queryVO.getProjectName())))
                                .and(PROJECT_INFO.ITEM_NAME.like(queryVO.getItemName(), StrUtil.isNotBlank(queryVO.getItemName())))
                                .and(PROJECT_PROCESS.STATUS.eq("0"))
                                .orderBy(PROJECT_PROCESS.CREATED_TIME, false)
                ), ProjectTrackingFileResultVO.class
        );
    }

    /**
     * 获取工程数据
     */
    @GetMapping("/drillingData")
    @ApiOperation("工程数据(原始数据)")
    public Page<ProjectDrillingDataResultVO> drillingData(PageVO vo, ProjectDataQueryVO queryVO) {
        return projectInfoService.pageAs(
                vo.buildPage(),
                vo.appendOrderBy(
                        QueryWrapper.create()
                                .select(
                                        PROJECT_INFO.ID.as(ProjectDrillingDataResultVO::getProjectId),
                                        PROJECT_INFO.PROJECT_NAME.as(ProjectDrillingDataResultVO::getProjectName),
                                        PROJECT_INFO.ITEM_NAME.as(ProjectDrillingDataResultVO::getItemName),
                                        PROJECT_INFO.FUNDING_SOURCE.as(ProjectDrillingDataResultVO::getFundingSource),
                                        PROJECT_INFO.MAIN_MINERALS.as(ProjectDrillingDataResultVO::getMainMinerals),
                                        PROJECT_DRILLING_PROGRESS.CREATED_TIME.as(ProjectDrillingDataResultVO::getCreatedTime),
                                        PROJECT_DRILLING_PROGRESS.REPORTER.as(ProjectDrillingDataResultVO::getReporter),

                                        PROJECT_DRILLING_PROGRESS.ID.as(ProjectDrillingDataResultVO::getDataId),
                                        PROJECT_DRILLING_PROGRESS.TABLE_TYPE.as(ProjectDrillingDataResultVO::getTableType)
                                )
                                .from(PROJECT_INFO.as(PROJECT_INFO.getName()))
                                .leftJoin(PROJECT_DRILLING_PROGRESS.as(PROJECT_DRILLING_PROGRESS.getName())).on(PROJECT_INFO.ID.eq(PROJECT_DRILLING_PROGRESS.PROJECT_ID))
                                .and(PROJECT_INFO.ID.eq(queryVO.getProjectId(), StrUtil.isNotBlank(queryVO.getProjectId())))
                                .and(PROJECT_DRILLING_PROGRESS.CREATED_TIME.between(queryVO.getCreatedTimeStart(), queryVO.getCreatedTimeEnd(), queryVO.getCreatedTimeStart() != null && queryVO.getCreatedTimeEnd() != null))
                                .and(PROJECT_INFO.FUNDING_SOURCE.eq(queryVO.getFundingSource(), StrUtil.isNotBlank(queryVO.getFundingSource())))
                                .and(PROJECT_DRILLING_PROGRESS.TABLE_TYPE.eq(queryVO.getDataType(), StrUtil.isNotBlank(queryVO.getDataType())))
                                .and(PROJECT_INFO.MAIN_MINERALS.eq(queryVO.getMainMinerals(), StrUtil.isNotBlank(queryVO.getMainMinerals())))
                                .and(PROJECT_INFO.PROJECT_DIRECTOR.eq(queryVO.getProjectDirector(), StrUtil.isNotBlank(queryVO.getProjectDirector())))
                                .and(PROJECT_INFO.PROJECT_NAME.like(queryVO.getProjectName(), StrUtil.isNotBlank(queryVO.getProjectName())))
                                .and(PROJECT_INFO.ITEM_NAME.like(queryVO.getItemName(), StrUtil.isNotBlank(queryVO.getItemName())))
                                .orderBy(PROJECT_DRILLING_PROGRESS.CREATED_TIME, false)
                ),
                ProjectDrillingDataResultVO.class
        );
    }

    @GetMapping("/drillingData/{id}")
    @ApiOperation("工程数据详情")
    public ProjectDrillingProgress drillingData(@PathVariable @ApiParam("工程数据主键") Serializable id) {
        ProjectDrillingProgress projectDrillingProgress = CheckUtil.checkNotNull(
                projectDrillingProgressService.getOne(
                        QueryWrapper.create()
                                .select(PROJECT_DRILLING_PROGRESS.ALL_COLUMNS)
                                .where(PROJECT_DRILLING_PROGRESS.ID.eq(id))
                ), "未找到工程数据");

        Object data = tableAnalysisServices.stream()
                .filter(each -> each.isMe(projectDrillingProgress.getTableType()))
                .findFirst()
                .orElseThrow(() -> new UnsupportedOperationException("未找到合适的数据处理器"))
                .getData(projectDrillingProgress);
        projectDrillingProgress.setProgressTable(data);
        return projectDrillingProgress;
    }

}
