# Supplementary material for: Design and implementation of a comprehensive management platform for drilling engineering
Source: PLoS One. 2026 Feb 26;21(2):e0343700. doi: 10.1371/journal.pone.0343700 (PMC12944780; doi:10.1371/journal.pone.0343700)
Supplement: S1 File — The original code is for APP of the platform. (ZIP) [file pone.0343700.s001.zip › zttcgl/src/main/java/com/zydcc/drill/web/controller/ProjectDrillingProgressController.java]

package com.zydcc.drill.web.controller;

import com.geniuses.log.anno.Log;
import com.mybatisflex.core.paginate.Page;
import com.mybatisflex.core.query.QueryWrapper;
import com.zydcc.drill.web.entity.ProjectDrillingProgress;
import com.zydcc.drill.web.entity.VO.PageVO;
import com.zydcc.drill.web.service.ProjectDrillingProgressService;
import io.swagger.annotations.Api;
import io.swagger.annotations.ApiOperation;
import io.swagger.annotations.ApiParam;
import org.springframework.beans.factory.annotation.Autowired;
import org.springframework.web.bind.annotation.*;

import java.io.Serializable;

import static com.zydcc.drill.web.entity.table.ProjectDrillingProgressTableDef.PROJECT_DRILLING_PROGRESS;

/**
 * 项目钻探进度 控制层。
 *
 * @author Administrator
 * @since 2024-06-24
 */
@RestController
@Api(tags = "项目钻探进度数据")
@RequestMapping("/projectDrillingProgress")
public class ProjectDrillingProgressController {

    @Autowired
    private ProjectDrillingProgressService projectDrillingProgressService;

//    /**
//     * 添加项目钻探进度。
//     *
//     * @param projectDrillingProgress 项目钻探进度
//     * @return {@code true} 添加成功，{@code false} 添加失败
//     */
//    @PostMapping("save")
//    @ApiOperation("保存项目钻探进度")
//    public boolean save(@RequestBody @ApiParam("项目钻探进度") ProjectDrillingProgress projectDrillingProgress) {
//        return projectDrillingProgressService.save(projectDrillingProgress);
//    }

    /**
     * 根据主键删除项目钻探进度。
     *
     * @param id 主键
     * @return {@code true} 删除成功，{@code false} 删除失败
     */
    @DeleteMapping("remove/{id}")
    @ApiOperation("根据主键项目钻探进度")
    @Log(title = "项目进度", businessType = "删除")
    public boolean remove(@PathVariable @ApiParam("项目钻探进度主键") Serializable id) {
        return projectDrillingProgressService.removeById(id);
    }

    /**
     * 根据主键更新项目钻探进度。
     *
     * @param projectDrillingProgress 项目钻探进度
     * @return {@code true} 更新成功，{@code false} 更新失败
     */
    @PutMapping("update")
    @ApiOperation("根据主键更新项目钻探进度")
    @Log(title = "项目进度", businessType = "更新")
    public boolean update(@RequestBody @ApiParam("项目钻探进度主键") ProjectDrillingProgress projectDrillingProgress) {
        return projectDrillingProgressService.updateById(projectDrillingProgress);
    }


    /**
     * 根据项目钻探进度主键获取详细信息。
     *
     * @param id 项目钻探进度主键
     * @return 项目钻探进度详情
     */
    @GetMapping("getInfo/{id}")
    @ApiOperation("根据主键获取项目钻探进度")
    public ProjectDrillingProgress getInfo(@PathVariable @ApiParam("项目钻探进度主键") Serializable id) {
        return projectDrillingProgressService.getById(id);
    }

    /**
     * 分页查询项目钻探进度。
     *
     * @param page 分页对象
     * @return 分页对象
     */
    @GetMapping("page")
    @ApiOperation("分页查询项目钻探进度")
    public Page<ProjectDrillingProgress> page(@ApiParam("分页信息") PageVO page, ProjectDrillingProgress projectDrillingProgress) {
        return projectDrillingProgressService.page(
                page.buildPage(),
                page.appendOrderBy(
                        QueryWrapper.create()
                                .select(PROJECT_DRILLING_PROGRESS.ALL_COLUMNS)
                                .from(PROJECT_DRILLING_PROGRESS)
                                .where(PROJECT_DRILLING_PROGRESS.PROJECT_ID.eq(projectDrillingProgress.getProjectId()))
                                .and(PROJECT_DRILLING_PROGRESS.REMARK.like(projectDrillingProgress.getRemark()))

                        , ProjectDrillingProgress::getCreatedTime
                )
        );

    }

}
