# Supplementary material for: Design and implementation of a comprehensive management platform for drilling engineering
Source: PLoS One. 2026 Feb 26;21(2):e0343700. doi: 10.1371/journal.pone.0343700 (PMC12944780; doi:10.1371/journal.pone.0343700)
Supplement: S1 File — The original code is for APP of the platform. (ZIP) [file pone.0343700.s001.zip › zttcgl/src/main/java/com/zydcc/drill/web/controller/ProjectInfoController.java]

package com.zydcc.drill.web.controller;

import cn.hutool.core.collection.CollectionUtil;
import cn.hutool.core.util.StrUtil;
import com.geniuses.auth.web.entity.AuthUserEntity;
import com.geniuses.feign.auth.IAuthDictDataFeignClient;
import com.geniuses.log.anno.Log;
import com.mybatisflex.core.paginate.Page;
import com.mybatisflex.core.query.QueryWrapper;
import com.zydcc.drill.util.SessionUtil;
import com.zydcc.drill.web.entity.DrillingTeam;
import com.zydcc.drill.web.entity.ProjectDrillingProgress;
import com.zydcc.drill.web.entity.ProjectInfo;
import com.zydcc.drill.web.entity.ProjectProcess;
import com.zydcc.drill.web.entity.VO.CoordinateVO;
import com.zydcc.drill.web.entity.VO.GroupVO;
import com.zydcc.drill.web.entity.VO.PageVO;
import com.zydcc.drill.web.entity.VO.ProjectInfoQueryVO;
import com.zydcc.drill.web.service.DrillingTeamService;
import com.zydcc.drill.web.service.ProjectDrillingProgressService;
import com.zydcc.drill.web.service.ProjectInfoService;
import io.swagger.annotations.Api;
import io.swagger.annotations.ApiOperation;
import io.swagger.annotations.ApiParam;
import org.springframework.beans.factory.annotation.Autowired;
import org.springframework.web.bind.annotation.*;

import java.io.Serializable;
import java.util.Date;
import java.util.List;

import static com.zydcc.drill.enums.QualityControlEnum.POSTION_TRACKING;
import static com.zydcc.drill.web.entity.table.DrillingTeamTableDef.DRILLING_TEAM;
import static com.zydcc.drill.web.entity.table.ProjectInfoTableDef.PROJECT_INFO;
import static com.zydcc.drill.web.entity.table.ProjectTeamTableDef.PROJECT_TEAM;

/**
 * 工程信息 控制层。
 *
 * @author Administrator
 * @since 2024-06-24
 */
@RestController
@Api(tags = "工程信息接口")
@RequestMapping("/projectInfo")
public class ProjectInfoController {

    @Autowired
    private ProjectInfoService projectInfoService;

    @Autowired
    private IAuthDictDataFeignClient authDictDataFeignClient;

    @Autowired
    private ProjectDrillingProgressService projectDrillingProgressService;

    @Autowired
    private SessionUtil sessionUtil;

    @Autowired
    private DrillingTeamService drillingTeamService;

    /**
     * 添加工程信息。
     *
     * @param projectInfo 工程信息
     * @return {@code true} 添加成功，{@code false} 添加失败
     */
    @PostMapping("save")
    @ApiOperation("保存工程信息")
    @Log(title = "工程", businessType = "新增")
    public boolean save(@RequestBody ProjectInfo projectInfo) {
        AuthUserEntity user = sessionUtil.getUser();
        projectInfo.setCreatedTime(new Date());
        projectInfo.setCreatedBy(user.getUsername());
        projectInfo.setDeptId(user.getDeptId());
        projectInfo.setProjectProcessEnum(POSTION_TRACKING);
        return projectInfoService.save(projectInfo);
    }


    /**
     * 工程资料填报
     */
    @PostMapping("projectTracking")
    @ApiOperation("工程资料填报")
    @Log(title = "工程", businessType = "资料填报")
    public boolean projectTracking(@RequestBody ProjectProcess projectProcess) {
        projectProcess.setCreatedBy(sessionUtil.getUsername());
        projectProcess.setCreatedTime(new Date());
        projectProcess.setStatus(0);
        projectInfoService.projectTracking(projectProcess);
        return true;
    }


    /**
     * 工程数据上报(开钻后数据上报)
     */
    @PostMapping("drillingData")
    @ApiOperation(value = "工程数据上报")
    @Log(title = "工程", businessType = "数据上报")
    public boolean drillingDataSave(@RequestBody ProjectDrillingProgress projectDrillingProgress) {
        projectDrillingProgress.setCreatedBy(sessionUtil.getUsername());
        projectDrillingProgress.setCreatedTime(new Date());
        return projectInfoService.drillingProgressSave(projectDrillingProgress);
    }

    /**
     * 工程数据上报(开钻后数据上报)
     */
    @PutMapping("drillingData")
    @ApiOperation(value = "工程数据修改")
    @Log(title = "工程", businessType = "数据修改")
    public boolean drillingDataUpdate(@RequestBody ProjectDrillingProgress projectDrillingProgress) {
        projectDrillingProgress.setCreatedBy(sessionUtil.getUsername());
        projectDrillingProgress.setCreatedTime(new Date());
        return projectInfoService.drillingProgressUpdate(projectDrillingProgress);
    }

    /**
     * 工程数据查询
     */
    @GetMapping("drillingDataQuery")
    @ApiOperation(value = "工程数据查询")
    public Page<ProjectDrillingProgress> drillingDataQuery(PageVO vo, ProjectDrillingProgress projectDrillingProgress) {
        return projectInfoService.drillingDataQuery(vo, projectDrillingProgress);
    }

    /**
     * 钻孔完成
     */
    @GetMapping("holeComplete/{projectId}")
    @ApiOperation("钻孔结束")
    @Deprecated
    @Log(title = "工程", businessType = "钻孔结束")
    public boolean holeComplete(@PathVariable @ApiParam("工程主键") String projectId) {
        return projectInfoService.holeComplete(projectId);
    }

    /**
     * 获取项目关联的队伍
     */
    @GetMapping("getTeam/{projectId}")
    @ApiOperation("获取项目关联的队伍")
    public List<DrillingTeam> getTeamByProjectId(@PathVariable @ApiParam("工程主键") String projectId) {
        return drillingTeamService.getTeam(projectId);
    }

    /**
     * 根据主键删除工程信息。
     *
     * @param id 主键
     * @return {@code true} 删除成功，{@code false} 删除失败
     */
    @DeleteMapping("remove/{id}")
    @ApiOperation("根据主键工程信息")
    @Log(title = "工程", businessType = "删除")
    public boolean remove(@PathVariable @ApiParam("工程信息主键") Serializable id) {
        return projectInfoService.removeById(id);
    }

    /**
     * 根据主键更新工程信息。
     *
     * @param projectInfo 工程信息
     * @return {@code true} 更新成功，{@code false} 更新失败
     */
    @PutMapping("update")
    @ApiOperation("根据主键更新工程信息")
    @Log(title = "工程", businessType = "更新")
    public boolean update(@RequestBody @ApiParam("工程信息主键") ProjectInfo projectInfo) {
        return projectInfoService.updateById(projectInfo);
    }


    /**
     * 根据工程信息主键获取详细信息。
     *
     * @param id 工程信息主键
     * @return 工程信息详情
     */
    @GetMapping("getInfo/{id}")
    @ApiOperation("根据主键获取工程信息")
    public ProjectInfo getInfo(@PathVariable @ApiParam("工程信息主键") Serializable id) {
        return projectInfoService.getById(id);
    }

    /**
     * 根据资金来源分组
     */
    @GetMapping("groupByFundingSource")
    @ApiOperation(value = "根据资金来源分组")
    public List<GroupVO> groupByFundingSource(ProjectInfoQueryVO projectInfo) {
        return GroupVO.Util.format(projectInfoService.groupByFundingSource(projectInfo), authDictDataFeignClient, "FUNDING_SOURCE");
    }


    /**
     * 根据项目完成状态分组
     */
    @GetMapping("groupByProjectCompleteStatus")
    @ApiOperation(value = "根据项目完成状态分组")
    public List<GroupVO> groupByProjectCompleteStatus(ProjectInfoQueryVO projectInfo) {
        return projectInfoService.groupByProjectCompleteStatus(projectInfo);
    }

    /**
     * 返回所有功能信息的经纬度和高程信息
     */
    @GetMapping("listCoordinate")
    @ApiOperation("返回所有功能信息的经纬度和高程信息")
    public List<CoordinateVO> getProjectCoordinate(ProjectInfoQueryVO projectInfo) {
        return projectInfoService.listCoordinate(projectInfo);
    }

    /**
     * 分页查询工程信息。
     *
     * @param page 分页对象
     * @return 分页对象
     */
    @GetMapping("page")
    @ApiOperation("分页查询工程信息")
    public Page<ProjectInfo> page(@ApiParam("分页信息") PageVO page, ProjectInfoQueryVO projectInfo) {

        List<String> infoRange = sessionUtil.getInfoRange();
        boolean empty = CollectionUtil.isEmpty(infoRange);

        // 创建默认查询条件
        QueryWrapper wrapper = QueryWrapper.create()
                .select(PROJECT_INFO.ALL_COLUMNS)
                .from(PROJECT_INFO.as(PROJECT_INFO.getAlias()));

        // 队伍名称
        if (StrUtil.isNotEmpty(projectInfo.getTeamName())) {
            wrapper.join(PROJECT_TEAM.as(PROJECT_TEAM.getAlias())).on(PROJECT_TEAM.PROJECT_ID.eq(PROJECT_INFO.ID))
                    .join(DRILLING_TEAM.as(DRILLING_TEAM.getAlias())).on(DRILLING_TEAM.ID.eq(PROJECT_TEAM.TEAM_ID))
                    .where(DRILLING_TEAM.NAME.like(projectInfo.getTeamName()));
        }


        // 分页查询
        return projectInfoService.page(
                page.buildPage(),
                page.appendOrderBy(
                        wrapper
                                // eq
                                .and(PROJECT_INFO.PROJECT_LEVEL.eq(projectInfo.getProjectLevel(), StrUtil.isNotBlank(projectInfo.getProjectLevel())))
                                .and(PROJECT_INFO.PROJECT_PROCESS.eq(projectInfo.getProjectProcess(), StrUtil.isNotBlank(projectInfo.getProjectProcess())))
                                .and(PROJECT_INFO.PROJECT_PROCESS_NUM.eq(projectInfo.getProjectProcessNum()).when(projectInfo.getProjectProcessNum() != null))
                                .and(PROJECT_INFO.HOLE_TYPE.eq(projectInfo.getHoleType()).when(StrUtil.isNotBlank(projectInfo.getHoleType())))
                                .and(PROJECT_INFO.CONSTRUCTION_UNIT.eq(projectInfo.getConstructionUnit()).when(StrUtil.isNotBlank(projectInfo.getConstructionUnit())))
                                .and(PROJECT_INFO.FUNDING_SOURCE.eq(projectInfo.getFundingSource()).when(StrUtil.isNotBlank(projectInfo.getFundingSource())))
                                .and(PROJECT_INFO.MAIN_MINERALS.eq(projectInfo.getMainMinerals()).when(StrUtil.isNotBlank(projectInfo.getMainMinerals())))
                                // 权限
                                .and(PROJECT_INFO.CREATED_BY.eq(sessionUtil.getUsername(), empty))
                                .and(PROJECT_INFO.DEPT_ID.in(infoRange, !empty))

                                // between
                                .and(PROJECT_INFO.CREATED_TIME.between(projectInfo.getExecutionBegin(),projectInfo.getExecutionEnd(),StrUtil.isNotBlank(projectInfo.getExecutionYear())))
                                // like
                                .and(PROJECT_INFO.PROJECT_NAME.like(projectInfo.getProjectName()).when(StrUtil.isNotBlank(projectInfo.getProjectName())))
                                .and(PROJECT_INFO.PROJECT_DIRECTOR.like(projectInfo.getProjectDirector()).when(StrUtil.isNotBlank(projectInfo.getProjectDirector())))
                                .and(PROJECT_INFO.ITEM_NAME.like(projectInfo.getItemName()).when(StrUtil.isNotBlank(projectInfo.getItemName())))
                                .and(PROJECT_INFO.HOLE_CODE.like(projectInfo.getHoleCode()).when(StrUtil.isNotBlank(projectInfo.getHoleCode())))
                                .and(PROJECT_INFO.HOLE_POSITION.like(projectInfo.getHolePosition()).when(StrUtil.isNotBlank(projectInfo.getHolePosition())))
                                .and(PROJECT_INFO.HOLE_AREA.like(projectInfo.getHoleArea()).when(StrUtil.isNotBlank(projectInfo.getHoleArea())))

                        // 权限管理


                        ,
                        ProjectInfo::getCreatedTime
                )
        );
    }

}
