# Supplementary material for: Design and implementation of a comprehensive management platform for drilling engineering
Source: PLoS One. 2026 Feb 26;21(2):e0343700. doi: 10.1371/journal.pone.0343700 (PMC12944780; doi:10.1371/journal.pone.0343700)
Supplement: S1 File — The original code is for APP of the platform. (ZIP) [file pone.0343700.s001.zip › zttcgl/src/main/java/com/zydcc/drill/web/controller/ProjectProcessController.java]

package com.zydcc.drill.web.controller;

import com.geniuses.log.anno.Log;
import com.zydcc.drill.web.entity.ProjectProcess;
import com.zydcc.drill.web.service.ProjectProcessService;
import io.swagger.annotations.Api;
import io.swagger.annotations.ApiOperation;
import io.swagger.annotations.ApiParam;
import org.springframework.beans.factory.annotation.Autowired;
import org.springframework.web.bind.annotation.*;

import java.io.Serializable;
import java.util.List;

/**
 * 工程过程 控制层。
 *
 * @author Administrator
 * @since 2024-06-24
 */
@RestController
@Api(value = "工程过程接口",hidden = true)
@RequestMapping("/projectProcess")
public class ProjectProcessController {

    @Autowired
    private ProjectProcessService projectProcessService;

    /**
     * 添加工程过程。
     *
     * @param projectProcess 工程过程
     * @return {@code true} 添加成功，{@code false} 添加失败
     */
    @PostMapping("save")
    @ApiOperation("保存工程过程")
    @Log(title = "工程过程", businessType = "新增")
    public boolean save(@RequestBody @ApiParam("工程过程") ProjectProcess projectProcess) {
        return projectProcessService.save(projectProcess);
    }

    /**
     * 根据主键删除工程过程。
     *
     * @param id 主键
     * @return {@code true} 删除成功，{@code false} 删除失败
     */
    @DeleteMapping("remove/{id}")
    @ApiOperation("根据主键工程过程")
    @Log(title = "工程过程", businessType = "删除")
    public boolean remove(@PathVariable @ApiParam("工程过程主键") Serializable id) {
        return projectProcessService.removeById(id);
    }

    /**
     * 根据主键更新工程过程。
     *
     * @param projectProcess 工程过程
     * @return {@code true} 更新成功，{@code false} 更新失败
     */
    @PutMapping("update")
    @ApiOperation("根据主键更新工程过程")
    @Log(title = "工程过程", businessType = "修改")
    public boolean update(@RequestBody @ApiParam("工程过程主键") ProjectProcess projectProcess) {
        return projectProcessService.updateById(projectProcess);
    }

    /**
     * 查询所有工程过程。
     *
     * @return 所有数据
     */
    @GetMapping("list")
    @ApiOperation("查询工程监督过程")
    public List<ProjectProcess> list(@ApiParam("工程主键")String projectId) {
        return projectProcessService.listByProjectId(projectId);
    }

    /**
     * 根据工程过程主键获取详细信息。
     *
     * @param id 工程过程主键
     * @return 工程过程详情
     */
    @GetMapping("getInfo/{id}")
    @ApiOperation("根据主键获取工程过程")
    public ProjectProcess getInfo(@PathVariable @ApiParam("工程过程主键") Serializable id) {
        return projectProcessService.getById(id);
    }


}
