# Supplementary material for: Design and implementation of a comprehensive management platform for drilling engineering
Source: PLoS One. 2026 Feb 26;21(2):e0343700. doi: 10.1371/journal.pone.0343700 (PMC12944780; doi:10.1371/journal.pone.0343700)
Supplement: S1 File — The original code is for APP of the platform. (ZIP) [file pone.0343700.s001.zip › zttcgl/src/main/java/com/zydcc/drill/web/controller/RepositoryKnowledgeController.java]

package com.zydcc.drill.web.controller;

import com.geniuses.common.valid.ValidationGroups;
import com.geniuses.log.anno.Log;
import com.mybatisflex.core.paginate.Page;
import com.zydcc.drill.util.SessionUtil;
import com.zydcc.drill.web.entity.RepositoryKnowledge;
import com.zydcc.drill.web.entity.VO.KnowledgeQueryVO;
import com.zydcc.drill.web.entity.VO.KnowledgeResultVO;
import com.zydcc.drill.web.entity.VO.PageVO;
import com.zydcc.drill.web.service.RepositoryKnowledgeService;
import io.swagger.annotations.Api;
import io.swagger.annotations.ApiOperation;
import io.swagger.annotations.ApiParam;
import org.springframework.beans.factory.annotation.Autowired;
import org.springframework.validation.annotation.Validated;
import org.springframework.web.bind.annotation.*;

import javax.validation.Valid;
import java.io.Serializable;
import java.util.Date;
import java.util.Map;

/**
 * 知识库 控制层。
 *
 * @author Administrator
 * @since 2024-09-05
 */
@RestController
@Api(tags = "知识库接口")
@RequestMapping("/repositoryKnowledge")
public class RepositoryKnowledgeController {

    @Autowired
    private RepositoryKnowledgeService repositoryKnowledgeService;

    @Autowired
    private SessionUtil sessionUtil;
    /**
     * 添加知识库。
     *
     * @param repositoryKnowledge 知识库
     * @return {@code true} 添加成功，{@code false} 添加失败
     */
    @PostMapping("save")
    @ApiOperation("保存知识库")
    @Log(title = "知识库", businessType = "新增", isSaveRequestData = false)
    public boolean save(@RequestBody @ApiParam("知识库") @Valid @Validated(ValidationGroups.SaveValidGroup.class) RepositoryKnowledge repositoryKnowledge) {
        repositoryKnowledge.setCreatedBy(sessionUtil.getUsername());
        repositoryKnowledge.setCreatedTime(new Date());
        return repositoryKnowledgeService.save(repositoryKnowledge);
    }

    /**
     * 根据主键删除知识库。
     *
     * @param id 主键
     * @return {@code true} 删除成功，{@code false} 删除失败
     */
    @DeleteMapping("remove/{id}")
    @ApiOperation("根据主键删除知识库")
    @Log(title = "知识库", businessType = "删除")
    public boolean remove(@PathVariable @ApiParam("知识库主键") Serializable id) {
        return repositoryKnowledgeService.remove(id);
    }

    /**
     * 根据主键更新知识库。
     *
     * @param repositoryKnowledge 知识库
     * @return {@code true} 更新成功，{@code false} 更新失败
     */
    @PutMapping("update")
    @ApiOperation("根据主键更新知识库")
    @Log(title = "知识库", businessType = "删除")
    public boolean update(@RequestBody @ApiParam("知识库主键") @Validated(ValidationGroups.UpdateValidGroup.class) RepositoryKnowledge repositoryKnowledge) {
        repositoryKnowledge.setCreatedTime(new Date());
        return repositoryKnowledgeService.update(repositoryKnowledge);
    }


    /**
     * 根据知识库主键获取详细信息。
     *
     * @param id 知识库主键
     * @return 知识库详情
     */
    @GetMapping("getInfo/{id}")
    @ApiOperation("根据主键获取知识库")
    public RepositoryKnowledge getInfo(@PathVariable @ApiParam("知识库主键") Serializable id) {
        return repositoryKnowledgeService.getById(id);
    }

    /**
     * 分页查询知识库。
     *
     * @param page 分页对象
     * @return 分页对象
     */
    @GetMapping("page")
    @ApiOperation("分页查询知识库")
    public Page<KnowledgeResultVO> page(@ApiParam("分页信息") PageVO page, KnowledgeQueryVO queryVO) {
        return repositoryKnowledgeService.page(page, queryVO);
    }

    /**
     * 获取所有知识库分类数量
     */
    @GetMapping("getKnowledgeCount")
    @ApiOperation("获取所有知识库类型数量")
    public Map<String,Long> getKnowledgeCount() {
        return repositoryKnowledgeService.typeCount();
    }
}
