# Supplementary material for: Design and implementation of a comprehensive management platform for drilling engineering
Source: PLoS One. 2026 Feb 26;21(2):e0343700. doi: 10.1371/journal.pone.0343700 (PMC12944780; doi:10.1371/journal.pone.0343700)
Supplement: S1 File — The original code is for APP of the platform. (ZIP) [file pone.0343700.s001.zip › zttcgl/src/main/java/com/zydcc/drill/web/controller/SelfEvalController.java]

package com.zydcc.drill.web.controller;

import com.geniuses.log.anno.Log;
import com.mybatisflex.core.paginate.Page;
import com.zydcc.drill.web.entity.SelfEval;
import com.zydcc.drill.web.service.SelfEvalService;
import io.swagger.annotations.Api;
import io.swagger.annotations.ApiOperation;
import io.swagger.annotations.ApiParam;
import org.springframework.beans.factory.annotation.Autowired;
import org.springframework.web.bind.annotation.*;

import java.io.Serializable;
import java.util.List;

/**
 *  控制层。
 *
 * @author Administrator
 * @since 2024-07-13
 */
@RestController
@Api("接口")
@RequestMapping("/table1720697483558")
public class SelfEvalController {

    @Autowired
    private SelfEvalService selfEvalService;

    /**
     * 添加。
     *
     * @param selfEval
     * @return {@code true} 添加成功，{@code false} 添加失败
     */
    @PostMapping("save")
    @ApiOperation("保存")
    @Log(title = "自评", businessType = "新增")
    public boolean save(@RequestBody @ApiParam("") SelfEval selfEval) {
        return selfEvalService.save(selfEval);
    }

    /**
     * 根据主键删除。
     *
     * @param id 主键
     * @return {@code true} 删除成功，{@code false} 删除失败
     */
    @DeleteMapping("remove/{id}")
    @ApiOperation("根据主键")
    @Log(title = "自评", businessType = "删除")
    public boolean remove(@PathVariable @ApiParam("主键") Serializable id) {
        return selfEvalService.removeById(id);
    }

    /**
     * 根据主键更新。
     *
     * @param selfEval
     * @return {@code true} 更新成功，{@code false} 更新失败
     */
    @PutMapping("update")
    @ApiOperation("根据主键更新")
    @Log(title = "自评", businessType = "更新")
    public boolean update(@RequestBody @ApiParam("主键") SelfEval selfEval) {
        return selfEvalService.updateById(selfEval);
    }

    /**
     * 查询所有。
     *
     * @return 所有数据
     */
    @GetMapping("list")
    @ApiOperation("查询所有")
    public List<SelfEval> list() {
        return selfEvalService.list();
    }

    /**
     * 根据主键获取详细信息。
     *
     * @param id 主键
     * @return 详情
     */
    @GetMapping("getInfo/{id}")
    @ApiOperation("根据主键获取")
    public SelfEval getInfo(@PathVariable @ApiParam("主键") Serializable id) {
        return selfEvalService.getById(id);
    }

    /**
     * 分页查询。
     *
     * @param page 分页对象
     * @return 分页对象
     */
    @GetMapping("page")
    @ApiOperation("分页查询")
    public Page<SelfEval> page(@ApiParam("分页信息") Page<SelfEval> page) {
        return selfEvalService.page(page);
    }

}
