# Supplementary material for: Design and implementation of a comprehensive management platform for drilling engineering
Source: PLoS One. 2026 Feb 26;21(2):e0343700. doi: 10.1371/journal.pone.0343700 (PMC12944780; doi:10.1371/journal.pone.0343700)
Supplement: S1 File — The original code is for APP of the platform. (ZIP) [file pone.0343700.s001.zip › zttcgl/src/main/java/com/zydcc/drill/web/controller/SkillTrainController.java]

package com.zydcc.drill.web.controller;

import cn.hutool.core.util.StrUtil;
import com.geniuses.log.anno.Log;
import com.mybatisflex.core.paginate.Page;
import com.mybatisflex.core.query.QueryWrapper;
import com.zydcc.drill.util.SessionUtil;
import com.zydcc.drill.web.entity.InxTrainPerson;
import com.zydcc.drill.web.entity.SkillTrain;
import com.zydcc.drill.web.entity.VO.PageVO;
import com.zydcc.drill.web.service.InxTrainPersonService;
import com.zydcc.drill.web.service.SkillTrainService;
import io.swagger.annotations.Api;
import io.swagger.annotations.ApiOperation;
import io.swagger.annotations.ApiParam;
import org.springframework.beans.factory.annotation.Autowired;
import org.springframework.web.bind.annotation.*;

import java.io.Serializable;
import java.util.Date;
import java.util.List;

import static com.zydcc.drill.web.entity.table.SkillTrainTableDef.SKILL_TRAIN;

/**
 * 技术培训 控制层。
 *
 * @author Administrator
 * @since 2024-06-21
 */
@RestController
@Api(tags = "技术培训接口")
@RequestMapping("/skillTrain")
public class SkillTrainController {

    @Autowired
    private SkillTrainService skillTrainService;

    @Autowired
    private SessionUtil sessionUtil;

    @Autowired
    private InxTrainPersonService personService;

    /**
     * 添加技术培训。
     *
     * @param skillTrain 技术培训
     * @return {@code true} 添加成功，{@code false} 添加失败
     */
    @PostMapping("save")
    @ApiOperation("保存技术培训")
    @Log(title = "技术培训", businessType = "新增")
    public SkillTrain save(@RequestBody @ApiParam("技术培训") SkillTrain skillTrain) {
        skillTrain.setCreatedBy(sessionUtil.getUsername());
        skillTrain.setCreatedTime(new Date());
        skillTrainService.save(skillTrain);
        return skillTrain;
    }

    /**
     * 根据主键删除技术培训。
     *
     * @param id 主键
     * @return {@code true} 删除成功，{@code false} 删除失败
     */
    @DeleteMapping("remove/{id}")
    @ApiOperation("根据主键删除技术培训")
    @Log(title = "技术培训", businessType = "删除")
    public boolean remove(@PathVariable @ApiParam("技术培训主键") Serializable id) {
        QueryWrapper wrapper = new QueryWrapper()
                .eq(InxTrainPerson::getTrainId, id);
        personService.remove(wrapper);
        return skillTrainService.removeById(id);
    }

    /**
     * 根据主键更新技术培训。
     *
     * @param skillTrain 技术培训
     * @return {@code true} 更新成功，{@code false} 更新失败
     */
    @PutMapping("update")
    @ApiOperation("根据主键更新技术培训")
    @Log(title = "技术培训", businessType = "更新")
    public boolean update(@RequestBody @ApiParam("技术培训主键") SkillTrain skillTrain) {
        return skillTrainService.updateById(skillTrain);
    }

    /**
     * 查询所有技术培训。
     *
     * @return 所有数据
     */
    @GetMapping("list")
    @ApiOperation("查询所有技术培训")
    public List<SkillTrain> list() {
        return skillTrainService.list();
    }

    /**
     * 根据技术培训主键获取详细信息。
     *
     * @param id 技术培训主键
     * @return 技术培训详情
     */
    @GetMapping("getInfo/{id}")
    @ApiOperation("根据主键获取技术培训")
    public SkillTrain getInfo(@PathVariable @ApiParam("技术培训主键") Serializable id) {
        return skillTrainService.getById(id);
    }

    /**
     * 根据技术培训主键发送通知短信
     *
     * @param id 技术培训主键
     * @return 技术培训详情
     */
    @PostMapping("sendSms")
    @ApiOperation("根据技术培训主键发送通知短信")
    @Log(title = "技术培训", businessType = "通知")
    public boolean sendSms(String id) {
        return skillTrainService.sendSms(id);
    }

    /**
     * 分页查询技术培训。
     *
     * @param page 分页对象
     * @return 分页对象
     */
    @GetMapping("page")
    @ApiOperation("分页查询技术培训")
    public Page<SkillTrain> page(@ApiParam("分页信息") PageVO page, SkillTrain skillTrain, String startTime, String doneTime) {
        QueryWrapper wrapper = QueryWrapper.create()
                .select(SKILL_TRAIN.ALL_COLUMNS)
                .from(SKILL_TRAIN)
                .like(SKILL_TRAIN.TRAIN_NAME.getName(), skillTrain.getTrainName(), StrUtil.isNotBlank(skillTrain.getTrainName()))
                .like(SKILL_TRAIN.TRAIN_SUBJECT.getName(), skillTrain.getTrainSubject(), StrUtil.isNotBlank(skillTrain.getTrainSubject()))
                .like(SKILL_TRAIN.TRAIN_ADDRESS.getName(), skillTrain.getTrainAddress(), StrUtil.isNotBlank(skillTrain.getTrainAddress()))
                .like(SKILL_TRAIN.DEPT_NAME.getName(), skillTrain.getDeptName(), StrUtil.isNotBlank(skillTrain.getDeptName()))
                .like(SKILL_TRAIN.CONTACT_NAME.getName(), skillTrain.getContactName(), StrUtil.isNotBlank(skillTrain.getContactName()))
                .like(SKILL_TRAIN.CONTACT_PHONE.getName(), skillTrain.getContactPhone(), StrUtil.isNotBlank(skillTrain.getContactPhone()))
                .like(SKILL_TRAIN.PROJECT_NAME.getName(), skillTrain.getProjectName(), StrUtil.isNotBlank(skillTrain.getProjectName()))
                .eq(SKILL_TRAIN.PROJECT_ID.getName(), skillTrain.getProjectId(), null != skillTrain.getProjectId())
                .eq(SKILL_TRAIN.TRAIN_MODE.getName(), skillTrain.getTrainMode(), null != skillTrain.getTrainMode())
                .eq(SKILL_TRAIN.TRAIN_TYPE.getName(), skillTrain.getTrainType(), null != skillTrain.getTrainType())
                .eq(SKILL_TRAIN.TRAIN_STATUS.getName(), skillTrain.getTrainStatus(), null != skillTrain.getTrainStatus())
                .eq(SKILL_TRAIN.ACHIEVE_FILES_NUM.getName(), skillTrain.getAchieveFilesNum(), null != skillTrain.getAchieveFilesNum());
        if (StrUtil.isNotEmpty(startTime)){
            wrapper.where(SKILL_TRAIN.TRAIN_TIME.getName() + " >= '" + startTime + "'");
        }
        if (StrUtil.isNotEmpty(doneTime)){
            wrapper.where(SKILL_TRAIN.TRAIN_TIME.getName() + " <= '" + doneTime + "'");
        }
        return skillTrainService.page(
                page.buildPage(),
                page.appendOrderBy(wrapper)
        );
    }

}
