# Supplementary material for: Design and implementation of a comprehensive management platform for drilling engineering
Source: PLoS One. 2026 Feb 26;21(2):e0343700. doi: 10.1371/journal.pone.0343700 (PMC12944780; doi:10.1371/journal.pone.0343700)
Supplement: S1 File — The original code is for APP of the platform. (ZIP) [file pone.0343700.s001.zip › zttcgl/src/main/java/com/zydcc/drill/web/entity/BusinessType.java]

package com.zydcc.drill.web.entity;

import com.mybatisflex.annotation.Id;
import com.mybatisflex.annotation.KeyType;
import com.mybatisflex.annotation.Table;
import java.io.Serializable;

import io.swagger.annotations.ApiModel;
import io.swagger.annotations.ApiModelProperty;
import lombok.AllArgsConstructor;
import lombok.Builder;
import lombok.Data;
import lombok.NoArgsConstructor;

/**
 * 业务类型 实体类。
 *
 * @author Administrator
 * @since 2024-06-24
 */
@Data
@Builder
@NoArgsConstructor
@AllArgsConstructor
@ApiModel("业务类型")
@Table(value = "business_type", schema = "drilling")
public class BusinessType implements Serializable {

    private static final long serialVersionUID = 1L;

    /**
     * 主键
     */
    @Id(keyType = KeyType.Generator,value = "gdcid")
    @ApiModelProperty("主键")
    private String id;

    /**
     * 所属业务编码
     */
    @ApiModelProperty("所属业务编码")
    private String businessMark;

    /**
     * 业务类型编码
     */
    @ApiModelProperty("业务类型编码")
    private String businessCode;

    /**
     * 业务类型名称
     */
    @ApiModelProperty("业务类型名称")
    private String businessName;

    /**
     * 排序
     */
    @ApiModelProperty("排序")
    private Integer inxSort;

}
