# Supplementary material for: Design and implementation of a comprehensive management platform for drilling engineering
Source: PLoS One. 2026 Feb 26;21(2):e0343700. doi: 10.1371/journal.pone.0343700 (PMC12944780; doi:10.1371/journal.pone.0343700)
Supplement: S1 File — The original code is for APP of the platform. (ZIP) [file pone.0343700.s001.zip › zttcgl/src/main/java/com/zydcc/drill/web/entity/DO/DrillingTeamDO.java]

package com.zydcc.drill.web.entity.DO;

import com.fasterxml.jackson.annotation.JsonIgnore;
import com.zydcc.drill.web.entity.DrillingTeam;
import com.zydcc.drill.web.entity.ProjectAssignment;
import io.swagger.annotations.ApiModel;
import io.swagger.annotations.ApiModelProperty;
import lombok.Data;

import java.util.List;

/**
 * Description:  <br>
 * Date: 2024/7/10 16:15 <br>
 *
 * @author moon
 * @since
 */
@Data
@ApiModel("钻探队伍查询对象")
public class DrillingTeamDO extends DrillingTeam {

    @ApiModelProperty("岩心钻孔承钻能力剩余")
    private Double drillingCapacityRemain;

    @ApiModelProperty("参数井承钻能力剩余")
    private Double paramDrillingCapacityRemain;

    @ApiModelProperty("油气调查孔承钻能力剩余")
    private Double oilDrillingCapacityRemain;

    @ApiModelProperty("工程勘察孔承钻能力剩余")
    private Double projectDrillingCapacityRemain;

    @ApiModelProperty("水文地质钻孔承钻能力剩余")
    private Double geologyDrillingCapacityRemain;

    @ApiModelProperty("其他钻机承钻能力剩余")
    private Double otherDrillingCapacityRemain;

    @ApiModelProperty("需求钻孔相距米")
    private Double distance;

    /**
     * 后期可删除
     */
    @Deprecated
    @JsonIgnore
    @ApiModelProperty(value = "自评承钻能力", required = true)
    private Double selfAssessDrillingCapacity;
    /**
     * 后期可删除
     */
    @Deprecated
    @JsonIgnore
    @ApiModelProperty(value = "自评承钻能力剩余", required = true)
    private Double selfAssessDrillingCapacityRemain;

    /**
     * 后期可删除
     */
    @Deprecated
    @JsonIgnore
    @ApiModelProperty(hidden = true)
    private List<ProjectAssignment> projectInfoList;
}
