# Supplementary material for: Design and implementation of a comprehensive management platform for drilling engineering
Source: PLoS One. 2026 Feb 26;21(2):e0343700. doi: 10.1371/journal.pone.0343700 (PMC12944780; doi:10.1371/journal.pone.0343700)
Supplement: S1 File — The original code is for APP of the platform. (ZIP) [file pone.0343700.s001.zip › zttcgl/src/main/java/com/zydcc/drill/web/entity/DTO/DrillingProcessDTO.java]

package com.zydcc.drill.web.entity.DTO;

import com.geniuses.flow.web.entity.ActivityProcessInstance;
import com.zydcc.drill.web.entity.DrillingDemand;
import lombok.Data;

import java.io.Serializable;

/**
 * ClassName: DrillingProcessDTO
 * Description: 钻探审批结果返回，含流程和业务数据
 * date: 2024/8/14 8:50
 *
 * @author biao
 * @since JDK 1.8
 */
@Data
public class DrillingProcessDTO implements Serializable {
    //流程数据
    private ActivityProcessInstance processInstance;

    //钻探数据
    private DrillingDemand drillingDemand;
}
