# Supplementary material for: Design and implementation of a comprehensive management platform for drilling engineering
Source: PLoS One. 2026 Feb 26;21(2):e0343700. doi: 10.1371/journal.pone.0343700 (PMC12944780; doi:10.1371/journal.pone.0343700)
Supplement: S1 File — The original code is for APP of the platform. (ZIP) [file pone.0343700.s001.zip › zttcgl/src/main/java/com/zydcc/drill/web/entity/DTO/DrillingStartDTO.java]

package com.zydcc.drill.web.entity.DTO;

import io.swagger.annotations.ApiModel;
import io.swagger.annotations.ApiModelProperty;
import lombok.Data;

import java.io.Serializable;

/**
 * Description:  <br>
 * Date: 2024/6/24 16:01 <br>
 *
 * @author moon
 * @since
 */
@Data
@ApiModel("钻探开始对象")
public class DrillingStartDTO implements Serializable {

    @ApiModelProperty(value = "开钻时间")
    private String drillStartTime;

}
