# Supplementary material for: Design and implementation of a comprehensive management platform for drilling engineering
Source: PLoS One. 2026 Feb 26;21(2):e0343700. doi: 10.1371/journal.pone.0343700 (PMC12944780; doi:10.1371/journal.pone.0343700)
Supplement: S1 File — The original code is for APP of the platform. (ZIP) [file pone.0343700.s001.zip › zttcgl/src/main/java/com/zydcc/drill/web/entity/DrillingColumnSub.java]

package com.zydcc.drill.web.entity;

import com.mybatisflex.annotation.Id;
import com.mybatisflex.annotation.KeyType;
import com.mybatisflex.annotation.Table;
import io.swagger.annotations.ApiModel;
import io.swagger.annotations.ApiModelProperty;
import lombok.AllArgsConstructor;
import lombok.Builder;
import lombok.Data;
import lombok.NoArgsConstructor;

import java.io.Serializable;

/**
 * 钻孔柱状图 实体类。
 *
 * @author Administrator
 * @since 2024-10-18
 */
@Data
@Builder
@NoArgsConstructor
@AllArgsConstructor
@ApiModel("钻孔柱状图")
@Table(value = "drilling_column_sub", schema = "drilling")
public class DrillingColumnSub implements Serializable {

    /**
     * 主键
     */
    @Id(keyType = KeyType.Generator, value = "gdcid")
    @ApiModelProperty("主键")
    private String id;

    /**
     * 钻孔深度
     */
    @ApiModelProperty("钻孔深度")
    private Double holeDepth;

    /**
     * 岩心长度
     */
    @ApiModelProperty("岩心长度")
    private Double coringLength;

    /**
     * 地质类型
     */
    @ApiModelProperty("地质类型")
    private String geologicalType;

    /**
     * 描述
     */
    @ApiModelProperty("描述")
    private String remark;

    /**
     * 柱状图主键
     */
    @ApiModelProperty("柱状图主键")
    private String column_id;
}
