# Supplementary material for: Design and implementation of a comprehensive management platform for drilling engineering
Source: PLoS One. 2026 Feb 26;21(2):e0343700. doi: 10.1371/journal.pone.0343700 (PMC12944780; doi:10.1371/journal.pone.0343700)
Supplement: S1 File — The original code is for APP of the platform. (ZIP) [file pone.0343700.s001.zip › zttcgl/src/main/java/com/zydcc/drill/web/entity/DrillingDemand.java]

package com.zydcc.drill.web.entity;

import com.alibaba.excel.annotation.ExcelIgnore;
import com.alibaba.excel.annotation.ExcelProperty;
import com.alibaba.fastjson.annotation.JSONField;
import com.fasterxml.jackson.annotation.JsonFormat;
import com.mybatisflex.annotation.Id;
import com.mybatisflex.annotation.KeyType;
import com.mybatisflex.annotation.Table;
import com.zydcc.drill.util.excel.convert.*;
import io.swagger.annotations.ApiModel;
import io.swagger.annotations.ApiModelProperty;
import lombok.AllArgsConstructor;
import lombok.Builder;
import lombok.Data;
import lombok.NoArgsConstructor;

import java.io.Serializable;
import java.util.Date;

/**
 * 钻探需求 实体类。
 *
 * @author Administrator
 * @since 2024-07-16
 */
@Data
@Builder
@NoArgsConstructor
@AllArgsConstructor
@ApiModel("钻探需求")
@Table(value = "drilling_demand", schema = "drilling")
public class DrillingDemand implements Serializable {

    /**
     * 主键
     */
    @Id(keyType = KeyType.Generator, value = "gdcid")
    @ApiModelProperty("主键")
    @ExcelIgnore
    private String id;

    /**
     * 创建人
     */
    @ExcelProperty("创建人手机号")
    @ApiModelProperty("创建人用户名")
    private String createdBy;

    @ExcelProperty("创建人姓名")
    @ApiModelProperty("创建人姓名")
    private String createdByName;

    /**
     * 创建时间
     */
    @ExcelProperty(value = "创建时间", converter = TimeConverter.class)
    @ApiModelProperty("创建时间")
    @JSONField(format = "yyyy-MM-dd")
    @JsonFormat(pattern = "yyyy-MM-dd")
    private Date createdTime;

    /**
     * 创建部门
     */
    @ExcelIgnore
    @ApiModelProperty("创建部门")
    private String createDeptId;

    /**
     * 创建部门主键
     */
    @ExcelProperty("需求单位")
    @ApiModelProperty("创建部门名称*")
    private String createDeptName;

    /**
     * 队伍主键
     */
    @ExcelIgnore
    @ApiModelProperty(value = "队伍主键", required = true)
    private String teamId;

    /**
     * 队伍名称
     */
    @ExcelIgnore
    @ApiModelProperty(value = "队伍名称*", required = true)
    private String teamName;

    /**
     * 队伍部门主键
     */
    @ExcelIgnore
    @ApiModelProperty(value = "队伍部门主键", required = true)
    private String teamDeptId;

    /**
     * 队伍部门名称
     */
    @ExcelProperty("服务单位")
    @ApiModelProperty("队伍部门名称")
    private String teamDeptName;

    /**
     * 项目名称
     */
    @ExcelProperty("需求方项目名称")
    @ApiModelProperty("需求方项目名称*")
    private String itemNameDemand;

    /**
     * 服务方项目名称
     */
    @ExcelProperty("服务方项目名称")
    @ApiModelProperty("服务方项目名称*")
    private String itemNameServer;

    /**
     * 施钻地址
     */
    @ExcelProperty("工作地区")
    @ApiModelProperty("施钻地址*下拉框,选择到市级别")
    private String holeArea;

    /**
     * 钻孔深度
     */
    @ExcelProperty("钻孔深度")
    @ApiModelProperty(value = "钻孔深度*", required = true)
    private Double holeDepth;

    /**
     * 钻孔工作量
     */
    @ExcelProperty("钻孔工作量")
    @ApiModelProperty(value = "钻孔工作量*", required = true)
    private Double holeWorkload;

    /**
     * 需求方经费
     */
    @ExcelProperty("需求方经费")
    @ApiModelProperty(value = "需求方经费*", required = true)
    private Double outlayDemand;

    /**
     * 服务方经费
     */
    @ExcelProperty("服务方经费")
    @ApiModelProperty(value = "服务方经费*", required = true)
    private Double outlayServer;

    /**
     * 预计开始时间
     */
    @ExcelProperty(value = "预计开始时间", converter = TimeConverter.class)
    @ApiModelProperty("预计开始时间*")
    @JSONField(format = "yyyy-MM-dd")
    @JsonFormat(pattern = "yyyy-MM-dd")
    private Date estimatedStart;

    /**
     * 预计结束时间
     */
    @ExcelProperty(value = "预计结束时间", converter = TimeConverter.class)
    @ApiModelProperty("预计结束时间*")
    @JSONField(format = "yyyy-MM-dd")
    @JsonFormat(pattern = "yyyy-MM-dd")
    private Date estimatedStop;

    /**
     * 孔位是否论证
     */
    @ExcelProperty(value = "孔位是否论证", converter = YesNoConverter.class)
    @ApiModelProperty("孔位是否论证*,0-否,1-是")
    private Integer isVerify;

    /**
     * 状态见下方枚举类
     */
    @ExcelProperty(value = "状态", converter = DemandStatusConverter.class)
    @ApiModelProperty("状态*,后台填充;")
    private String status;

    /**
     * 钻孔类别
     */
    @ExcelProperty(value = "钻孔类别", converter = HoleTypeConverter.class)
    @ApiModelProperty("钻孔类别*,字典 HOLE_TYPE")
    private String holeType;

    /**
     * 操作时间
     */
    @ExcelIgnore
    @ApiModelProperty("操作时间*")
    @JsonFormat(pattern = "yyyy-MM-dd")
    private Date operationTime;

    @ApiModelProperty("操作人")
    @ExcelIgnore
    private String operationBy;

    @ApiModelProperty("情况说明")
    @ExcelProperty("情况说明")
    private String remark;

    @ExcelProperty("服务方拒绝原因")
    @ApiModelProperty("服务方拒绝原因")
    private String rejectRemark;

    @ExcelProperty(value = "服务方类型",converter = ServerTypeConverter.class)
    @ApiModelProperty(value = "服务方类型",notes = "1-局内,2本单位,3-局外")
    private Integer ServerType;

    @ExcelIgnore
    @ApiModelProperty("附件")
    private String attachment;

    public static enum StatusEnum {
        PASSED("1", "已通过"),
        RECEIVED("2", "已接收"),
        REJECT("3", "已拒绝"),
        APPROVAL_UNDER("4", "审批中"),
        APPROVAL_REFUSE("5", "已驳回"),
        APPROVAL_WITHDRAWN("6", "已撤回"),
        WAIT_INITIATE("7", "暂存"),

        ;

        private String code;
        private String desc;

        StatusEnum(String code, String desc) {
            this.code = code;
            this.desc = desc;
        }

        public String getCode() {
            return code;
        }

        public String getDesc() {
            return desc;
        }
    }
}
