# Supplementary material for: Design and implementation of a comprehensive management platform for drilling engineering
Source: PLoS One. 2026 Feb 26;21(2):e0343700. doi: 10.1371/journal.pone.0343700 (PMC12944780; doi:10.1371/journal.pone.0343700)
Supplement: S1 File — The original code is for APP of the platform. (ZIP) [file pone.0343700.s001.zip › zttcgl/src/main/java/com/zydcc/drill/web/entity/DrillingItem.java]

package com.zydcc.drill.web.entity;

import com.mybatisflex.annotation.Id;
import com.mybatisflex.annotation.KeyType;
import com.mybatisflex.annotation.Table;
import io.swagger.annotations.ApiModel;
import io.swagger.annotations.ApiModelProperty;
import lombok.AllArgsConstructor;
import lombok.Builder;
import lombok.Data;
import lombok.NoArgsConstructor;

import java.io.Serializable;

/**
 * 项目 实体类。
 *
 * @author Administrator
 * @since 2024-08-02
 */
@Data
@Builder
@NoArgsConstructor
@AllArgsConstructor
@ApiModel("项目")
@Table(value = "drilling_item", schema = "drilling")
public class DrillingItem implements Serializable {

    private static final long serialVersionUID = 1L;

    /**
     * 主键
     */
    @Id(keyType = KeyType.Generator, value = "gdcid")
    @ApiModelProperty("主键")
    private String id;

    /**
     * 编号
     */
    @ApiModelProperty("编号")
    private String code;

    /**
     * 项目名称
     */
    @ApiModelProperty("项目名称")
    private String name;

    /**
     * 类别
     */
    @ApiModelProperty("类别")
    private String type;

    /**
     * 实施周期
     */
    @ApiModelProperty("实施周期")
    private String time;

    /**
     * 承担单位及参加单位
     */
    @ApiModelProperty("承担单位及参加单位")
    private String dept;

    /**
     * 审批人姓名
     */
    @ApiModelProperty("审批人姓名")
    private String approver;

    /**
     * 审批人手机号-用户名
     */
    @ApiModelProperty("审批人手机号-用户名")
    private String phone;

}
