# Supplementary material for: Design and implementation of a comprehensive management platform for drilling engineering
Source: PLoS One. 2026 Feb 26;21(2):e0343700. doi: 10.1371/journal.pone.0343700 (PMC12944780; doi:10.1371/journal.pone.0343700)
Supplement: S1 File — The original code is for APP of the platform. (ZIP) [file pone.0343700.s001.zip › zttcgl/src/main/java/com/zydcc/drill/web/entity/DrillingTeam.java]

package com.zydcc.drill.web.entity;

import com.alibaba.excel.annotation.ExcelIgnore;
import com.alibaba.excel.annotation.ExcelProperty;
import com.alibaba.fastjson.annotation.JSONField;
import com.fasterxml.jackson.annotation.JsonFormat;
import com.mybatisflex.annotation.Id;
import com.mybatisflex.annotation.KeyType;
import com.mybatisflex.annotation.Table;
import com.zydcc.drill.util.excel.convert.TeamNatureConverter;
import com.zydcc.drill.util.excel.convert.YesNoConverter;
import io.swagger.annotations.ApiModel;
import io.swagger.annotations.ApiModelProperty;
import lombok.AllArgsConstructor;
import lombok.Builder;
import lombok.Data;
import lombok.NoArgsConstructor;

import java.io.Serializable;
import java.util.Date;

/**
 * 钻探队伍 实体类。
 *
 * @author Administrator
 * @since 2024-06-21
 */
@Data
@Builder
@NoArgsConstructor
@AllArgsConstructor
@ApiModel("钻探队伍")
@Table(value = "drilling_team", schema = "drilling")
public class DrillingTeam implements Serializable {

    /**
     * 主键
     */
    @Id(keyType = KeyType.Generator,value = "gdcid")
    @ApiModelProperty("主键")
    @ExcelIgnore
    private String id;

    /**
     * 创建人
     */
    @ExcelIgnore
    @ApiModelProperty("创建人")
    private String createdBy;

    /**
     * 创建时间
     */
    @ExcelIgnore
    @ApiModelProperty("创建时间")
    @JSONField(format = "yyyy-MM-dd HH:mm:ss")
    @JsonFormat(pattern = "yyyy-MM-dd HH:mm:ss")
    private Date createdTime;

    /**
     * 名称
     */
    @ExcelProperty("名称")
    @ApiModelProperty("名称")
    private String name;

    /**
     * 性质
     */
    @ExcelProperty(value = "性质", converter = TeamNatureConverter.class)
    @ApiModelProperty(value = "性质", dataType = "字典:TEAM_NATURE", required = true)
    private String nature;

    /**
     * 项目总数
     */
    @ExcelProperty("项目总数")
    @ApiModelProperty("项目总数")
    private Integer projectNum;

    /**
     * 单位id
     */
    @ExcelProperty("单位主键")
    @ApiModelProperty(value = "单位主键", required = true)
    private String deptId;

    /**
     * 在建项目
     */
    @ExcelProperty("在建项目")
    @ApiModelProperty("在建项目")
    private Integer projectBuildNum;

    /**
     * 安全事故
     */
    @ExcelProperty("安全事故")
    @ApiModelProperty("安全事故")
    private String accident;

    /**
     * 成果资料
     */
    @ExcelProperty("成果资料")
    @ApiModelProperty("成果资料")
    private String achievement;

    /**
     * 资质
     */
    @ExcelProperty("资质")
    @ExcelIgnore
    @ApiModelProperty(value = "资质",notes = "法人证书,营业执照等,使用json存储,key是资质类型的名称,value是证书照片的文件主键")
    private String qualification;

    /**
     * 联系人
     */
    @ExcelProperty("联系人")
    @ApiModelProperty("联系人")
    private String contactPerson;

    /**
     * 联系方式
     */
    @ExcelProperty("联系方式")
    @ApiModelProperty("联系方式")
    private String contactWay;

    /**
     * 黑名单;0-否,1-是
     */
    @ExcelProperty(value = "黑名单", converter = YesNoConverter.class)
    @ApiModelProperty("黑名单;0-否,1-是")
    private Integer blacklist;

    /**
     * 评价
     */
    @ExcelProperty("评价")
    @ApiModelProperty("评价")
    private String evaluator;

    /**
     * 审核状态
     */
    @ExcelIgnore
    @ApiModelProperty("审核状态")
    private String status;

    /**
     * 所在城市
     */
    @ExcelIgnore
    @ApiModelProperty("所在城市")
    private String city;

    /**
     * 所在城市经纬度
     */
    @ExcelIgnore
    @ApiModelProperty("所在城市经纬度")
    private String lngLat;

    /**
     * 所在城市经纬度
     */
    @ExcelIgnore
    @ApiModelProperty("所在城市经度")
    private Double lng;

    /**
     * 所在城市经纬度
     */
    @ExcelIgnore
    @ApiModelProperty("所在城市纬度")
    private Double lat;

    @ExcelProperty("岩心钻孔最大钻深")
    @ApiModelProperty("最大钻深")
    private Double maxDrillingDepth;

    @ExcelProperty("岩心钻孔承钻能力")
    @ApiModelProperty("岩心钻孔承钻能力")
    private Double drillingCapacity;

    @ExcelProperty("参数井最大钻深")
    @ApiModelProperty("参数井最大钻深")
    private Double paramMaxDrillingDepth;

    @ExcelProperty("参数井承钻能力")
    @ApiModelProperty("参数井承钻能力")
    private Double paramDrillingCapacity;

    @ExcelProperty("油气调查孔最大钻深")
    @ApiModelProperty("油气调查孔最大钻深")
    private Double oilMaxDrillingDepth;

    @ExcelProperty("油气调查孔承钻能力")
    @ApiModelProperty("油气调查孔承钻能力")
    private Double oilDrillingCapacity;

    @ExcelProperty("工程勘察孔最大钻深")
    @ApiModelProperty("工程勘察孔最大钻深")
    private Double projectMaxDrillingDepth;

    @ExcelProperty("工程勘察孔承钻能力")
    @ApiModelProperty("工程勘察孔承钻能力")
    private Double projectDrillingCapacity;

    @ExcelProperty("水文地质钻孔最大钻深")
    @ApiModelProperty("水文地质钻孔最大钻深")
    private Double geologyMaxDrillingDepth;

    @ExcelProperty("水文地质钻孔承钻能力")
    @ApiModelProperty("水文地质钻孔承钻能力")
    private Double geologyDrillingCapacity;

    @ExcelProperty("其他钻机最大钻深")
    @ApiModelProperty("其他钻机最大钻深")
    private Double otherMaxDrillingDepth;

    @ExcelProperty("其他钻机承钻能力")
    @ApiModelProperty("其他钻机承钻能力")
    private Double otherDrillingCapacity;


}
