# Supplementary material for: Design and implementation of a comprehensive management platform for drilling engineering
Source: PLoS One. 2026 Feb 26;21(2):e0343700. doi: 10.1371/journal.pone.0343700 (PMC12944780; doi:10.1371/journal.pone.0343700)
Supplement: S1 File — The original code is for APP of the platform. (ZIP) [file pone.0343700.s001.zip › zttcgl/src/main/java/com/zydcc/drill/web/entity/Expert.java]

package com.zydcc.drill.web.entity;

import com.alibaba.excel.annotation.ExcelIgnore;
import com.alibaba.excel.annotation.ExcelProperty;
import com.alibaba.fastjson.annotation.JSONField;
import com.fasterxml.jackson.annotation.JsonFormat;
import com.mybatisflex.annotation.Id;
import com.mybatisflex.annotation.KeyType;
import com.mybatisflex.annotation.Table;
import com.zydcc.drill.util.excel.convert.*;
import io.swagger.annotations.ApiModel;
import io.swagger.annotations.ApiModelProperty;
import lombok.AllArgsConstructor;
import lombok.Builder;
import lombok.Data;
import lombok.NoArgsConstructor;

import javax.validation.constraints.NotBlank;
import java.io.Serializable;
import java.util.Date;

/**
 * 专家 实体类。
 *
 * @author Administrator
 * @since 2024-06-18
 */
@Data
@Builder
@NoArgsConstructor
@AllArgsConstructor
@ApiModel("专家")
@Table(value = "expert", schema = "drilling")
public class Expert implements Serializable {


    /**
     * 主键
     */
    @Id(keyType = KeyType.Generator,value = "gdcid")
    @ApiModelProperty("主键")
    @ExcelIgnore
    private String id;

    /**
     * 创建人
     */
    @ExcelIgnore
    @ApiModelProperty("创建人")
    private String createdBy;

    /**
     * 创建时间
     */
    @ExcelIgnore
    @ApiModelProperty("创建时间")
    @JSONField(format = "yyyy-MM-dd HH:mm:ss")
    @JsonFormat(pattern = "yyyy-MM-dd HH:mm:ss")
    private Date createdTime;

    /**
     * 姓名
     */
    @ExcelProperty("姓名")
    @ApiModelProperty(value = "姓名",required = true)
    @NotBlank(message = "请输入专家姓名")
    private String name;

    /**
     * 性别
     */
    @ExcelProperty(value = "性别", converter = SexConverter.class)
    @ApiModelProperty(value = "性别",dataType = "系统字典:GDC_SEX")
    private String sex;

    /**
     * 单位
     */
    @ExcelProperty("单位")
    @ApiModelProperty("单位")
    private String dept;

    /**
     * 专业
     */
    @ExcelProperty(value = "专业", converter = MajorConverter.class)
    @ApiModelProperty(value = "专业",dataType = "字典:EXPERT_MAJOR",required = true)
    private String major;

    /**
     * 备注
     */
    @ExcelProperty("备注")
    @ApiModelProperty("备注")
    private String remark;

    /**
     * 出生地
     */
    @ExcelProperty("出生地")
    @ApiModelProperty("出生地")
    private String birthplace;

    /**
     * 出生日期
     */
    @ExcelProperty(value = "出生日期", converter = DateConverter.class)
    @ApiModelProperty("出生日期")
    @JsonFormat(pattern = "yyyy-MM-dd")
    @JSONField(format = "yyyy-MM-dd")
    private Date birthday;

    /**
     * 民族
     */
    @ExcelProperty(value = "民族",converter = NationConverter.class)
    @ApiModelProperty(value = "民族",dataType = "系统字典:GDC_NATION")
    private String nation;

    /**
     * 学历
     */
    @ExcelProperty(value = "学历", converter = EDUConverter.class)
    @ApiModelProperty(value = "学历", dataType = "字典:EDU_STATUS")
    private String edu;

    /**
     * 政治面貌
     */
    @ExcelProperty(value = "政治面貌",converter = PoliticalConverter.class)
    @ApiModelProperty(value = "政治面貌",dataType = "字典:POLITICAL_STATUS")
    private String political;

    /**
     * 健康状况
     */
    @ExcelProperty("健康状况")
    @ApiModelProperty(value = "健康状况",dataType = "字典:HEALTH_STATUS")
    private String health;

    /**
     * 身份证号
     */
    @ExcelProperty("身份证号")
    @ApiModelProperty("身份证号")
    private String idNumber;

    /**
     * 是否在职
     */
    @ExcelProperty(value = "是否在职",converter = YesNoConverter.class)
    @ApiModelProperty("是否在职")
    private Integer inJob;

    /**
     * 职务
     */
    @ExcelProperty("职务")
    @ApiModelProperty("职务")
    private String duty;

    /**
     * 职称
     */
    @ExcelProperty(value = "职称",converter = TitleConverter.class)
    @ApiModelProperty(value = "职称",dataType = "字典:EXPERT_TITLE", required = true)
    private String proRank;

    /**
     * 专家来源
     */
    @ExcelProperty(value = "专家来源",converter = ExpertSourceConverter.class)
    @ApiModelProperty(value = "专家来源",dataType = "字典:EXPERT_SOURCE",required = true)
    private String source;

    /**
     * 申请专业
     */
    @ExcelProperty("申请专业")
    @ApiModelProperty("申请专业")
    private String applyMajor;

    /**
     * 申请专业id
     */
    @ExcelProperty("申请专业id")
    @ApiModelProperty("申请专业id")
    private String applyMajorId;

    /**
     * 邮箱
     */
    @ExcelProperty("邮箱")
    @ApiModelProperty("邮箱")
    private String email;

    /**
     * 办公地址
     */
    @ExcelProperty("办公地址")
    @ApiModelProperty("办公地址")
    private String officeAddr;

    /**
     * 办公地址邮编
     */
    @ExcelProperty("办公地址邮编")
    @ApiModelProperty("办公地址邮编")
    private String officePostcode;

    /**
     * 办公电话
     */
    @ExcelProperty("办公电话")
    @ApiModelProperty("办公电话")
    private String officePhone;

    /**
     * 办公传真
     */
    @ExcelProperty("办公传真")
    @ApiModelProperty("办公传真")
    private String officeFax;

    /**
     * 手机号码
     */
    @ExcelProperty("手机号码")
    @ApiModelProperty("手机号码")
    private String cellphone;

    /**
     * 家庭电话
     */
    @ExcelProperty("家庭电话")
    @ApiModelProperty("家庭电话")
    private String homePhone;

    /**
     * 家庭住址
     */
    @ExcelProperty("家庭住址")
    @ApiModelProperty("家庭住址")
    private String homeAddr;

    /**
     * 家庭邮编
     */
    @ExcelProperty("家庭邮编")
    @ApiModelProperty("家庭邮编")
    private String homePostcode;

    /**
     * 单位编码
     */
    @ExcelProperty("单位编码")
    @ApiModelProperty("单位编码")
    private String deptCode;

    /**
     * 毕业院校
     */
    @ExcelProperty("毕业院校")
    @ApiModelProperty("毕业院校")
    private String school;

    /**
     * 研究矿种
     */
    @ExcelProperty("研究矿种")
    @ApiModelProperty("研究矿种")
    private String mine;

    /**
     * 研究方向
     */
    @ExcelProperty("研究方向")
    @ApiModelProperty("研究方向")
    private String researchDirection;

    /**
     * 成果
     */
    @ExcelProperty("成果")
    @ApiModelProperty("成果")
    private String achievement;

    /**
     * 学位
     */
    @ExcelProperty(value = "学位",converter = DegreeConverter.class)
    @ApiModelProperty(value = "学位",dataType = "EXPERT_DEGREE")
    private String degree;

    /**
     * 国籍
     */
    @ExcelProperty("国籍")
    @ApiModelProperty("国籍")
    private String country;

    /**
     * 省份
     */
    @ExcelProperty("省份")
    @ApiModelProperty("省份")
    private String province;

    /**
     * 片区
     */
    @ExcelProperty("片区")
    @ApiModelProperty("片区")
    private String areaCode;

    /**
     * 黑名单
     */
    @ExcelProperty(value = "黑名单",converter = YesNoConverter.class)
    @ApiModelProperty("黑名单")
    private Integer blacklist;

    /**
     * 状态
     */
    @ExcelProperty(value = "状态",converter = ExpertStatusConverter.class)
    @ApiModelProperty("状态")
    private String status;

}
