# Supplementary material for: Design and implementation of a comprehensive management platform for drilling engineering
Source: PLoS One. 2026 Feb 26;21(2):e0343700. doi: 10.1371/journal.pone.0343700 (PMC12944780; doi:10.1371/journal.pone.0343700)
Supplement: S1 File — The original code is for APP of the platform. (ZIP) [file pone.0343700.s001.zip › zttcgl/src/main/java/com/zydcc/drill/web/entity/InxTrainPerson.java]

package com.zydcc.drill.web.entity;

import com.mybatisflex.annotation.Id;
import com.mybatisflex.annotation.KeyType;
import com.mybatisflex.annotation.Table;
import java.io.Serializable;

import io.swagger.annotations.ApiModel;
import io.swagger.annotations.ApiModelProperty;
import lombok.AllArgsConstructor;
import lombok.Builder;
import lombok.Data;
import lombok.NoArgsConstructor;

/**
 * 技能培训关联人员 实体类。
 *
 * @author Administrator
 * @since 2024-07-30
 */
@Data
@Builder
@NoArgsConstructor
@AllArgsConstructor
@ApiModel("技能培训关联人员")
@Table(value = "inx_train_person", schema = "drilling")
public class InxTrainPerson implements Serializable {

    private static final long serialVersionUID = 1L;

    /**
     * 主键
     */
    @Id(keyType = KeyType.Generator, value = "gdcid")
    @ApiModelProperty("主键")
    private String id;

    /**
     * 技能培训主键
     */
    @ApiModelProperty("技能培训主键")
    private String trainId;

    /**
     * 姓名
     */
    @ApiModelProperty("姓名")
    private String pName;

    /**
     * 手机号
     */
    @ApiModelProperty("手机号")
    private String pPhone;

    /**
     * 人员类别
     */
    @ApiModelProperty("人员类别")
    private String pType;

    /**
     * 备注
     */
    @ApiModelProperty("备注")
    private String pRemark;

}
