# Supplementary material for: Design and implementation of a comprehensive management platform for drilling engineering
Source: PLoS One. 2026 Feb 26;21(2):e0343700. doi: 10.1371/journal.pone.0343700 (PMC12944780; doi:10.1371/journal.pone.0343700)
Supplement: S1 File — The original code is for APP of the platform. (ZIP) [file pone.0343700.s001.zip › zttcgl/src/main/java/com/zydcc/drill/web/entity/ProgressCoringLog.java]

package com.zydcc.drill.web.entity;

import com.alibaba.fastjson.annotation.JSONField;
import com.fasterxml.jackson.annotation.JsonFormat;
import com.mybatisflex.annotation.Id;
import com.mybatisflex.annotation.KeyType;
import com.mybatisflex.annotation.Table;
import io.swagger.annotations.ApiModel;
import io.swagger.annotations.ApiModelProperty;
import lombok.AllArgsConstructor;
import lombok.Builder;
import lombok.Data;
import lombok.NoArgsConstructor;

import java.io.Serializable;
import java.util.Date;

/**
 * 岩心取样登记表 实体类。
 *
 * @author Administrator
 * @since 2024-08-23
 */
@Data
@Builder
@NoArgsConstructor
@AllArgsConstructor
@ApiModel("岩心取样登记表")
@Table(value = "progress_coring_log", schema = "drilling")
public class ProgressCoringLog implements Serializable {


    /**
     * 主键
     */
    @Id(keyType = KeyType.Generator,value = "gdcid")
    @ApiModelProperty("主键")
    private String id;

    /**
     * 创建时间
     */
    @ApiModelProperty("创建时间")
    @JSONField(format = "yyyy-MM-dd HH:mm:ss")
    @JsonFormat(pattern = "yyyy-MM-dd HH:mm:ss")
    private Date createdTime;

    /**
     * 工程主键
     */
    @ApiModelProperty("工程主键")
    private String projectId;

    /**
     * 上报主键
     */
    @ApiModelProperty("上报主键")
    private String reportId;

    /**
     * 井号：
     */
    @ApiModelProperty("井号：")
    private String holeCode;

    /**
     * 日期：
     */
    @ApiModelProperty("日期：")
    @JSONField(format = "yyyy-MM-dd")
    @JsonFormat(pattern = "yyyy-MM-dd")
    private Date editDate;

    /**
     * 取样单位：
     */
    @ApiModelProperty("取样单位：")
    private String coringDept;

    /**
     * 取样人：
     */
    @ApiModelProperty("取样人：")
    private String coringOperator;

}
