# Supplementary material for: Design and implementation of a comprehensive management platform for drilling engineering
Source: PLoS One. 2026 Feb 26;21(2):e0343700. doi: 10.1371/journal.pone.0343700 (PMC12944780; doi:10.1371/journal.pone.0343700)
Supplement: S1 File — The original code is for APP of the platform. (ZIP) [file pone.0343700.s001.zip › zttcgl/src/main/java/com/zydcc/drill/web/entity/ProgressDepthAdjust.java]

package com.zydcc.drill.web.entity;

import com.alibaba.fastjson.annotation.JSONField;
import com.fasterxml.jackson.annotation.JsonFormat;
import com.mybatisflex.annotation.Id;
import com.mybatisflex.annotation.KeyType;
import com.mybatisflex.annotation.Table;
import io.swagger.annotations.ApiModel;
import io.swagger.annotations.ApiModelProperty;
import lombok.AllArgsConstructor;
import lombok.Builder;
import lombok.Data;
import lombok.NoArgsConstructor;

import java.io.Serializable;
import java.util.Date;

/**
 * 孔深校正 实体类。
 *
 * @author Administrator
 * @since 2024-08-23
 */
@Data
@Builder
@NoArgsConstructor
@AllArgsConstructor
@ApiModel("孔深校正")
@Table(value = "progress_depth_adjust", schema = "drilling")
public class ProgressDepthAdjust implements Serializable {


    /**
     * 主键
     */
    @Id(keyType = KeyType.Generator,value = "gdcid")
    @ApiModelProperty("主键")
    private String id;

    /**
     * 创建人
     */
    @ApiModelProperty("创建人")
    private String createdBy;

    /**
     * 创建时间
     */
    @ApiModelProperty("创建时间")
    @JSONField(format = "yyyy-MM-dd HH:mm:ss")
    @JsonFormat(pattern = "yyyy-MM-dd HH:mm:ss")
    private Date createdTime;

    /**
     * 工程主键
     */
    @ApiModelProperty("工程主键")
    private String projectId;

    /**
     * 上报主键
     */
    @ApiModelProperty("上报主键")
    private String reportId;

    /**
     * 井号：
     */
    @ApiModelProperty("井号：")
    private String holeCode;

    /**
     * 施工井队：
     */
    @ApiModelProperty("施工井队：")
    private String constructionTeam;

    /**
     * 日期：
     */
    @ApiModelProperty("日期：")
    @JSONField(format = "yyyy-MM-dd")
    @JsonFormat(pattern = "yyyy-MM-dd")
    private Date editDate;

    /**
     * 校正孔深次数：
     */
    @ApiModelProperty("校正孔深次数：")
    private Integer degree;

    /**
     * 报表记录孔深（m）：
     */
    @ApiModelProperty("报表记录孔深（m）：")
    private Double logDepth;

    /**
     * 孔深误差：
     */
    @ApiModelProperty("孔深误差：")
    private Double depthError;

    /**
     * 误差原因：
     */
    @ApiModelProperty("误差原因：")
    private String errorCause;

    /**
     * 校正孔深原因：
     */
    @ApiModelProperty("校正孔深原因：")
    private String adjustCause;

    /**
     * 实际丈量孔深（m）：
     */
    @ApiModelProperty("实际丈量孔深（m）：")
    private Double realDepth;

    /**
     * 误差率（‰）：
     */
    @ApiModelProperty("误差率（‰）：")
    private Double errorRate;

    /**
     * 误差处理方法：
     */
    @ApiModelProperty("误差处理方法：")
    private String errorSolution;

    @ApiModelProperty("总和")
    private Double total;

    @ApiModelProperty("剩余")
    private Double remainder;

    @ApiModelProperty("机高")
    private Double machineHeight;

    @ApiModelProperty("井深")
    private Double holeDepth;

    /**
     * 记录人：
     */
    @ApiModelProperty("记录人：")
    private String recorder;

    /**
     * 审核人：
     */
    @ApiModelProperty("审核人：")
    private String checkPerson;

}
