# Supplementary material for: Design and implementation of a comprehensive management platform for drilling engineering
Source: PLoS One. 2026 Feb 26;21(2):e0343700. doi: 10.1371/journal.pone.0343700 (PMC12944780; doi:10.1371/journal.pone.0343700)
Supplement: S1 File — The original code is for APP of the platform. (ZIP) [file pone.0343700.s001.zip › zttcgl/src/main/java/com/zydcc/drill/web/entity/ProgressDrillingFinish.java]

package com.zydcc.drill.web.entity;

import com.alibaba.fastjson.annotation.JSONField;
import com.fasterxml.jackson.annotation.JsonFormat;
import com.mybatisflex.annotation.Id;
import com.mybatisflex.annotation.KeyType;
import com.mybatisflex.annotation.Table;
import io.swagger.annotations.ApiModel;
import io.swagger.annotations.ApiModelProperty;
import lombok.AllArgsConstructor;
import lombok.Builder;
import lombok.Data;
import lombok.NoArgsConstructor;

import java.io.Serializable;
import java.util.Date;

/**
 * 封孔登记表 实体类。
 *
 * @author Administrator
 * @since 2024-08-23
 */
@Data
@Builder
@NoArgsConstructor
@AllArgsConstructor
@ApiModel("封孔登记表")
@Table(value = "progress_drilling_finish", schema = "drilling")
public class ProgressDrillingFinish implements Serializable {


    /**
     * 主键
     */
    @Id(keyType = KeyType.Generator,value = "gdcid")
    @ApiModelProperty("主键")
    private String id;

    /**
     * 创建时间
     */
    @ApiModelProperty("创建时间")
    @JSONField(format = "yyyy-MM-dd HH:mm:ss")
    @JsonFormat(pattern = "yyyy-MM-dd HH:mm:ss")
    private Date createdTime;

    /**
     * 工程主键
     */
    @ApiModelProperty("工程主键")
    private String projectId;

    /**
     * 上报主键
     */
    @ApiModelProperty("上报主键")
    private String reportId;

    /**
     * 矿区
     */
    @ApiModelProperty("矿区")
    private String holeArea;

    /**
     * 孔号
     */
    @ApiModelProperty("孔号")
    private String holeCode;

    /**
     * 机台
     */
    @ApiModelProperty("机台")
    private String machin;

    /**
     * 孔身结构
     */
    @ApiModelProperty("孔身结构")
    private String holeStructure;

    /**
     * 封闭位置
     */
    @ApiModelProperty("封闭位置")
    private String designClosePosition;

    /**
     * 地质简述及封孔要求
     */
    @ApiModelProperty("地质简述及封孔要求")
    private String geologyRequirement;

    /**
     * 封闭位置
     */
    @ApiModelProperty("封闭位置")
    private String realClosePosition;

    /**
     * 木塞位置直径及长度
     */
    @ApiModelProperty("木塞位置直径及长度")
    private String stopperInfo;

    /**
     * 封孔材料用量及配方
     */
    @ApiModelProperty("封孔材料用量及配方")
    private String materialFormula;

    /**
     * 封孔方法
     */
    @ApiModelProperty("封孔方法")
    private String method;

    /**
     * 备 注
     */
    @ApiModelProperty("备 注")
    private String remark;

    /**
     * 记录人
     */
    @ApiModelProperty("记录人")
    private String recorder;

    /**
     * 审核人
     */
    @ApiModelProperty("审核人")
    private String checkPerson;

}
