# Supplementary material for: Design and implementation of a comprehensive management platform for drilling engineering
Source: PLoS One. 2026 Feb 26;21(2):e0343700. doi: 10.1371/journal.pone.0343700 (PMC12944780; doi:10.1371/journal.pone.0343700)
Supplement: S1 File — The original code is for APP of the platform. (ZIP) [file pone.0343700.s001.zip › zttcgl/src/main/java/com/zydcc/drill/web/entity/ProgressDrillingFluidDaily.java]

package com.zydcc.drill.web.entity;

import com.alibaba.fastjson.annotation.JSONField;
import com.fasterxml.jackson.annotation.JsonFormat;
import com.mybatisflex.annotation.Id;
import com.mybatisflex.annotation.KeyType;
import com.mybatisflex.annotation.Table;
import io.swagger.annotations.ApiModel;
import io.swagger.annotations.ApiModelProperty;
import lombok.AllArgsConstructor;
import lombok.Builder;
import lombok.Data;
import lombok.NoArgsConstructor;

import java.io.Serializable;
import java.util.Date;

/**
 * 钻孔进度表-钻井液日报表 实体类。
 *
 * @author Administrator
 * @since 2024-07-18
 */
@Data
@Builder
@NoArgsConstructor
@AllArgsConstructor
@ApiModel("钻孔进度表-钻井液日报表")
@Table(value = "progress_drilling_fluid_daily", schema = "drilling")
public class ProgressDrillingFluidDaily implements Serializable {

    /**
     * 主键
     */
    @Id(keyType = KeyType.Generator, value = "gdcid")
    @ApiModelProperty("主键")
    private String id;

    /**
     * 工程主键
     * {@link com.zydcc.drill.web.entity.ProjectInfo#id}
     */
    @ApiModelProperty("工程主键")
    private String projectId;

    /**
     * {@link ProjectDrillingProgress#id}
     */
    @ApiModelProperty("工程数据上报对象主键")
    private String reportId;

    /**
     * 创建人
     */
    @ApiModelProperty("创建人")
    private String createdBy;

    /**
     * 创建时间
     */
    @ApiModelProperty("创建时间")
    @JSONField(format = "yyyy-MM-dd HH:mm:ss")
    @JsonFormat(pattern = "yyyy-MM-dd HH:mm:ss")
    private Date createdTime;

    /**
     * 井号
     */
    @ApiModelProperty("井号")
    private String holeCode;

    /**
     * 日期
     */
    @ApiModelProperty("日期")
    @JsonFormat(pattern = "yyyy-MM-dd")
    @JSONField(format = "yyyy-MM-dd")
    private Date editDate;

    /**
     * 井深
     */
    @ApiModelProperty("井深")
    private Double holeDepth;

    /**
     * 工程情况
     */
    @ApiModelProperty("工程情况")
    private Double holeSituation;

    /**
     * 岩性/层位
     */
    @ApiModelProperty("岩性/层位")
    private String rockType;

    /**
     * 进尺（m)
     */
    @ApiModelProperty("进尺（m)")
    private Double dayDrillingDepth;

    /**
     * 纯钻时间（h）
     */
    @ApiModelProperty("纯钻时间（h）")
    private String workTime;

    /**
     * 钻速（m/h）
     */
    @ApiModelProperty("钻速（m/h）")
    private Integer hourDepth;

    /**
     * 钻压（KN）
     */
    @ApiModelProperty("钻压（KN）")
    private Double drillingPressure;

    /**
     * 转速（NM）
     */
    @ApiModelProperty("转速（NM）")
    private Integer drillingRpm;

    /**
     * 泵压（MPa）
     */
    @ApiModelProperty("泵压（MPa）")
    private Double pumpPressure;

    /**
     * 泵量（l/min）
     */
    @ApiModelProperty("泵量（l/min）")
    private Double pumValue;

}
