# Supplementary material for: Design and implementation of a comprehensive management platform for drilling engineering
Source: PLoS One. 2026 Feb 26;21(2):e0343700. doi: 10.1371/journal.pone.0343700 (PMC12944780; doi:10.1371/journal.pone.0343700)
Supplement: S1 File — The original code is for APP of the platform. (ZIP) [file pone.0343700.s001.zip › zttcgl/src/main/java/com/zydcc/drill/web/entity/ProgressDrillingFluidDailySub.java]

package com.zydcc.drill.web.entity;

import com.alibaba.fastjson.annotation.JSONField;
import com.fasterxml.jackson.annotation.JsonFormat;
import com.mybatisflex.annotation.Id;
import com.mybatisflex.annotation.KeyType;
import com.mybatisflex.annotation.Table;
import io.swagger.annotations.ApiModel;
import io.swagger.annotations.ApiModelProperty;
import lombok.AllArgsConstructor;
import lombok.Builder;
import lombok.Data;
import lombok.NoArgsConstructor;

import java.io.Serializable;
import java.util.Date;

/**
 * 钻井液日报子表 实体类。
 *
 * @author Administrator
 * @since 2024-07-18
 */
@Data
@Builder
@NoArgsConstructor
@AllArgsConstructor
@ApiModel("钻井液日报子表")
@Table(value = "progress_drilling_fluid_daily_sub", schema = "drilling")
public class ProgressDrillingFluidDailySub implements Serializable {

    private static final long serialVersionUID = 1L;

    /**
     * 主键
     */
    @Id(keyType = KeyType.Generator, value = "gdcid")
    @ApiModelProperty("主键")
    private String id;

    /**
     * 钻井液日报表主键
     */
    @ApiModelProperty("钻井液日报表主键")
    private String parentId;

    /**
     * 日期
     */
    @ApiModelProperty("日期")
    private String editDate;

    /**
     * 取样时间
     */
    @ApiModelProperty("取样时间")
    @JSONField(format = "HH:mm")
    @JsonFormat(pattern = "HH:mm")
    private Date operateTime;

    /**
     * 取样井深
     */
    @ApiModelProperty("取样井深")
    private Double operationDepth;

    /**
     * 井口温度
     */
    @ApiModelProperty("井口温度")
    private Double iguchiTemperature;

    /**
     * 密度（g/cm3)
     */
    @ApiModelProperty("密度（g/cm3)")
    private Double density;

    /**
     * 漏斗粘度（s)
     */
    @ApiModelProperty("漏斗粘度（s)")
    private Double viscosity;

    /**
     * 失水（ml）
     */
    @ApiModelProperty("失水（ml）")
    private Double lossWater;

    /**
     * 滤饼mm
     */
    @ApiModelProperty("滤饼mm")
    private Double residue;

    /**
     * PH值
     */
    @ApiModelProperty("PH值")
    private Double ph;

    /**
     * 井号
     */
    @ApiModelProperty("井号")
    private String holeCode;
    /**
     * 排序
     */
    @ApiModelProperty("排序")
    private Integer sort;

}
