# Supplementary material for: Design and implementation of a comprehensive management platform for drilling engineering
Source: PLoS One. 2026 Feb 26;21(2):e0343700. doi: 10.1371/journal.pone.0343700 (PMC12944780; doi:10.1371/journal.pone.0343700)
Supplement: S1 File — The original code is for APP of the platform. (ZIP) [file pone.0343700.s001.zip › zttcgl/src/main/java/com/zydcc/drill/web/entity/ProgressFixedHole.java]

package com.zydcc.drill.web.entity;

import com.alibaba.fastjson.annotation.JSONField;
import com.fasterxml.jackson.annotation.JsonFormat;
import com.mybatisflex.annotation.Id;
import com.mybatisflex.annotation.KeyType;
import com.mybatisflex.annotation.Table;
import io.swagger.annotations.ApiModel;
import io.swagger.annotations.ApiModelProperty;
import lombok.AllArgsConstructor;
import lombok.Builder;
import lombok.Data;
import lombok.NoArgsConstructor;

import java.io.Serializable;
import java.util.Date;

/**
 * 固井施工记录 实体类。
 *
 * @author Administrator
 * @since 2024-08-23
 */
@Data
@Builder
@NoArgsConstructor
@AllArgsConstructor
@ApiModel("固井施工记录")
@Table(value = "progress_fixed_hole", schema = "drilling")
public class ProgressFixedHole implements Serializable {


    /**
     * 主键
     */
    @Id(keyType = KeyType.Generator,value = "gdcid")
    @ApiModelProperty("主键")
    private String id;

    /**
     * 创建时间
     */
    @ApiModelProperty("创建时间")
    @JSONField(format = "yyyy-MM-dd HH:mm:ss")
    @JsonFormat(pattern = "yyyy-MM-dd HH:mm:ss")
    private Date createdTime;

    /**
     * 工程主键
     */
    @ApiModelProperty("工程主键")
    private String projectId;

    /**
     * 上报主键
     */
    @ApiModelProperty("上报主键")
    private String reportId;

    /**
     * 钻井编号
     */
    @ApiModelProperty("钻井编号")
    private String holeCode;


    /**
     * 日期
     */
    @ApiModelProperty("日期")
    @JsonFormat(pattern = "yyyy-MM-dd")
    @JSONField(format = "yyyy-MM-dd")
    private Date editDate;

    /**
     * 估计次数
     */
    @ApiModelProperty("估计次数")
    private String degree;

    /**
     * 井深/m
     */
    @ApiModelProperty("井深/m")
    private Double holeDepth;

    /**
     * 井径/m
     */
    @ApiModelProperty("井径/m")
    private Double holeDiameter;

    /**
     * 套管下深/m
     */
    @ApiModelProperty("套管下深/m")
    private Double casingDepth;

    /**
     * 水泥返高/m
     */
    @ApiModelProperty("水泥返高/m")
    private Double groutReturnHeight;

    /**
     * 泥浆密度/g/cm³
     */
    @ApiModelProperty("泥浆密度/g/cm³")
    private Double groutDensity;

    /**
     * 最大井斜/°
     */
    @ApiModelProperty("最大井斜/°")
    private Double maximumInclination;

    /**
     * 套管串结构
     */
    @ApiModelProperty("套管串结构")
    private String casingConfiguration;

    /**
     * 套管重合段-外径/m
     */
    @ApiModelProperty("套管重合段-外径/m")
    private Double overlapOutDiameter;

    /**
     * 套管重合段-内径/m
     */
    @ApiModelProperty("套管重合段-内径/m")
    private Double overlapInDiameter;

    /**
     * 套管重合段-顶深/m
     */
    @ApiModelProperty("套管重合段-顶深/m")
    private Double overlapTopDepth;

    /**
     * 套管重合段-底深/m
     */
    @ApiModelProperty("套管重合段-底深/m")
    private Double overlapBottomDepth;

    /**
     * 套管重合段-段长/m
     */
    @ApiModelProperty("套管重合段-段长/m")
    private Double overlapSubLength;

    /**
     * 套管重合段-体积/m³
     */
    @ApiModelProperty("套管重合段-体积/m³")
    private Double overlapVolume;

    /**
     * 套管重合段-附加系数
     */
    @ApiModelProperty("套管重合段-附加系数")
    private Double overlapCoefficient;

    /**
     * 裸眼段-外径/m
     */
    @ApiModelProperty("裸眼段-外径/m")
    private Double openHoleOutDiameter;

    /**
     * 裸眼段-内径/m
     */
    @ApiModelProperty("裸眼段-内径/m")
    private Double openHoleInDiameter;

    /**
     * 裸眼段-顶深/m
     */
    @ApiModelProperty("裸眼段-顶深/m")
    private Double openHoleTopDepth;

    /**
     * 裸眼段-底深/m
     */
    @ApiModelProperty("裸眼段-底深/m")
    private String openHoleBottomDepth;

    /**
     * 裸眼段-段长/m
     */
    @ApiModelProperty("裸眼段-段长/m")
    private Double openHoleSubLength;

    /**
     * 裸眼段-体积/m³
     */
    @ApiModelProperty("裸眼段-体积/m³")
    private Double openHoleVolume;

    /**
     * 裸眼段-附加系数
     */
    @ApiModelProperty("裸眼段-附加系数")
    private Double openHoleCoefficient;

    /**
     * 套管内-外径/m
     */
    @ApiModelProperty("套管内-外径/m")
    private Double casingOutDiameter;

    /**
     * 套管内-内径/m
     */
    @ApiModelProperty("套管内-内径/m")
    private Double casingInDiameter;

    /**
     * 套管内-顶深/m
     */
    @ApiModelProperty("套管内-顶深/m")
    private Double casingTopDepth;

    /**
     * 套管内-底深/m
     */
    @ApiModelProperty("套管内-底深/m")
    private Double casingBottomDepth;

    /**
     * 套管内-段长/m
     */
    @ApiModelProperty("套管内-段长/m")
    private Double casingSubLength;

    /**
     * 套管内-体积/m³
     */
    @ApiModelProperty("套管内-体积/m³")
    private Double casingVolume;

    /**
     * 套管内-附加系数
     */
    @ApiModelProperty("套管内-附加系数")
    private Double casingCoefficient;

    /**
     * 水泥浆总体积/m³
     */
    @ApiModelProperty("水泥浆总体积/m³")
    private Double groutVolume;

    /**
     * 水泥灰重/t
     */
    @ApiModelProperty("水泥灰重/t")
    private Double groutWeight;

    /**
     * 水灰比
     */
    @ApiModelProperty("水灰比")
    private Double groutRate;

    /**
     * 水泥浆配方
     */
    @ApiModelProperty("水泥浆配方")
    private String groutFormula;

    /**
     * 替浆量计算
     */
    @ApiModelProperty("替浆量计算")
    private String slurryDisplaceCalculate;

    /**
     * 替浆量/m³
     */
    @ApiModelProperty("替浆量/m³")
    private Double slurryDisplace;

    /**
     * 后置液/m³
     */
    @ApiModelProperty("后置液/m³")
    private Double postFluid;

    /**
     * 替泥浆/m³
     */
    @ApiModelProperty("替泥浆/m³")
    private Double mudDisplace;

    /**
     * 注水泥、顶替泵
     */
    @ApiModelProperty("注水泥、顶替泵")
    private String pump;

    /**
     * 注水泥浆压力/MPa
     */
    @ApiModelProperty("注水泥浆压力/MPa")
    private Double groutPressure;

    /**
     * 注前置液量/m3
     */
    @ApiModelProperty("注前置液量/m3")
    private Double injectPreCapacity;

    /**
     * 注水泥浆量/m3
     */
    @ApiModelProperty("注水泥浆量/m3")
    private Double groutCapacity;

    /**
     * 最大水泥浆密度/g/cm3
     */
    @ApiModelProperty("最大水泥浆密度/g/cm3")
    private Double maxDensity;

    /**
     * 最小水泥浆密度/g/cm3
     */
    @ApiModelProperty("最小水泥浆密度/g/cm3")
    private Double miniDensity;

    /**
     * 平均水泥浆密度/g/cm3
     */
    @ApiModelProperty("平均水泥浆密度/g/cm3")
    private Double averageDensity;

    /**
     * 注后置液量/m3
     */
    @ApiModelProperty("注后置液量/m3")
    private Double injectPostCapacity;

    /**
     * 替钻井液量/m3
     */
    @ApiModelProperty("替钻井液量/m3")
    private Double displaceCapacity;

    /**
     * 替钻井液时间/min
     */
    @ApiModelProperty("替钻井液时间/min")
    private Integer displaceTime;

    /**
     * 替浆压力/Mpa
     */
    @ApiModelProperty("替浆压力/Mpa")
    private Double displacePressure;

    /**
     * 使用材料
     */
    @ApiModelProperty("使用材料")
    private String material;

    /**
     * 备注
     */
    @ApiModelProperty("备注")
    private String remark;

    /**
     * 下套管时间-开始
     */
    @ApiModelProperty("下套管时间-开始")
    @JSONField(format = "HH:mm")
    @JsonFormat(pattern = "HH:mm")
    private Date casingStart;

    /**
     * 下套管时间-结束
     */
    @ApiModelProperty("下套管时间-结束")
    @JSONField(format = "HH:mm")
    @JsonFormat(pattern = "HH:mm")
    private Date casingEnd;

    /**
     * 下钻杆时间
     */
    @ApiModelProperty("下钻杆时间")
    @JSONField(format = "HH:mm")
    @JsonFormat(pattern = "HH:mm")
    private Date drillingStart;

    /**
     * 下钻杆时间
     */
    @ApiModelProperty("下钻杆时间")
    @JSONField(format = "HH:mm")
    @JsonFormat(pattern = "HH:mm")
    private Date drillingEnd;

    /**
     * 辅助时间
     */
    @ApiModelProperty("辅助时间-开始")
    @JSONField(format = "HH:mm")
    @JsonFormat(pattern = "HH:mm")
    private Date auxiliaryStart;

    /**
     * 辅助时间
     */
    @ApiModelProperty("辅助时间-结束")
    @JSONField(format = "HH:mm")
    @JsonFormat(pattern = "HH:mm")
    private Date auxiliaryEnd;

    /**
     * 循环时间
     */
    @ApiModelProperty("循环时间-开始")
    @JSONField(format = "HH:mm")
    @JsonFormat(pattern = "HH:mm")
    private Date cycleStart;

    /**
     * 循环时间
     */
    @ApiModelProperty("循环时间-结束")
    @JSONField(format = "HH:mm")
    @JsonFormat(pattern = "HH:mm")
    private Date cycleEnd;

    /**
     * 注前置液时间
     */
    @ApiModelProperty("注前置液时间-开始")
    @JSONField(format = "HH:mm")
    @JsonFormat(pattern = "HH:mm")
    private Date injectPreStart;

    /**
     * 注前置液时间
     */
    @ApiModelProperty("注前置液时间-结束")
    @JSONField(format = "HH:mm")
    @JsonFormat(pattern = "HH:mm")
    private Date injectPreEnd;

    /**
     * 注水泥浆时间
     */
    @ApiModelProperty("注水泥浆时间")
    @JSONField(format = "HH:mm")
    @JsonFormat(pattern = "HH:mm")
    private Date injectStart;

    /**
     * 注水泥浆时间
     */
    @ApiModelProperty("注水泥浆时间")
    @JSONField(format = "HH:mm")
    @JsonFormat(pattern = "HH:mm")
    private Date injectEnd;

    /**
     * 注后置液时间
     */
    @ApiModelProperty("注后置液时间")
    @JSONField(format = "HH:mm")
    @JsonFormat(pattern = "HH:mm")
    private Date injectPostStart;

    /**
     * 注后置液时间
     */
    @ApiModelProperty("注后置液时间")
    @JSONField(format = "HH:mm")
    @JsonFormat(pattern = "HH:mm")
    private Date injectPostEnd;

    /**
     * 替钻井液时间
     */
    @ApiModelProperty("替钻井液时间")
    @JSONField(format = "HH:mm")
    @JsonFormat(pattern = "HH:mm")
    private Date displaceStart;

    /**
     * 替钻井液时间
     */
    @ApiModelProperty("替钻井液时间")
    @JSONField(format = "HH:mm")
    @JsonFormat(pattern = "HH:mm")
    private Date displaceEnd;

    /**
     * 填表人
     */
    @ApiModelProperty("填表人")
    private String recorder;

    /**
     * 井队负责
     */
    @ApiModelProperty("井队负责")
    private String holeLeader;

    /**
     * 固井负责
     */
    @ApiModelProperty("固井负责")
    private String fixedLeader;

}
