# Supplementary material for: Design and implementation of a comprehensive management platform for drilling engineering
Source: PLoS One. 2026 Feb 26;21(2):e0343700. doi: 10.1371/journal.pone.0343700 (PMC12944780; doi:10.1371/journal.pone.0343700)
Supplement: S1 File — The original code is for APP of the platform. (ZIP) [file pone.0343700.s001.zip › zttcgl/src/main/java/com/zydcc/drill/web/entity/ProgressHydrometrySub.java]

package com.zydcc.drill.web.entity;

import com.alibaba.fastjson.annotation.JSONField;
import com.fasterxml.jackson.annotation.JsonFormat;
import com.mybatisflex.annotation.Id;
import com.mybatisflex.annotation.KeyType;
import com.mybatisflex.annotation.Table;
import io.swagger.annotations.ApiModel;
import io.swagger.annotations.ApiModelProperty;
import lombok.AllArgsConstructor;
import lombok.Builder;
import lombok.Data;
import lombok.NoArgsConstructor;

import java.io.Serializable;
import java.util.Date;

/**
 * 水文观测子表 实体类。
 *
 * @author Administrator
 * @since 2024-08-23
 */
@Data
@Builder
@NoArgsConstructor
@AllArgsConstructor
@ApiModel("水文观测子表")
@Table(value = "progress_hydrometry_sub", schema = "drilling")
public class ProgressHydrometrySub implements Serializable {


    /**
     * 主键
     */
    @Id(keyType = KeyType.Generator,value = "gdcid")
    @ApiModelProperty("主键")
    private String id;

    /**
     * 创建时间
     */
    @ApiModelProperty("创建时间")
    @JSONField(format = "yyyy-MM-dd HH:mm:ss")
    @JsonFormat(pattern = "yyyy-MM-dd HH:mm:ss")
    private Date createdTime;

    /**
     * 父主键
     */
    @ApiModelProperty("父主键")
    private String parentId;

    /**
     * 日期
     */
    @ApiModelProperty("日期")
    @JsonFormat(pattern = "yyyy-MM-dd")
    @JSONField(format = "yyyy-MM-dd")
    private Date editDate;

    /**
     * 班次
     */
    @ApiModelProperty("班次")
    private String shift;

    /**
     * 孔深（m）-自
     */
    @ApiModelProperty("孔深（m）-自")
    private Double depthStart;

    /**
     * 孔深（m）-至
     */
    @ApiModelProperty("孔深（m）-至")
    private Double depthEnd;

    /**
     * 时间（h）-自
     */
    @ApiModelProperty("时间（h）-自")
    @JSONField(format = "HH:mm")
    @JsonFormat(pattern = "HH:mm")
    private Date timeStart;

    /**
     * 时间（h）-至
     */
    @ApiModelProperty("时间（h）-至")
    @JSONField(format = "HH:mm")
    @JsonFormat(pattern = "HH:mm")
    private Date timeEnd;

    /**
     * 时间（h）-计
     */
    @ApiModelProperty("时间（h）-计")
    private Double timeTotal;

    /**
     * 水箱内水位（m）-原有
     */
    @ApiModelProperty("水箱内水位（m）-原有")
    private Double waterStart;

    /**
     * 水箱内水位（m）-剩余
     */
    @ApiModelProperty("水箱内水位（m）-剩余")
    private Double waterEnd;

    /**
     * 水箱内水位（m）-差值
     */
    @ApiModelProperty("水箱内水位（m）-差值")
    private Double waterDif;

    /**
     * 消耗量（m3/h）
     */
    @ApiModelProperty("消耗量（m3/h）")
    private Double waterUse;

    /**
     * 观测时孔深（m）
     */
    @ApiModelProperty("观测时孔深（m）")
    private Double depth;

    /**
     * 提钻后-时间
     */
    @ApiModelProperty("提钻后-时间")
    @JSONField(format = "HH:mm")
    @JsonFormat(pattern = "HH:mm")
    private Date afterTime;

    /**
     * 提钻后-水位
     */
    @ApiModelProperty("提钻后-水位")
    private Double afterLevel;

    /**
     * 下钻前-时间
     */
    @ApiModelProperty("下钻前-时间")
    @JSONField(format = "HH:mm")
    @JsonFormat(pattern = "HH:mm")
    private Date beforeTime;

    /**
     * 下钻前-水位
     */
    @ApiModelProperty("下钻前-水位")
    private Double beforeLevel;

    /**
     * 孔内情况（溶洞、破碎带、漏水、涌水、掉块、坍塌等深度）
     */
    @ApiModelProperty("孔内情况（溶洞、破碎带、漏水、涌水、掉块、坍塌等深度）")
    private String remark;

    /**
     * 排序
     */
    @ApiModelProperty("排序")
    private Integer sort;
}
