# Supplementary material for: Design and implementation of a comprehensive management platform for drilling engineering
Source: PLoS One. 2026 Feb 26;21(2):e0343700. doi: 10.1371/journal.pone.0343700 (PMC12944780; doi:10.1371/journal.pone.0343700)
Supplement: S1 File — The original code is for APP of the platform. (ZIP) [file pone.0343700.s001.zip › zttcgl/src/main/java/com/zydcc/drill/web/entity/ProgressInclinometrySub.java]

package com.zydcc.drill.web.entity;

import com.alibaba.fastjson.annotation.JSONField;
import com.fasterxml.jackson.annotation.JsonFormat;
import com.mybatisflex.annotation.Id;
import com.mybatisflex.annotation.KeyType;
import com.mybatisflex.annotation.Table;
import io.swagger.annotations.ApiModel;
import io.swagger.annotations.ApiModelProperty;
import lombok.AllArgsConstructor;
import lombok.Builder;
import lombok.Data;
import lombok.NoArgsConstructor;

import java.io.Serializable;
import java.util.Date;

/**
 * 测斜数据表子表 实体类。
 *
 * @author Administrator
 * @since 2024-08-23
 */
@Data
@Builder
@NoArgsConstructor
@AllArgsConstructor
@ApiModel("测斜数据表子表")
@Table(value = "progress_inclinometry_sub", schema = "drilling")
public class ProgressInclinometrySub implements Serializable {


    /**
     * 主键
     */
    @Id(keyType = KeyType.Generator,value = "gdcid")
    @ApiModelProperty("主键")
    private String id;

    /**
     * 创建时间
     */
    @ApiModelProperty("创建时间")
    @JSONField(format = "yyyy-MM-dd HH:mm:ss")
    @JsonFormat(pattern = "yyyy-MM-dd HH:mm:ss")
    private Date createdTime;

    /**
     * 父主键
     */
    @ApiModelProperty("父主键")
    private String parentId;

    /**
     * 井深（m）
     */
    @ApiModelProperty("井深（m）")
    private Double holeDepth;

    /**
     * 顶 角（°）
     */
    @ApiModelProperty("顶 角（°）")
    private Double parietalis;

    /**
     * 方位角（°）
     */
    @ApiModelProperty("方位角（°）")
    private Double azimuthal;

    /**
     * 井径（mm）
     */
    @ApiModelProperty("井径（mm）")
    private Double holeDiameter;

    /**
     * 排序
     */
    @ApiModelProperty("排序")
    private Integer sort;
}
