# Supplementary material for: Design and implementation of a comprehensive management platform for drilling engineering
Source: PLoS One. 2026 Feb 26;21(2):e0343700. doi: 10.1371/journal.pone.0343700 (PMC12944780; doi:10.1371/journal.pone.0343700)
Supplement: S1 File — The original code is for APP of the platform. (ZIP) [file pone.0343700.s001.zip › zttcgl/src/main/java/com/zydcc/drill/web/entity/ProgressLogHoleDaily.java]

package com.zydcc.drill.web.entity;

import com.alibaba.fastjson.annotation.JSONField;
import com.fasterxml.jackson.annotation.JsonFormat;
import com.mybatisflex.annotation.Id;
import com.mybatisflex.annotation.KeyType;
import com.mybatisflex.annotation.Table;
import io.swagger.annotations.ApiModel;
import io.swagger.annotations.ApiModelProperty;
import lombok.AllArgsConstructor;
import lombok.Builder;
import lombok.Data;
import lombok.NoArgsConstructor;

import java.io.Serializable;
import java.util.Date;

/**
 * 录井日报表 实体类。
 *
 * @author Administrator
 * @since 2024-08-23
 */
@Data
@Builder
@NoArgsConstructor
@AllArgsConstructor
@ApiModel("录井日报表")
@Table(value = "progress_log_hole_daily", schema = "drilling")
public class ProgressLogHoleDaily implements Serializable {


    /**
     * 主键
     */
    @Id(keyType = KeyType.Generator,value = "gdcid")
    @ApiModelProperty("主键")
    private String id;

    /**
     * 创建时间
     */
    @ApiModelProperty("创建时间")
    @JSONField(format = "yyyy-MM-dd HH:mm:ss")
    @JsonFormat(pattern = "yyyy-MM-dd HH:mm:ss")
    private Date createdTime;

    /**
     * 工程主键
     */
    @ApiModelProperty("工程主键")
    private String projectId;

    /**
     * 上报主键
     */
    @ApiModelProperty("上报主键")
    private String reportId;

    /**
     * 井号
     */
    @ApiModelProperty("井号")
    private String holeCode;

    /**
     * 层位
     */
    @ApiModelProperty("层位")
    private String horizon;

    /**
     * 日期
     */
    @ApiModelProperty("日期")
    @JsonFormat(pattern = "yyyy-MM-dd")
    @JSONField(format = "yyyy-MM-dd")
    private Date editDate;

    /**
     * 井深（m）
     */
    @ApiModelProperty("井深（m）")
    private Double depth;

    /**
     * 岩性
     */
    @ApiModelProperty("岩性")
    private String lithology;

    /**
     * 回次
     */
    @ApiModelProperty("回次")
    private String roundTrip;

    /**
     * 进尺（m）
     */
    @ApiModelProperty("进尺（m）")
    private Double footage;

    /**
     * 心长（m）
     */
    @ApiModelProperty("心长（m）")
    private Double heartLength;

    /**
     * 收获率(%)
     */
    @ApiModelProperty("收获率(%)")
    private Double recoveryRate;

    /**
     * 取心井段（m）
     */
    @ApiModelProperty("取心井段（m）")
    private Double coredInterval;

    /**
     * 钻时min/m-最大
     */
    @ApiModelProperty("钻时min/m-最大")
    private Double timeMax;

    /**
     * 钻时min/m-最小
     */
    @ApiModelProperty("钻时min/m-最小")
    private Double timeMin;

    /**
     * 钻时 min/m-一般
     */
    @ApiModelProperty("钻时 min/m-一般")
    private Double timeNor;

    /**
     * 荧光显示长度（m）
     */
    @ApiModelProperty("荧光显示长度（m）")
    private Double displayLength;

    /**
     * 井段（m）
     */
    @ApiModelProperty("井段（m）")
    private Double wellSection;

    /**
     * 全烃(%)
     */
    @ApiModelProperty("全烃(%)")
    private Double totalGas;

    /**
     * C1(%)
     */
    @ApiModelProperty("C1(%)")
    private Double gasC1;

    /**
     * C2(%)
     */
    @ApiModelProperty("C2(%)")
    private Double gasC2;

    /**
     * C3(%)
     */
    @ApiModelProperty("C3(%)")
    private Double gasC3;

    /**
     * IC4(%)
     */
    @ApiModelProperty("IC4(%)")
    private Double gasIc4;

    /**
     * NC4(%)
     */
    @ApiModelProperty("NC4(%)")
    private Double gasNc4;

    /**
     * IC5(%)
     */
    @ApiModelProperty("IC5(%)")
    private Double gasIc5;

    /**
     * NC5(%)
     */
    @ApiModelProperty("NC5(%)")
    private Double gasNc5;

    /**
     * 后效(%)
     */
    @ApiModelProperty("后效(%)")
    private Double aftereffect;

    /**
     * 持续时间（S）
     */
    @ApiModelProperty("持续时间（S）")
    private Integer timeDuration;

    /**
     * 备注
     */
    @ApiModelProperty("备注")
    private String remark;

    /**
     * 填表人：
     */
    @ApiModelProperty("填表人：")
    private String inputPerson;

    /**
     * 审核人：
     */
    @ApiModelProperty("审核人：")
    private String checkPerson;

    /**
     * 填表日期：
     */
    @ApiModelProperty("填表日期：")
    @JSONField(format = "yyyy-MM-dd")
    @JsonFormat(pattern = "yyyy-MM-dd")
    private Date inputTime;

    /**
     * 审核日期：
     */
    @ApiModelProperty("审核日期：")
    @JSONField(format = "yyyy-MM-dd")
    @JsonFormat(pattern = "yyyy-MM-dd")
    private Date checkTime;

}
