# Supplementary material for: Design and implementation of a comprehensive management platform for drilling engineering
Source: PLoS One. 2026 Feb 26;21(2):e0343700. doi: 10.1371/journal.pone.0343700 (PMC12944780; doi:10.1371/journal.pone.0343700)
Supplement: S1 File — The original code is for APP of the platform. (ZIP) [file pone.0343700.s001.zip › zttcgl/src/main/java/com/zydcc/drill/web/entity/ProgressPressTest.java]

package com.zydcc.drill.web.entity;

import com.alibaba.fastjson.annotation.JSONField;
import com.fasterxml.jackson.annotation.JsonFormat;
import com.mybatisflex.annotation.Id;
import com.mybatisflex.annotation.KeyType;
import com.mybatisflex.annotation.Table;
import io.swagger.annotations.ApiModel;
import io.swagger.annotations.ApiModelProperty;
import lombok.AllArgsConstructor;
import lombok.Builder;
import lombok.Data;
import lombok.NoArgsConstructor;

import java.io.Serializable;
import java.util.Date;

/**
 * 套管柱试压记录表 实体类。
 *
 * @author Administrator
 * @since 2024-08-23
 */
@Data
@Builder
@NoArgsConstructor
@AllArgsConstructor
@ApiModel("套管柱试压记录表")
@Table(value = "progress_press_test", schema = "drilling")
public class ProgressPressTest implements Serializable {


    /**
     * 主键
     */
    @Id(keyType = KeyType.Generator,value = "gdcid")
    @ApiModelProperty("主键")
    private String id;

    /**
     * 创建时间
     */
    @ApiModelProperty("创建时间")
    @JSONField(format = "yyyy-MM-dd HH:mm:ss")
    @JsonFormat(pattern = "yyyy-MM-dd HH:mm:ss")
    private Date createdTime;

    /**
     * 工程主键
     */
    @ApiModelProperty("工程主键")
    private String projectId;

    /**
     * 上报主键
     */
    @ApiModelProperty("上报主键")
    private String reportId;

    /**
     * 井号
     */
    @ApiModelProperty("井号")
    private String holeCode;

    /**
     * 井型
     */
    @ApiModelProperty("井型")
    private String holeType;

    /**
     * 日期
     */
    @ApiModelProperty("日期")
    private String editDate;

    /**
     * 试压设备
     */
    @ApiModelProperty("试压设备")
    private String pressDevice;

    /**
     * 试压液
     */
    @ApiModelProperty("试压液")
    private String pressFluid;

    /**
     * 试压压力MPa
     */
    @ApiModelProperty("试压压力MPa")
    private String pressPress;

    /**
     * 试压起
     */
    @ApiModelProperty("试压起")
    private String pressStart;

    /**
     * 试压止
     */
    @ApiModelProperty("试压止")
    private String pressEnd;

    /**
     * 合计min
     */
    @ApiModelProperty("合计min")
    private String totalTime;

    /**
     * 压降Mpa
     */
    @ApiModelProperty("压降Mpa")
    private String pressDrop;

    /**
     * 记录：
     */
    @ApiModelProperty("记录：")
    private String recorder;

    /**
     * 审核：
     */
    @ApiModelProperty("审核：")
    private String checkPerson;

    /**
     * 其他
     */
    @ApiModelProperty("其他")
    private String others;
}
