# Supplementary material for: Design and implementation of a comprehensive management platform for drilling engineering
Source: PLoS One. 2026 Feb 26;21(2):e0343700. doi: 10.1371/journal.pone.0343700 (PMC12944780; doi:10.1371/journal.pone.0343700)
Supplement: S1 File — The original code is for APP of the platform. (ZIP) [file pone.0343700.s001.zip › zttcgl/src/main/java/com/zydcc/drill/web/entity/ProgressPressTestCasingSub.java]

package com.zydcc.drill.web.entity;

import com.alibaba.fastjson.annotation.JSONField;
import com.fasterxml.jackson.annotation.JsonFormat;
import com.mybatisflex.annotation.Id;
import com.mybatisflex.annotation.KeyType;
import com.mybatisflex.annotation.Table;
import io.swagger.annotations.ApiModel;
import io.swagger.annotations.ApiModelProperty;
import lombok.AllArgsConstructor;
import lombok.Builder;
import lombok.Data;
import lombok.NoArgsConstructor;

import java.io.Serializable;
import java.util.Date;

/**
 * 套管柱试压记录套管柱子表 实体类。
 *
 * @author Administrator
 * @since 2024-08-23
 */
@Data
@Builder
@NoArgsConstructor
@AllArgsConstructor
@ApiModel("套管柱试压记录套管柱子表")
@Table(value = "progress_press_test_casing_sub", schema = "drilling")
public class ProgressPressTestCasingSub implements Serializable {


    /**
     * 主键
     */
    @Id(keyType = KeyType.Generator,value = "gdcid")
    private String id;

    /**
     * 创建时间
     */
    @ApiModelProperty("创建时间")
    @JSONField(format = "yyyy-MM-dd HH:mm:ss")
    @JsonFormat(pattern = "yyyy-MM-dd HH:mm:ss")
    private Date createdTime;

    /**
     * 父主键
     */
    @ApiModelProperty("父主键")
    private String parentId;

    /**
     * 套管类别
     */
    @ApiModelProperty("套管类别")
    private String casingType;

    /**
     * 外径mm
     */
    @ApiModelProperty("外径mm")
    private Double outDiameter;

    /**
     * 钢级
     */
    @ApiModelProperty("钢级")
    private String steelGrade;

    /**
     * 壁厚mm
     */
    @ApiModelProperty("壁厚mm")
    private Double thickness;

    /**
     * 螺纹类型
     */
    @ApiModelProperty("螺纹类型")
    private String thread;

    /**
     * 长度m
     */
    @ApiModelProperty("长度m")
    private Double length;

    /**
     * 下深m
     */
    @ApiModelProperty("下深m")
    private Double depth;
    /**
     * 排序
     */
    @ApiModelProperty("排序")
    private Integer sort;
}
