# Supplementary material for: Design and implementation of a comprehensive management platform for drilling engineering
Source: PLoS One. 2026 Feb 26;21(2):e0343700. doi: 10.1371/journal.pone.0343700 (PMC12944780; doi:10.1371/journal.pone.0343700)
Supplement: S1 File — The original code is for APP of the platform. (ZIP) [file pone.0343700.s001.zip › zttcgl/src/main/java/com/zydcc/drill/web/entity/ProgressShiftReport.java]

package com.zydcc.drill.web.entity;

import com.alibaba.fastjson.annotation.JSONField;
import com.fasterxml.jackson.annotation.JsonFormat;
import com.mybatisflex.annotation.Id;
import com.mybatisflex.annotation.KeyType;
import com.mybatisflex.annotation.Table;
import io.swagger.annotations.ApiModel;
import io.swagger.annotations.ApiModelProperty;
import lombok.AllArgsConstructor;
import lombok.Builder;
import lombok.Data;
import lombok.NoArgsConstructor;

import java.io.Serializable;
import java.util.Date;

/**
 * 钻井工程班报表 实体类。
 *
 * @author Administrator
 * @since 2024-08-23
 */
@Data
@Builder
@NoArgsConstructor
@AllArgsConstructor
@ApiModel("钻井工程班报表")
@Table(value = "progress_shift_report", schema = "drilling")
public class ProgressShiftReport implements Serializable {


    /**
     * 主键
     */
    @Id(keyType = KeyType.Generator,value = "gdcid")
    @ApiModelProperty("主键")
    private String id;

    /**
     * 创建时间
     */
    @ApiModelProperty("创建时间")
    @JSONField(format = "yyyy-MM-dd HH:mm:ss")
    @JsonFormat(pattern = "yyyy-MM-dd HH:mm:ss")
    private Date createdTime;

    /**
     * 工程主键
     */
    @ApiModelProperty("工程主键")
    private String projectId;

    /**
     * 上报主键
     */
    @ApiModelProperty("上报主键")
    private String reportId;

    /**
     * 项目名称
     */
    @ApiModelProperty("项目名称")
    private String itemName;

    /**
     * 接班井深（m）
     */
    @ApiModelProperty("接班井深（m）")
    private Double shiftStartDepth;

    /**
     * 交班井深（m）
     */
    @ApiModelProperty("交班井深（m）")
    private Double shiftOverDepth;

    /**
     * 交班机余（m）
     */
    @ApiModelProperty("交班机余（m）")
    private Double shiftOverRemain;

    /**
     * 本班进尺（m）
     */
    @ApiModelProperty("本班进尺（m）")
    private Double shitfDrillingDepth;

    /**
     * 钻井队：
     */
    @ApiModelProperty("钻井队：")
    private String drillingTeam;

    /**
     * 井号：
     */
    @ApiModelProperty("井号：")
    private String holeCode;

    /**
     * 日期
     */
    @ApiModelProperty("日期")
    @JsonFormat(pattern = "yyyy-MM-dd")
    @JSONField(format = "yyyy-MM-dd")
    private Date shiftDate;

    /**
     * 班次
     */
    @ApiModelProperty("班次")
    private String workShift;

    /**
     * 开始时间
     */
    @ApiModelProperty("开始时间")
    @JSONField(format = "HH:mm")
    @JsonFormat(pattern = "HH:mm")
    private Date shiftStartTime;

    /**
     * 结束时间
     */
    @ApiModelProperty("结束时间")
    @JSONField(format = "HH:mm")
    @JsonFormat(pattern = "HH:mm")
    private Date shiftOverTime;

    /**
     * 时间开始（h:m）
     */
    @ApiModelProperty("时间开始（h:m）")
    @JSONField(format = "HH:mm")
    @JsonFormat(pattern = "HH:mm")
    private Date timeStart;

    /**
     * 时间结束（h:m）
     */
    @ApiModelProperty("时间结束（h:m）")
    @JSONField(format = "HH:mm")
    @JsonFormat(pattern = "HH:mm")
    private Date timeEnd;

    /**
     * 工作内容           起下钻、钻进、取心、循环停待、事故处理、 下套管、 设备保养等
     */
    @ApiModelProperty("工作内容           起下钻、钻进、取心、循环停待、事故处理、 下套管、 设备保养等")
    private String workContent;

    /**
     * 机上余尺（m）
     */
    @ApiModelProperty("机上余尺（m）")
    private Double deviceRemain;

    /**
     * 进尺及岩矿心长度(m)-自
     */
    @ApiModelProperty("进尺及岩矿心长度(m)-自")
    private Double drillingDepthStart;

    /**
     * 进尺及岩矿心长度(m)-至
     */
    @ApiModelProperty("进尺及岩矿心长度(m)-至")
    private Double drillingDepthEnd;

    /**
     * 进尺及岩矿心长度(m)-进尺
     */
    @ApiModelProperty("进尺及岩矿心长度(m)-进尺")
    private Double drillingDepth;

    /**
     * 进尺及岩矿心长度(m)-岩心长度
     */
    @ApiModelProperty("进尺及岩矿心长度(m)-岩心长度")
    private Double coreLength;

    /**
     * 进尺及岩矿心长度(m)-块数/回次
     */
    @ApiModelProperty("进尺及岩矿心长度(m)-块数/回次")
    private Double blockNumber;

    /**
     * 岩心采取率（%）
     */
    @ApiModelProperty("岩心采取率（%）")
    private Double coreRate;

    /**
     * 钻压（kN）
     */
    @ApiModelProperty("钻压（kN）")
    private Double drillingPressure;

    /**
     * 转速（rpm）
     */
    @ApiModelProperty("转速（rpm）")
    private Integer drillingRpm;

    /**
     * 排量（L/min）
     */
    @ApiModelProperty("排量（L/min）")
    private Double pumValue;

    /**
     * 立压（MPa）
     */
    @ApiModelProperty("立压（MPa）")
    private Double standpipePressure;

    /**
     * 密度（g/cm3）
     */
    @ApiModelProperty("密度（g/cm3）")
    private Double density;

    /**
     * 滤矢量（ml）
     */
    @ApiModelProperty("滤矢量（ml）")
    private Double filterVector;

    /**
     * 粘度（s）
     */
    @ApiModelProperty("粘度（s）")
    private Double viscosity;

    /**
     * 钻具组合
     */
    @ApiModelProperty("钻具组合")
    private String drillingToolAssemblely;

    /**
     * 钻头名称
     */
    @ApiModelProperty("钻头名称")
    private String headName;

    /**
     * 规格（mm）
     */
    @ApiModelProperty("规格（mm）")
    private Double headStandard;

    /**
     * 长度（m）
     */
    @ApiModelProperty("长度（m）")
    private Double headLength;

    /**
     * 编号
     */
    @ApiModelProperty("编号")
    private String headCode;

    /**
     * 钻具总长（m）
     */
    @ApiModelProperty("钻具总长（m）")
    private Double toolLength;

    /**
     * 情况说明
     */
    @ApiModelProperty("情况说明")
    private String conditionRemark;

    /**
     * 扩孔器
     */
    @ApiModelProperty("扩孔器")
    private String reamer;

    /**
     * 规格（mm）
     */
    @ApiModelProperty("规格（mm）")
    private Double reamerStandard;

    /**
     * 长度（m）
     */
    @ApiModelProperty("长度（m）")
    private Double reamerLength;

    /**
     * 编号
     */
    @ApiModelProperty("编号")
    private String reamerCode;

    /**
     * 记录员：
     */
    @ApiModelProperty("记录员：")
    private String recorder;

    /**
     * 交班班长：
     */
    @ApiModelProperty("交班班长：")
    private String shiftOverLeader;

    /**
     * 接班班长：
     */
    @ApiModelProperty("接班班长：")
    private String shiftStartLeader;

    /**
     * 井队长：
     */
    @ApiModelProperty("井队长：")
    private String holeLeader;

}
