# Supplementary material for: Design and implementation of a comprehensive management platform for drilling engineering
Source: PLoS One. 2026 Feb 26;21(2):e0343700. doi: 10.1371/journal.pone.0343700 (PMC12944780; doi:10.1371/journal.pone.0343700)
Supplement: S1 File — The original code is for APP of the platform. (ZIP) [file pone.0343700.s001.zip › zttcgl/src/main/java/com/zydcc/drill/web/entity/ProjectAssignment.java]

package com.zydcc.drill.web.entity;

import com.alibaba.fastjson.annotation.JSONField;
import com.fasterxml.jackson.annotation.JsonFormat;
import com.mybatisflex.annotation.Id;
import com.mybatisflex.annotation.KeyType;
import com.mybatisflex.annotation.Table;
import io.swagger.annotations.ApiModel;
import io.swagger.annotations.ApiModelProperty;
import lombok.AllArgsConstructor;
import lombok.Builder;
import lombok.Data;
import lombok.NoArgsConstructor;

import java.io.Serializable;
import java.util.Date;

/**
 * 钻探任务统筹分配 实体类。
 *
 * @author Administrator
 * @since 2024-07-13
 */
@Data
@Builder
@NoArgsConstructor
@AllArgsConstructor
@ApiModel("钻探任务统筹分配")
@Table(value = "project_assignment", schema = "drilling")
public class ProjectAssignment implements Serializable {


    /**
     * 主键
     */
    @Id(keyType = KeyType.Generator,value = "gdcid")
    @ApiModelProperty("主键")
    private String id;

    /**
     * 创建人
     */
    @ApiModelProperty("创建人")
    private String createdBy;

    /**
     * 创建时间
     */
    @ApiModelProperty("创建时间")
    @JSONField(format = "yyyy-MM-dd HH:mm:ss")
    @JsonFormat(pattern = "yyyy-MM-dd HH:mm:ss")
    private Date createdTime;

    /**
     * 创建部门
     */
    @ApiModelProperty("创建部门")
    private String createDept;


    @ApiModelProperty("创建部门")
    private String createDeptName;

    /**
     * 队伍主键
     */
    @ApiModelProperty("队伍主键")
    private String teamId;

    /**
     * 队伍名称
     */
    @ApiModelProperty("队伍名称")
    private String teamName;

    /**
     * 队伍所属部门主键
     */
    @ApiModelProperty("队伍所属部门主键")
    private String teamDeptId;

    /**
     * 队伍所属部门名称
     */
    @ApiModelProperty("队伍所属部门名称")
    private String teamDept;

    /**
     * 最大钻深
     */
    @ApiModelProperty("最大钻深")
    private Double maxDrillingDepth;

    /**
     * 承钻能力
     */
    @ApiModelProperty("承钻能力")
    private Double drillingCapacity;

    /**
     * 自评承钻能力
     */
    @ApiModelProperty("自评承钻能力")
    private Double selfAssessDeillingDepth;

    /**
     * 工程名称
     */
    @ApiModelProperty("工程名称")
    private String projectName;

    /**
     * 工程主键
     */
    @ApiModelProperty("工程主键")
    private String projectId;

    /**
     * 分配钻深
     */
    @ApiModelProperty("分配钻深")
    private Double assignDepth;

    /**
     * 钻探资金
     */
    @ApiModelProperty("钻探资金")
    private Double drillingFunding;

}
