# Supplementary material for: Design and implementation of a comprehensive management platform for drilling engineering
Source: PLoS One. 2026 Feb 26;21(2):e0343700. doi: 10.1371/journal.pone.0343700 (PMC12944780; doi:10.1371/journal.pone.0343700)
Supplement: S1 File — The original code is for APP of the platform. (ZIP) [file pone.0343700.s001.zip › zttcgl/src/main/java/com/zydcc/drill/web/entity/ProjectDrillingProgress.java]

package com.zydcc.drill.web.entity;

import com.alibaba.fastjson.annotation.JSONField;
import com.fasterxml.jackson.annotation.JsonFormat;
import com.mybatisflex.annotation.Column;
import com.mybatisflex.annotation.Id;
import com.mybatisflex.annotation.KeyType;
import com.mybatisflex.annotation.Table;
import com.zydcc.drill.web.ProgressTable;
import io.swagger.annotations.ApiModel;
import io.swagger.annotations.ApiModelProperty;
import lombok.AllArgsConstructor;
import lombok.Builder;
import lombok.Data;
import lombok.NoArgsConstructor;

import java.io.Serializable;
import java.util.Date;

/**
 * 工程数据上报对象 实体类。
 *
 * @author Administrator
 * @since 2024-06-24
 */
@Data
@Builder
@NoArgsConstructor
@AllArgsConstructor
@ApiModel("工程数据上报对象")
@Table(value = "project_drilling_progress", schema = "drilling")
public class ProjectDrillingProgress implements Serializable {


    /**
     * 主键
     */
    @Id(keyType = KeyType.Generator, value = "gdcid")
    @ApiModelProperty("主键")
    private String id;

    /**
     * 工程主键
     */
    @ApiModelProperty(value = "工程主键",required = true)
    private String projectId;

    /**
     * 创建人
     */
    @ApiModelProperty(value = "创建人",hidden = true)
    private String createdBy;

    /**
     * 创建时间
     */
    @ApiModelProperty(value = "创建时间", hidden = true)
    @JSONField(format = "yyyy-MM-dd HH:mm:ss")
    @JsonFormat(pattern = "yyyy-MM-dd HH:mm:ss")
    private Date createdTime;

    /**
     * 填报人
     */
    @ApiModelProperty(value = "填报人", required = true)
    private String reporter;

    /**
     * 表单类型
     */
    @ApiModelProperty(value = "表单类型",required = true)
    private String tableType;

    /**
     * 填报内容
     * 数据类型根据表单不同有所不同，具体数据类型查看类{@link ProgressTable}
     */
    @Column(ignore = true)
    @ApiModelProperty(value = "填报内容",required = true)
    private Object progressTable;

    /**
     * 附件
     */
    @ApiModelProperty("附件")
    private String attachment;

    /**
     * 备注信息
     */
    @ApiModelProperty("备注信息")
    private String remark;

}
