# Supplementary material for: Design and implementation of a comprehensive management platform for drilling engineering
Source: PLoS One. 2026 Feb 26;21(2):e0343700. doi: 10.1371/journal.pone.0343700 (PMC12944780; doi:10.1371/journal.pone.0343700)
Supplement: S1 File — The original code is for APP of the platform. (ZIP) [file pone.0343700.s001.zip › zttcgl/src/main/java/com/zydcc/drill/web/entity/ProjectInfo.java]

package com.zydcc.drill.web.entity;

import com.alibaba.fastjson.annotation.JSONField;
import com.fasterxml.jackson.annotation.JsonFormat;
import com.fasterxml.jackson.annotation.JsonIgnore;
import com.mybatisflex.annotation.Id;
import com.mybatisflex.annotation.KeyType;
import com.mybatisflex.annotation.Table;
import com.zydcc.drill.enums.QualityControlEnum;
import io.swagger.annotations.ApiModel;
import io.swagger.annotations.ApiModelProperty;
import lombok.AllArgsConstructor;
import lombok.Builder;
import lombok.Data;
import lombok.NoArgsConstructor;

import java.io.Serializable;
import java.util.Date;

/**
 * 工程信息 实体类。
 *
 * @author Administrator
 * @since 2024-06-24
 */
@Data
@Builder
@NoArgsConstructor
@AllArgsConstructor
@ApiModel("工程信息")
@Table(value = "project_info", schema = "drilling")
public class ProjectInfo implements Serializable {


    /**
     * 主键
     */
    @Id(keyType = KeyType.Generator, value = "gdcid")
    @ApiModelProperty("主键")
    private String id;

    /**
     * 创建人
     */
    @ApiModelProperty("创建人")
    private String createdBy;

    /**
     * 所属部门
     */
    @ApiModelProperty("所属部门")
    private String deptId;

    /**
     * 创建时间
     */
    @ApiModelProperty("创建时间")
    @JSONField(format = "yyyy-MM-dd HH:mm:ss")
    @JsonFormat(pattern = "yyyy-MM-dd HH:mm:ss")
    private Date createdTime;

    /**
     * 项目结束时间
     */
    @ApiModelProperty("项目结束时间")
    @JSONField(format = "yyyy-MM-dd HH:mm:ss")
    @JsonFormat(pattern = "yyyy-MM-dd HH:mm:ss")
    private Date projectEndTime;


    /**
     * 开钻时间
     */
    @ApiModelProperty("开钻时间")
    @JSONField(format = "yyyy-MM-dd HH:mm")
    @JsonFormat(pattern = "yyyy-MM-dd HH:mm")
    private Date drillStartTime;

    /**
     * 结束时间
     */
    @ApiModelProperty("结束时间")
    @JSONField(format = "yyyy-MM-dd HH:mm")
    @JsonFormat(pattern = "yyyy-MM-dd HH:mm")
    private Date drillEndTime;

    /**
     * 主攻矿种
     */
    @ApiModelProperty("主攻矿种* 业务字典'MAIN_MINERALS'")
    private String mainMinerals;

    /**
     * 工程负责人
     */
    @ApiModelProperty(value = "工程负责人*",required = true)
    private String projectDirector;

    /**
     * 工程名称
     */
    @ApiModelProperty(value = "工程名称*",required = true)
    private String projectName;

    /**
     * 工程级别
     */
    @ApiModelProperty("工程级别*")
    private String projectLevel;

    /**
     * 工程进度 {@link QualityControlEnum}
     */
    @ApiModelProperty("工程进度")
    private String projectProcess;

    /**
     * 工程进度序号 {@link QualityControlEnum}
     */
    @ApiModelProperty("工程进度序号")
    private Integer projectProcessNum;

    /**
     * 项目名称
     */
    @ApiModelProperty(value = "项目名称*",required = true)
    private String itemName;

    /**
     * 项目主键
     */
    @ApiModelProperty(value = "项目主键*",required = true)
    private String itemId;

    /**
     * 钻孔编号
     */
    @ApiModelProperty(value = "钻孔编号*",required = true)
    private String holeCode;

    /**
     * 勘探线号
     */
    @ApiModelProperty(value = "勘探线号",required = true)
    private String lineNumber;

    /**
     * 钻孔类型
     */
    @ApiModelProperty("钻孔类型* HOLE_TYPE")
    private String holeType;

    /**
     * 钻孔位置
     */
    @ApiModelProperty("钻孔位置*")
    private String holePosition;

    /**
     * 钻孔经度
     */
    @ApiModelProperty("钻孔经度")
    private Double holeLongitude;

    /**
     * 钻孔纬度
     */
    @ApiModelProperty("钻孔纬度")
    private Double holeLatitude;

    /**
     * 孔口高程
     */
    @ApiModelProperty("孔口高程")
    private Double holeElevation;

    /**
     * 终孔深度
     */
    @ApiModelProperty("终孔深度")
    private Double holeDepth;

    /**
     * 设计孔深
     */
    @ApiModelProperty("设计孔深")
    private Double designDepth;

    /**
     * 钻探资金
     */
    @ApiModelProperty("钻探资金")
    private Double drillingFunding;
    /**
     * 工作区名称
     */
    @ApiModelProperty("工作区名称*(省份)")
    private String holeArea;

    /**
     * 施工单位
     */
    @ApiModelProperty("施工单位")
    private String constructionUnit;


    /**
     * 资金来源
     */
    @ApiModelProperty(value = "资金来源* FUNDING_SOURCE",required = true)
    private String fundingSource;

    @JsonIgnore
    public void setProjectProcessEnum(QualityControlEnum projectProcessEnum){
        this.setProjectProcess(projectProcessEnum.name());
        this.setProjectProcessNum(projectProcessEnum.ordinal());
    }

}
