# Supplementary material for: Design and implementation of a comprehensive management platform for drilling engineering
Source: PLoS One. 2026 Feb 26;21(2):e0343700. doi: 10.1371/journal.pone.0343700 (PMC12944780; doi:10.1371/journal.pone.0343700)
Supplement: S1 File — The original code is for APP of the platform. (ZIP) [file pone.0343700.s001.zip › zttcgl/src/main/java/com/zydcc/drill/web/entity/ProjectProcess.java]

package com.zydcc.drill.web.entity;

import com.alibaba.fastjson.annotation.JSONField;
import com.fasterxml.jackson.annotation.JsonFormat;
import com.mybatisflex.annotation.Id;
import com.mybatisflex.annotation.KeyType;
import com.mybatisflex.annotation.Table;
import com.zydcc.drill.enums.QualityControlEnum;
import com.zydcc.drill.web.entity.DTO.HolePositionDTO;
import io.swagger.annotations.ApiModel;
import io.swagger.annotations.ApiModelProperty;
import lombok.AllArgsConstructor;
import lombok.Builder;
import lombok.Data;
import lombok.NoArgsConstructor;

import java.io.Serializable;
import java.util.Date;

/**
 * 工程过程 实体类。
 *
 * @author Administrator
 * @since 2024-06-24
 */
@Data
@Builder
@NoArgsConstructor
@AllArgsConstructor
@ApiModel("工程过程")
@Table(value = "project_process", schema = "drilling")
public class ProjectProcess implements Serializable {

    /**
     * 主键
     */
    @Id(keyType = KeyType.Generator,value = "gdcid")
    @ApiModelProperty("主键")
    private String id;

    /**
     * 创建人
     */
    @ApiModelProperty(value = "创建人", hidden = true)
    private String createdBy;

    /**
     * 创建时间
     */
    @ApiModelProperty(value = "创建时间", hidden = true)
    @JSONField(format = "yyyy-MM-dd HH:mm:ss")
    @JsonFormat(pattern = "yyyy-MM-dd HH:mm:ss")
    private Date createdTime;

    /**
     * 工程主键
     */
    @ApiModelProperty(value = "工程主键", required = true)
    private String projectId;

    /**
     * 过程类型 {@link QualityControlEnum}
     */
    @ApiModelProperty(value = "过程类型",required = true)
    private String projectProcess;

    /**
     * 填报人
     */
    @ApiModelProperty(value = "填报人",required = true)
    private String reporter;

    /**
     * 附件;如{征地信息:[文件主键1,...],..}
     */
    @ApiModelProperty(value = "附件",required = true)
    private String attachment;

    /**
     * 附加信息;json格式{},用来存储附件之外的填报信息
     * POSTION_TRACKING:{@link HolePositionDTO}
     */
    @ApiModelProperty("附加信息;json格式{},用来存储附件之外的填报信息")
    private String additionalInfo;

    /**
     * 备注信息
     */
    @ApiModelProperty("备注信息")
    private String remark;

    /**
     * 状态;0-有效,1-过时
     */
    @ApiModelProperty(value = "状态;0-有效,1-过时",hidden = true)
    private Integer status;

}
