# Supplementary material for: Design and implementation of a comprehensive management platform for drilling engineering
Source: PLoS One. 2026 Feb 26;21(2):e0343700. doi: 10.1371/journal.pone.0343700 (PMC12944780; doi:10.1371/journal.pone.0343700)
Supplement: S1 File — The original code is for APP of the platform. (ZIP) [file pone.0343700.s001.zip › zttcgl/src/main/java/com/zydcc/drill/web/entity/RepositoryKnowledge.java]

package com.zydcc.drill.web.entity;

import com.geniuses.common.valid.ValidationGroups;
import com.mybatisflex.annotation.Column;
import com.mybatisflex.annotation.Id;
import com.mybatisflex.annotation.KeyType;
import com.mybatisflex.annotation.Table;
import io.swagger.annotations.ApiModel;
import io.swagger.annotations.ApiModelProperty;
import lombok.AllArgsConstructor;
import lombok.Data;
import lombok.NoArgsConstructor;

import javax.validation.constraints.NotBlank;
import java.io.Serializable;
import java.util.Date;

/**
 * 知识库 实体类。
 *
 * @author Administrator
 * @since 2024-09-05
 */
@Data
@NoArgsConstructor
@AllArgsConstructor
@ApiModel("知识库")
@Table(value = "repository_knowledge", schema = "drilling")
public class RepositoryKnowledge implements Serializable {

    /**
     * 主键
     */
    @Id(keyType = KeyType.Generator, value = "gdcid")
    @ApiModelProperty("主键")
    @NotBlank(message = "主键不能为空", groups = {ValidationGroups.UpdateValidGroup.class})
    private String id;

    /**
     * 标题
     */
    @ApiModelProperty(value = "标题",required = true)
    @NotBlank(message = "标题不能为空")
    private String title;

    /**
     *     标签
     */
    @ApiModelProperty(value = "标签",required = true)
    private String tag;

    /**
     * 内容
     */
    @NotBlank(message = "内容不能为空" ,groups = {ValidationGroups.UpdateValidGroup.class, ValidationGroups.SaveValidGroup.class})
    @ApiModelProperty(value = "内容",required = true)
    private String content;

    /**
     * token 只做查询条件用
     */
    @ApiModelProperty("token")
    @Column(ignore = true)
    private String tsContent;

    /**
     * 附件
     */
    @NotBlank(message = "附件不能为空", groups = {ValidationGroups.UpdateValidGroup.class, ValidationGroups.SaveValidGroup.class})
    @ApiModelProperty("附件")
    private String attachment;

    /**
     * 知识类型
     * {@link KnowledgeType}
     */
    @NotBlank(message = "知识类型不能为空", groups = {ValidationGroups.UpdateValidGroup.class, ValidationGroups.SaveValidGroup.class})
    @ApiModelProperty("知识类型")
    private String knowledgeType;

    /**
     * 创建时间
     */
    @ApiModelProperty("创建时间")
    private Date createdTime;

    /**
     * 创建人
     */
    @ApiModelProperty("创建人")
    private String createdBy;


    public static enum KnowledgeType {
        /**
         * 知识库
         */
        REPOSITORY,
        /**
         * 标准规范
         */
        STANDARD,
        /**
         * 典型案例
         */
        TYPICAL,
        /**
         * 处置预案
         */
        DISPOSAL,
        /**
         * 其他文档
         */
        OTHER;
    }
}
