# Supplementary material for: Design and implementation of a comprehensive management platform for drilling engineering
Source: PLoS One. 2026 Feb 26;21(2):e0343700. doi: 10.1371/journal.pone.0343700 (PMC12944780; doi:10.1371/journal.pone.0343700)
Supplement: S1 File — The original code is for APP of the platform. (ZIP) [file pone.0343700.s001.zip › zttcgl/src/main/java/com/zydcc/drill/web/entity/SelfEval.java]

package com.zydcc.drill.web.entity;

import com.alibaba.fastjson.annotation.JSONField;
import com.fasterxml.jackson.annotation.JsonFormat;
import com.mybatisflex.annotation.Id;
import com.mybatisflex.annotation.KeyType;
import com.mybatisflex.annotation.Table;
import io.swagger.annotations.ApiModel;
import io.swagger.annotations.ApiModelProperty;
import lombok.AllArgsConstructor;
import lombok.Builder;
import lombok.Data;
import lombok.NoArgsConstructor;

import java.io.Serializable;
import java.util.Date;

/**
 *  实体类。
 *
 * @author Administrator
 * @since 2024-07-13
 */
@Data
@Builder
@NoArgsConstructor
@AllArgsConstructor
@ApiModel("自评")
@Table(value = "self_eval", schema = "drilling")
public class SelfEval implements Serializable {


    @Id(keyType = KeyType.Generator, value = "gdcid")
    @ApiModelProperty("")
    private String pkId;

    /**
     * 机械岩心钻孔
     */
    @ApiModelProperty("机械岩心钻孔")
    private String jxyxzk;

    /**
     * 年度承钻工作量
     */
    @ApiModelProperty("年度承钻工作量")
    private String czgzl;

    /**
     * 油气调查井
     */
    @ApiModelProperty("油气调查井")
    private String yqdcj;

    /**
     * 参数井
     */
    @ApiModelProperty("参数井")
    private String csj;

    /**
     * 创建时间
     */
    @ApiModelProperty("创建时间")
    @JSONField(format = "yyyy-MM-dd HH:mm:ss")
    @JsonFormat(pattern = "yyyy-MM-dd HH:mm:ss")
    private Date createTime;

    /**
     * 更新时间
     */
    @ApiModelProperty("更新时间")
    @JSONField(format = "yyyy-MM-dd HH:mm:ss")
    @JsonFormat(pattern = "yyyy-MM-dd HH:mm:ss")
    private Date updateTime;

    /**
     * 创建人
     */
    @ApiModelProperty("创建人")
    private String createBy;

    /**
     * 更新人
     */
    @ApiModelProperty("更新人")
    private String updateBy;

    /**
     * 所属部门
     */
    @ApiModelProperty("所属部门")
    private String deptId;

    /**
     * 业务状态
     */
    @ApiModelProperty("业务状态")
    private Integer businessStatus;

    /**
     * 所属人
     */
    @ApiModelProperty("所属人")
    private String businessOwner;

    /**
     * 是否移交过
     */
    @ApiModelProperty("是否移交过")
    private Boolean turnOver;

    /**
     * 情况说明
     */
    @ApiModelProperty("情况说明")
    private String qksm;

}
