# Supplementary material for: Design and implementation of a comprehensive management platform for drilling engineering
Source: PLoS One. 2026 Feb 26;21(2):e0343700. doi: 10.1371/journal.pone.0343700 (PMC12944780; doi:10.1371/journal.pone.0343700)
Supplement: S1 File — The original code is for APP of the platform. (ZIP) [file pone.0343700.s001.zip › zttcgl/src/main/java/com/zydcc/drill/web/entity/SkillTrain.java]

package com.zydcc.drill.web.entity;

import com.fasterxml.jackson.annotation.JsonFormat;
import com.mybatisflex.annotation.Id;
import com.mybatisflex.annotation.KeyType;
import com.mybatisflex.annotation.Table;
import io.swagger.annotations.ApiModel;
import io.swagger.annotations.ApiModelProperty;
import lombok.AllArgsConstructor;
import lombok.Builder;
import lombok.Data;
import lombok.NoArgsConstructor;

import java.io.Serializable;
import java.util.Date;

/**
 * 技术培训 实体类。
 *
 * @author Administrator
 * @since 2024-06-21
 */
@Data
@Builder
@NoArgsConstructor
@AllArgsConstructor
@ApiModel("技术培训")
@Table(value = "skill_train", schema = "drilling")
public class SkillTrain implements Serializable {

    private static final long serialVersionUID = 1L;

    /**
     * 主键
     */
    @Id(keyType = KeyType.Generator,value = "gdcid")
    @ApiModelProperty("主键")
    private String id;

    /**
     * 创建人
     */
    @ApiModelProperty("创建人")
    private String createdBy;

    /**
     * 创建时间
     */
    @JsonFormat(pattern = "yyyy-MM-dd HH:mm:ss", timezone = "GMT+8")
    @ApiModelProperty("创建时间")

    private Date createdTime;

    /**
     * 培训名称
     */
    @ApiModelProperty("培训名称")
    private String trainName;

    /**
     * 培训主题
     */
    @ApiModelProperty("培训主题")
    private String trainSubject;

    /**
     * 培训形式（1线上,2线下）
     */
    @ApiModelProperty("培训形式（1线上,2线下）")
    private Integer trainMode;

    /**
     * 类型（1技术交流,2技术培训）
     */
    @ApiModelProperty("类型（1技术交流,2技术培训）")
    private Integer trainType;

    /**
     * 预计开始时间
     */
    @JsonFormat(pattern = "yyyy-MM-dd HH:mm:ss", timezone = "GMT+8")
    @ApiModelProperty("预计开始时间")
    private Date trainTime;

    /**
     * 预计结束时间
     */
    @JsonFormat(pattern = "yyyy-MM-dd HH:mm:ss", timezone = "GMT+8")
    @ApiModelProperty("预计结束时间")
    private Date endTime;

    /**
     * 状态（1已完成,2待进行）
     */
    @ApiModelProperty("状态（1已完成,2待进行）")
    private Integer trainStatus;

    /**
     * 成果文件
     */
    @ApiModelProperty("成果文件")
    private String achieveFiles;

    /**
     * 成果文件个数
     */
    @ApiModelProperty("成果文件个数")
    private Integer achieveFilesNum;

    /**
     * 工程id
     */
    @ApiModelProperty("工程id")
    private String projectId;

    /**
     * 关联工程
     */
    @ApiModelProperty("关联工程")
    private String projectName;

    /**
     * 组织部门
     */
    @ApiModelProperty("组织部门")
    private String deptName;

    /**
     * 主持人
     */
    @ApiModelProperty("主持人")
    private String contactName;

    /**
     * 联系电话
     */
    @ApiModelProperty("联系电话")
    private String contactPhone;

    /**
     * 培训地址
     */
    @ApiModelProperty("培训地址")
    private String trainAddress;

}
