# Supplementary material for: Design and implementation of a comprehensive management platform for drilling engineering
Source: PLoS One. 2026 Feb 26;21(2):e0343700. doi: 10.1371/journal.pone.0343700 (PMC12944780; doi:10.1371/journal.pone.0343700)
Supplement: S1 File — The original code is for APP of the platform. (ZIP) [file pone.0343700.s001.zip › zttcgl/src/main/java/com/zydcc/drill/web/entity/VO/CoordinateVO.java]

package com.zydcc.drill.web.entity.VO;

import io.swagger.annotations.ApiModelProperty;
import lombok.AllArgsConstructor;
import lombok.Builder;
import lombok.Data;
import lombok.NoArgsConstructor;

/**
 * Description:  <br>
 * Date: 2024/6/28 14:29 <br>
 *
 * @author moon
 * @since
 */
@AllArgsConstructor
@Data
@NoArgsConstructor
@Builder
public class CoordinateVO {

    /**
     * 主键
     */
    @ApiModelProperty("主键")
    private String id;
    /**
     * 钻孔经度
     */
    @ApiModelProperty("钻孔经度")
    private Double holeLongitude;

    /**
     * 钻孔纬度
     */
    @ApiModelProperty("钻孔纬度")
    private Double holeLatitude;

    /**
     * 孔口高程
     */
    @ApiModelProperty("孔口高程")
    private Double holeElevation;

}
