# Supplementary material for: Design and implementation of a comprehensive management platform for drilling engineering
Source: PLoS One. 2026 Feb 26;21(2):e0343700. doi: 10.1371/journal.pone.0343700 (PMC12944780; doi:10.1371/journal.pone.0343700)
Supplement: S1 File — The original code is for APP of the platform. (ZIP) [file pone.0343700.s001.zip › zttcgl/src/main/java/com/zydcc/drill/web/entity/VO/DrillingTeamQueryVO.java]

package com.zydcc.drill.web.entity.VO;

import com.zydcc.drill.web.entity.DrillingTeam;
import io.swagger.annotations.ApiModel;
import io.swagger.annotations.ApiModelProperty;
import lombok.Data;
import lombok.EqualsAndHashCode;
import lombok.NoArgsConstructor;


/**
 * Description:  <br>
 * Date: 2024/7/10 14:22 <br>
 *
 * @author moon
 * @since 1.0.0
 */
@EqualsAndHashCode(callSuper = true)
@Data
@NoArgsConstructor
@ApiModel("钻探队伍查询对象")
public class DrillingTeamQueryVO extends DrillingTeam {

    @ApiModelProperty("钻孔类别,参照DrillingTypeEnum枚举类")
    public String holeType;

    @ApiModelProperty("钻孔位置，例‘山东省烟台市’")
    public String holeLocation;

    @ApiModelProperty("大于钻深")
    public Double maxDrillingDepthSmall;

//    @ApiModelProperty("小于钻深")
//    public Double maxDrillingDepthBig;

//    @ApiModelProperty("大于承钻能力")
//    public Double drillingCapacitySmall;
//
//    @ApiModelProperty("小于承钻能力")
//    public Double drillingCapacityBig;

    @ApiModelProperty("大于承钻能力剩余")
    public Double drillingCapacityRemainSmall;

//    @ApiModelProperty("大于参数井钻深")
//    public Double paramMaxDrillingDepthSmall;
//
//    @ApiModelProperty("大于参数井承钻能力剩余")
//    public Double paramDrillingCapacityRemainSmall;

//    @ApiModelProperty("大于自评承钻能力剩余")
//    public Double selfAssessDrillingCapacityRemainSmall;

//    @ApiModelProperty("小于承钻能力剩余")
//    public Double drillingCapacityRemainBig;

    @ApiModelProperty(hidden = true)
    private Boolean query = false;

    private String estimatedStart;
}
