# Supplementary material for: Design and implementation of a comprehensive management platform for drilling engineering
Source: PLoS One. 2026 Feb 26;21(2):e0343700. doi: 10.1371/journal.pone.0343700 (PMC12944780; doi:10.1371/journal.pone.0343700)
Supplement: S1 File — The original code is for APP of the platform. (ZIP) [file pone.0343700.s001.zip › zttcgl/src/main/java/com/zydcc/drill/web/entity/VO/GroupVO.java]

package com.zydcc.drill.web.entity.VO;

import cn.hutool.core.util.StrUtil;
import com.geniuses.auth.web.entity.AuthDictDataEntity;
import com.geniuses.feign.auth.IAuthDictDataFeignClient;
import io.swagger.annotations.ApiModel;
import io.swagger.annotations.ApiModelProperty;
import lombok.AllArgsConstructor;
import lombok.Builder;
import lombok.Data;
import lombok.NoArgsConstructor;

import java.util.List;
import java.util.stream.Collectors;

/**
 * Description: 分组统计对象 <br>
 * Date: 2024/6/28 11:09 <br>
 *
 * @author moon
 * @since 1.0
 */
@Data
@AllArgsConstructor
@NoArgsConstructor
@Builder
@ApiModel("专家职称分组对象")
public class GroupVO {
    /**
     * 标志
     */
    @ApiModelProperty("标志")
    private String mark;
    /**
     * 数量
     */
    @ApiModelProperty("数量")
    private Long value;
    /**
     * 展示名字
     */
    @ApiModelProperty("职称名称")
    private String name;


    public static class Util{
        public static List<GroupVO> format(List<GroupVO> list, IAuthDictDataFeignClient authDictDataFeignClient, String dictMark){
            return format(list, authDictDataFeignClient, dictMark, "未知");
        }
        public static List<GroupVO> format(List<GroupVO> list, IAuthDictDataFeignClient authDictDataFeignClient, String dictMark, String defaultVal){
            List<AuthDictDataEntity> expertTitle = authDictDataFeignClient.getDataList("", dictMark).getData();
            return list.stream()
                    .peek(vo->{
                        for (int i = expertTitle.size() - 1; i >= 0; i--) {
                            AuthDictDataEntity authDictDataEntity = expertTitle.get(i);
                            if (authDictDataEntity.getDictMark().equals(vo.getMark())){
                                vo.setName(authDictDataEntity.getDictName());
                                expertTitle.remove(i);
                                break;
                            }
                        }
                        if (StrUtil.isEmpty(vo.getName())){
                            vo.setName(defaultVal);
                        }
                    })
                    .collect(Collectors.toList());
        }
    }
}
