# Supplementary material for: Design and implementation of a comprehensive management platform for drilling engineering
Source: PLoS One. 2026 Feb 26;21(2):e0343700. doi: 10.1371/journal.pone.0343700 (PMC12944780; doi:10.1371/journal.pone.0343700)
Supplement: S1 File — The original code is for APP of the platform. (ZIP) [file pone.0343700.s001.zip › zttcgl/src/main/java/com/zydcc/drill/web/entity/VO/KnowledgeQueryVO.java]

package com.zydcc.drill.web.entity.VO;

import com.zydcc.drill.web.entity.RepositoryKnowledge;
import lombok.Data;
import org.springframework.format.annotation.DateTimeFormat;

import java.io.Serializable;
import java.util.Date;

/**
 * Description: 知识库搜索引擎 <br>
 * Date: 2024/9/6 9:17 <br>
 *
 * @author moon
 * @since
 */
@Data
public class KnowledgeQueryVO implements Serializable {

    /**
     * 关键字
     */
    private String queryStr;

    /**
     * 知识类型
     */
    private String knowledgeType = RepositoryKnowledge.KnowledgeType.REPOSITORY.name();

    /**
     * 创建时间起
     */
    @DateTimeFormat(pattern = "yyyy-MM-dd HH:mm:ss")
    private Date createTimeStart;

    /**
     * 创建时间止
     */
    @DateTimeFormat(pattern = "yyyy-MM-dd HH:mm:ss")
    private Date createTimeEnd;

}
