# Supplementary material for: Design and implementation of a comprehensive management platform for drilling engineering
Source: PLoS One. 2026 Feb 26;21(2):e0343700. doi: 10.1371/journal.pone.0343700 (PMC12944780; doi:10.1371/journal.pone.0343700)
Supplement: S1 File — The original code is for APP of the platform. (ZIP) [file pone.0343700.s001.zip › zttcgl/src/main/java/com/zydcc/drill/web/entity/VO/PageVO.java]

package com.zydcc.drill.web.entity.VO;

import com.mybatisflex.core.paginate.Page;
import com.mybatisflex.core.query.QueryColumn;
import com.mybatisflex.core.query.QueryOrderBy;
import com.mybatisflex.core.query.QueryWrapper;
import com.mybatisflex.core.util.LambdaGetter;
import io.swagger.annotations.ApiModelProperty;

import java.util.ArrayList;
import java.util.List;
import java.util.stream.Collectors;

/**
 * Description:  <br>
 * Date: 2024/4/9 15:40 <br>
 *
 * @author moon
 * @since 0.0.1-SNAPSHOT
 */
public class PageVO {

    /**
     * 页码,第一页为1
     */
    @ApiModelProperty("页码,第一页为1")
    private long pageNumber = 1L;

    /**
     * 页大小,默认10
     */
    @ApiModelProperty("页大小,默认10")
    private long pageSize = 10L;

    /**
     * 排序
     */
    @Deprecated
    private List<Order> orders = new ArrayList<>(0);

    /**
     * 获取起始位置
     *
     * @return 起始位置
     */
    public long getPageStart() {
        return (this.getPageNumber() - 1) * this.pageSize;
    }

    /**
     * 获取结束位置
     *
     * @return 结束位置
     */
    public long getPageEnd() {
        return this.getPageNumber() * this.pageSize;
    }

    public void setPageNumber(long pageNumber) {
        this.pageNumber = pageNumber;
    }

    public void setPageSize(long pageSize) {
        this.pageSize = pageSize;
    }

    public List<Order> getOrders() {
        return orders;
    }

    public void setOrders(List<Order> orders) {
        this.orders = orders;
    }

    public long getPageNumber() {
        return this.pageNumber;
    }

    public long getPageSize() {
        return this.pageSize;
    }


    public static class Order {
        private String field;
        /**
         * 排序 默认降序
         */
        private String type = "desc";

        public String getField() {
            return field;
        }

        public void setField(String field) {
            this.field = field;
        }

        public String getType() {
            return type;
        }

        public void setType(String type) {
            this.type = type;
        }
    }


    /**
     * @deprecated {@link  PageVO#buildPage}
     */
    @Deprecated
    public <T> Page<T> build() {
        return new Page<T>(this.getPageNumber(), this.getPageSize());
    }

    public <T> Page<T> buildPage() {
        Page<T> tPage = new Page<>(this.getPageNumber(), this.getPageSize());
        tPage.setOptimizeCountQuery(false);
        return tPage;
    }

    public QueryWrapper appendOrderBy(QueryWrapper queryWrapper) {
        return appendOrderBy(queryWrapper, null, null);
    }

    public <T> QueryWrapper appendOrderBy(QueryWrapper queryWrapper, LambdaGetter<T> column) {
        return appendOrderBy(queryWrapper, column, null);
    }

    /**
     * 添加排序字段,如果没有传入排序字段,则使用默认的排序字段
     *
     * @param queryWrapper {@Link QueryWrapper}
     * @param column       默认的排序字段
     * @param asc          是否升序
     * @return QueryWrapper
     */
    public <T> QueryWrapper appendOrderBy(QueryWrapper queryWrapper, LambdaGetter<T> column, Boolean asc) {
        List<Order> orderList = this.getOrders();
        if (orderList.isEmpty()) {
            if (column == null) {
                return queryWrapper;
            }
            if (asc == null) {
                return queryWrapper.orderBy(column, false);
            }
            return queryWrapper.orderBy(column, asc);
        }
        QueryOrderBy[] orderByList = orderList.stream()
                .map(each -> new QueryOrderBy(new QueryColumn(each.getField()), each.getType()))
                .collect(Collectors.toSet()).toArray(new QueryOrderBy[0]);
        queryWrapper.orderBy(orderByList);

        return queryWrapper;
    }

}
