# Supplementary material for: Design and implementation of a comprehensive management platform for drilling engineering
Source: PLoS One. 2026 Feb 26;21(2):e0343700. doi: 10.1371/journal.pone.0343700 (PMC12944780; doi:10.1371/journal.pone.0343700)
Supplement: S1 File — The original code is for APP of the platform. (ZIP) [file pone.0343700.s001.zip › zttcgl/src/main/java/com/zydcc/drill/web/entity/VO/ProgressCoringStatisticsVO.java]

package com.zydcc.drill.web.entity.VO;

import com.zydcc.drill.web.entity.ProgressCoringStatistics;
import com.zydcc.drill.web.entity.ProgressCoringStatisticsSub;
import lombok.Data;

import java.util.List;

/**
 * Description:  <br>
 * Date: 2024/8/27 9:46 <br>
 *
 * @author moon
 * @since
 */
@Data
public class ProgressCoringStatisticsVO extends ProgressCoringStatistics {

    private List<ProgressCoringStatisticsSub> subList;

}
