# Supplementary material for: Design and implementation of a comprehensive management platform for drilling engineering
Source: PLoS One. 2026 Feb 26;21(2):e0343700. doi: 10.1371/journal.pone.0343700 (PMC12944780; doi:10.1371/journal.pone.0343700)
Supplement: S1 File — The original code is for APP of the platform. (ZIP) [file pone.0343700.s001.zip › zttcgl/src/main/java/com/zydcc/drill/web/entity/VO/ProgressDrillingFluidDailyVO.java]

package com.zydcc.drill.web.entity.VO;

import com.zydcc.drill.web.ProgressTable;
import com.zydcc.drill.web.entity.ProgressDrillingFluidDaily;
import com.zydcc.drill.web.entity.ProgressDrillingFluidDailySub;
import io.swagger.annotations.ApiModel;
import io.swagger.annotations.ApiModelProperty;
import lombok.Data;

import java.util.List;

/**
 * Description: 钻井液日报表 <br>
 * Date: 2024/7/22 8:52 <br>
 *
 * @author moon
 * @since
 */
@Data
@ApiModel("钻井液日报表")
public class ProgressDrillingFluidDailyVO extends ProgressDrillingFluidDaily implements ProgressTable {

    @ApiModelProperty("钻井液日子表")
    private List<ProgressDrillingFluidDailySub> subList;

}
