# Supplementary material for: Design and implementation of a comprehensive management platform for drilling engineering
Source: PLoS One. 2026 Feb 26;21(2):e0343700. doi: 10.1371/journal.pone.0343700 (PMC12944780; doi:10.1371/journal.pone.0343700)
Supplement: S1 File — The original code is for APP of the platform. (ZIP) [file pone.0343700.s001.zip › zttcgl/src/main/java/com/zydcc/drill/web/entity/VO/ProjectDataQueryVO.java]

package com.zydcc.drill.web.entity.VO;

import cn.hutool.core.date.DatePattern;
import com.fasterxml.jackson.annotation.JsonFormat;
import io.swagger.annotations.ApiModel;
import io.swagger.annotations.ApiModelProperty;
import lombok.Data;
import org.springframework.format.annotation.DateTimeFormat;

import java.io.Serializable;
import java.util.Date;

/**
 * Description: 数据管理 - 数据管理查询对象 <br>
 * Date: 2024/7/24 8:53 <br>
 *
 * @author moon
 * @since
 */
@Data
@ApiModel(value = "数据管理 - 工程资料查询对象")
public class ProjectDataQueryVO implements Serializable {

    /**
     * 创建时间 起
     */
    @ApiModelProperty(value = "创建时间 起")
    @JsonFormat(pattern = DatePattern.NORM_DATETIME_PATTERN)
    @DateTimeFormat(pattern = DatePattern.NORM_DATETIME_PATTERN)
    private Date createdTimeStart;

    /**
     * 创建时间 止
     */
    @ApiModelProperty(value = "创建时间 止")
    @JsonFormat(pattern = DatePattern.NORM_DATETIME_PATTERN)
    @DateTimeFormat(pattern = DatePattern.NORM_DATETIME_PATTERN)
    private Date createdTimeEnd;

    /**
     * 项目名称
     */
    @ApiModelProperty(value = "项目名称")
    private String itemName;

    /**
     * 工程名称
     */
    @ApiModelProperty(value = "工程名称")
    private String projectName;

    /**
     * 工程主键
     */
    @ApiModelProperty(value = "工程主键")
    private String projectId;

    /**
     * 资金来源
     */
    @ApiModelProperty(value = "资金来源,业务字典'FUNDING_SOURCE'")
    private String fundingSource;


    /**
     * 数据类型
     */
    @ApiModelProperty(value = "数据类型/过程类型")
    private String dataType;

    /**
     * 主攻矿种
     */
    @ApiModelProperty(value = "主攻矿种,业务字典'MAIN_MINERALS'")
    private String mainMinerals;


    /**
     * 工程负责人
     */
    @ApiModelProperty(value = "工程负责人")
    private String projectDirector;
}
