# Supplementary material for: Design and implementation of a comprehensive management platform for drilling engineering
Source: PLoS One. 2026 Feb 26;21(2):e0343700. doi: 10.1371/journal.pone.0343700 (PMC12944780; doi:10.1371/journal.pone.0343700)
Supplement: S1 File — The original code is for APP of the platform. (ZIP) [file pone.0343700.s001.zip › zttcgl/src/main/java/com/zydcc/drill/web/entity/VO/ProjectDataResultVO.java]

package com.zydcc.drill.web.entity.VO;

import com.alibaba.fastjson.annotation.JSONField;
import com.fasterxml.jackson.annotation.JsonFormat;
import io.swagger.annotations.ApiModel;
import io.swagger.annotations.ApiModelProperty;
import lombok.Data;

import java.io.Serializable;
import java.util.Date;

/**
 * Description: 数据管理 - 数据管理返回值对象  <br>
 * Date: 2024/7/24 9:26 <br>
 *
 * @author moon
 * @since
 */
@Data
@ApiModel("数据管理 - 数据管理返回值对象")
public class ProjectDataResultVO implements Serializable {

    /**
     * 工程主键
     */
    @ApiModelProperty(value = "工程主键")
    private String projectId;


    /**
     * 项目名称
     */
    @ApiModelProperty(value = "所属项目")
    private String itemName;

    /**
     * 工程名称
     */
    @ApiModelProperty(value = "所属工程")
    private String projectName;

    /**
     * 资金来源
     */
    @ApiModelProperty(value = "资金来源,业务字典'FUNDING_SOURCE'")
    private String fundingSource;


    /**
     * 主攻矿种
     */
    @ApiModelProperty(value = "主攻矿种,业务字典'MAIN_MINERALS'")
    private String mainMinerals;

    /**
     * 类型,文件分类/数据类型
     */
    @ApiModelProperty(value = "类型")
    private String dataType;


    /**
     * 创建时间
     */
    @ApiModelProperty(value = "上传时间")
    @JSONField(format = "yyyy-MM-dd HH:mm:ss")
    @JsonFormat(pattern = "yyyy-MM-dd HH:mm:ss")
    private Date createdTime;

    /**
     * 创建人
     */
    @ApiModelProperty(value = "填报人")
    private String reporter;

}
