# Supplementary material for: Design and implementation of a comprehensive management platform for drilling engineering
Source: PLoS One. 2026 Feb 26;21(2):e0343700. doi: 10.1371/journal.pone.0343700 (PMC12944780; doi:10.1371/journal.pone.0343700)
Supplement: S1 File — The original code is for APP of the platform. (ZIP) [file pone.0343700.s001.zip › zttcgl/src/main/java/com/zydcc/drill/web/entity/VO/ProjectDrillingDataResultVO.java]

package com.zydcc.drill.web.entity.VO;

import io.swagger.annotations.ApiModel;
import io.swagger.annotations.ApiModelProperty;
import lombok.Data;

/**
 * Description: 工程数据返回值对象 <br>
 * Date: 2024/7/24 11:27 <br>
 *
 * @author moon
 * @since
 */

@Data
@ApiModel(value = "工程数据返回值对象")
public class ProjectDrillingDataResultVO extends ProjectDataResultVO {

    /**
     * 数据主键
     */
    @ApiModelProperty(value = "数据主键")
    private String dataId;

    /**
     * 表单类型
     */
    @ApiModelProperty(value = "表单类型")
    private String  tableType;
}
