# Supplementary material for: Design and implementation of a comprehensive management platform for drilling engineering
Source: PLoS One. 2026 Feb 26;21(2):e0343700. doi: 10.1371/journal.pone.0343700 (PMC12944780; doi:10.1371/journal.pone.0343700)
Supplement: S1 File — The original code is for APP of the platform. (ZIP) [file pone.0343700.s001.zip › zttcgl/src/main/java/com/zydcc/drill/web/entity/VO/ProjectInfoQueryVO.java]

package com.zydcc.drill.web.entity.VO;

import cn.hutool.core.date.DateUtil;
import cn.hutool.core.util.StrUtil;
import com.fasterxml.jackson.annotation.JsonIgnore;
import com.zydcc.drill.web.entity.ProjectInfo;
import io.swagger.annotations.ApiModel;
import io.swagger.annotations.ApiModelProperty;
import lombok.Data;
import lombok.EqualsAndHashCode;

import java.util.Date;

/**
 * Description:  <br>
 * Date: 2024/6/25 14:55 <br>
 *
 * @author moon
 * @since 1.0
 */
@Data
@EqualsAndHashCode(callSuper = true)
@ApiModel("工程信息查询VO")
public class ProjectInfoQueryVO extends ProjectInfo {

    @ApiModelProperty("队伍名称")
    private String teamName;

    @ApiModelProperty("执行年份")
    private String executionYear;

    @ApiModelProperty(hidden = true)
    @JsonIgnore
    private Date executionYearDate;

    /**
     * 获取开始年份
     *
     * @return
     */
    public Date getExecutionBegin() {
        Date yearDate = getExecutionYearDate();
        if (yearDate == null) {
            return null;
        }
        return DateUtil.beginOfYear(yearDate);
    }

    /**
     * 获取结束年份
     */
    public Date getExecutionEnd() {
        Date yearDate = getExecutionYearDate();
        if (yearDate == null) {
            return null;
        }
        return DateUtil.endOfYear(yearDate);
    }

    private Date getExecutionYearDate() {
        if (StrUtil.isBlank(executionYear)) {
            return null;
        }

        if (executionYearDate == null) {
            executionYearDate = DateUtil.parse(executionYear, "yyyy");
        }
        return executionYearDate;
    }
}
