# Supplementary material for: Design and implementation of a comprehensive management platform for drilling engineering
Source: PLoS One. 2026 Feb 26;21(2):e0343700. doi: 10.1371/journal.pone.0343700 (PMC12944780; doi:10.1371/journal.pone.0343700)
Supplement: S1 File — The original code is for APP of the platform. (ZIP) [file pone.0343700.s001.zip › zttcgl/src/main/java/com/zydcc/drill/web/entity/VO/ProjectTrackingFileResultVO.java]

package com.zydcc.drill.web.entity.VO;

import io.swagger.annotations.ApiModel;
import io.swagger.annotations.ApiModelProperty;
import lombok.Data;

/**
 * Description: 工程资料返回值对象 <br>
 * Date: 2024/7/24 11:27 <br>
 *
 * @author moon
 * @since
 */

@Data
@ApiModel(value = "工程资料返回值对象")
public class ProjectTrackingFileResultVO extends ProjectDataResultVO {


    /**
     * 文件主键()
     */
    @ApiModelProperty(value = "文件数据主键(钻探项目中文件表主键)")
    private String fileInfoId;


    @ApiModelProperty("过程主键")
    private String projectProcessId;


    /**
     * 文件分类
     */
    @ApiModelProperty("文件分类")
    private String fileClass;

    /**
     * 文件名称
     */
    @ApiModelProperty("文件名称")
    private String fileName;

    /**
     * 文件主键(文件服务中,file的主键)
     */
    @ApiModelProperty("文件主键(文件服务中,file的主键,预览用)")
    private String fileId;


    @ApiModelProperty("过程类型")
    private String projectProcess;
}
