# Supplementary material for: Design and implementation of a comprehensive management platform for drilling engineering
Source: PLoS One. 2026 Feb 26;21(2):e0343700. doi: 10.1371/journal.pone.0343700 (PMC12944780; doi:10.1371/journal.pone.0343700)
Supplement: S1 File — The original code is for APP of the platform. (ZIP) [file pone.0343700.s001.zip › zttcgl/src/main/java/com/zydcc/drill/web/mapper/ProgressDrillingFinishMapper.java]

package com.zydcc.drill.web.mapper;

import com.mybatisflex.core.BaseMapper;
import com.zydcc.drill.web.entity.ProgressDrillingFinish;

/**
 * 封孔登记表 映射层。
 *
 * @author Administrator
 * @since 2024-08-23
 */
public interface ProgressDrillingFinishMapper extends BaseMapper<ProgressDrillingFinish> {

}
