# Supplementary material for: Design and implementation of a comprehensive management platform for drilling engineering
Source: PLoS One. 2026 Feb 26;21(2):e0343700. doi: 10.1371/journal.pone.0343700 (PMC12944780; doi:10.1371/journal.pone.0343700)
Supplement: S1 File — The original code is for APP of the platform. (ZIP) [file pone.0343700.s001.zip › zttcgl/src/main/java/com/zydcc/drill/web/mapper/RepositoryKnowledgeMapper.java]

package com.zydcc.drill.web.mapper;

import com.mybatisflex.core.BaseMapper;
import com.zydcc.drill.web.entity.RepositoryKnowledge;
import com.zydcc.drill.web.entity.VO.KnowledgeCountVO;
import com.zydcc.drill.web.entity.VO.KnowledgeQueryVO;
import com.zydcc.drill.web.entity.VO.KnowledgeResultVO;
import com.zydcc.drill.web.entity.VO.PageVO;
import org.apache.ibatis.annotations.Param;
import org.apache.ibatis.annotations.Update;

import java.util.List;

/**
 * 知识库 映射层。
 *
 * @author Administrator
 * @since 2024-09-05
 */
public interface RepositoryKnowledgeMapper extends BaseMapper<RepositoryKnowledge> {

    @Update("update repository_knowledge set ts_content = ${tsContent} where id = #{id}")
    public void setTsVector(@Param("tsContent") String tsContent,@Param("id") String id);


    long countBySearch(@Param("keyword") String keyword,@Param("queryVO") KnowledgeQueryVO queryVO);

    List<KnowledgeResultVO> ListBySearch(@Param("pageSize") long pageSize, @Param("pageStart") long pageStart, @Param("orders")List<PageVO.Order> orders, @Param("keyword") String keyword, @Param("queryVO") KnowledgeQueryVO queryVO);

    List<KnowledgeCountVO> typeCount();
}
