# Supplementary material for: Design and implementation of a comprehensive management platform for drilling engineering
Source: PLoS One. 2026 Feb 26;21(2):e0343700. doi: 10.1371/journal.pone.0343700 (PMC12944780; doi:10.1371/journal.pone.0343700)
Supplement: S1 File — The original code is for APP of the platform. (ZIP) [file pone.0343700.s001.zip › zttcgl/src/main/java/com/zydcc/drill/web/service/DefaultTableAnalysisService.java]

package com.zydcc.drill.web.service;

import cn.hutool.json.JSONUtil;
import com.zydcc.drill.web.entity.ProjectDrillingProgress;
import com.zydcc.drill.web.entity.ProjectInfo;
import org.springframework.transaction.annotation.Transactional;

/**
 * Description:  <br>
 * Date: 2024/7/18 16:14 <br>
 *
 * @author moon
 * @since
 */
public interface DefaultTableAnalysisService {

    boolean isMe(String tableType);
    /**
     * 解析table内容
     * @param progress {@link ProjectDrillingProgress}
     */
    @Transactional
    void save(ProjectDrillingProgress progress, ProjectInfo projectInfo );
    @Transactional
    void update(ProjectDrillingProgress progress, ProjectInfo projectInfo );

    Object getData(ProjectDrillingProgress progress);

    default <T> T format(Object o, Class<T> clazz){
        return JSONUtil.toBean(JSONUtil.parseObj(o),clazz);
    }

}
