# Supplementary material for: Design and implementation of a comprehensive management platform for drilling engineering
Source: PLoS One. 2026 Feb 26;21(2):e0343700. doi: 10.1371/journal.pone.0343700 (PMC12944780; doi:10.1371/journal.pone.0343700)
Supplement: S1 File — The original code is for APP of the platform. (ZIP) [file pone.0343700.s001.zip › zttcgl/src/main/java/com/zydcc/drill/web/service/DrillingTeamService.java]

package com.zydcc.drill.web.service;

import com.mybatisflex.core.service.IService;
import com.zydcc.drill.web.entity.DrillingTeam;
import com.zydcc.drill.web.entity.VO.GroupVO;

import java.util.List;

/**
 * 钻探队伍 服务层。
 *
 * @author Administrator
 * @since 2024-06-21
 */
public interface DrillingTeamService extends IService<DrillingTeam> {

    /**
     * 审核
     *
     * @param id     主键
     * @param status 状态
     * @return 是否成功
     */
    boolean audit(String id, String status);

    /**
     * 黑名单
     *
     * @param id     主键
     * @param status 状态
     * @return 是否成功
     */
    boolean blacklist(String id, Integer status);

    /**
     * 获取队伍
     *
     * @param projectId 项目主键
     * @return 队伍
     */
    List<DrillingTeam> getTeam(String projectId);

    /**
     * 钻探队伍工程树+1<br>
     * 项目总数和在建项目同时+1
     *
     * @param teamIds 队伍主键集合
     */
    void drillingAdd(List<String> teamIds);

    /**
     * 钻探队伍在建项目-1
     *
     * @param teamIds 队伍主键集合
     */
    void drillingSub(List<String> teamIds);

    /**
     * 根据单位主键删除队伍
     *
     * @param deptIds 单位主键集合
     */
    void removeByDeptId(List<String> deptIds);

    /**
     * 根据单位主键查询存在单位主键
     *
     * @param deptIds 单位主键集合
     * @return 单位主键集合
     */
    List<String> listByDeptIds(List<String> deptIds);

    /**
     * 根据队伍属性分组统计
     */
    List<GroupVO> groupByNature();

    /**
     * 根据队伍主键获取承钻能力剩余
     *
     * @param teamId 队伍主键
     * @return 承钻能力剩余
     */
    Double getDrillingCapacityRemain(String teamId);
}
