# Supplementary material for: Design and implementation of a comprehensive management platform for drilling engineering
Source: PLoS One. 2026 Feb 26;21(2):e0343700. doi: 10.1371/journal.pone.0343700 (PMC12944780; doi:10.1371/journal.pone.0343700)
Supplement: S1 File — The original code is for APP of the platform. (ZIP) [file pone.0343700.s001.zip › zttcgl/src/main/java/com/zydcc/drill/web/service/ExpertService.java]

package com.zydcc.drill.web.service;

import com.mybatisflex.core.service.IService;
import com.zydcc.drill.web.entity.Expert;
import com.zydcc.drill.web.entity.VO.GroupVO;
import com.zydcc.drill.web.entity.VO.ProjectInfoQueryVO;

import java.util.List;

/**
 * 专家 服务层。
 *
 * @author Administrator
 * @since 2024-06-18
 */
public interface ExpertService extends IService<Expert> {

    /**
     * 修改专家黑名单状态
     *
     * @param id    专家主键
     * @param status 黑名单状态
     * @return 是否成功
     */
    boolean blacklist(String id, Integer status);

    /**
     * 审核专家
     *
     * @param id    专家主键
     * @param status 审核状态
     * @return 是否成功
     */
    boolean audit(String id, String status);

    /**
     * 根据专家证件号删除专家
     *
     * @param idNumbers 专家主键集合
     */
    void removeByIdNumbers(List<String> idNumbers);

    /**
     * 根据专家证件号查询专家
     *
     * @param idNumbers 专家主键集合
     * @return 证件号码集合
     */
    List<String> listByIdNumbers(List<String> idNumbers);

    /**
     * 根据专家职称分组统计
     *
     * @return 分组统计
     */
    List<GroupVO> groupByTitle(ProjectInfoQueryVO projectInfo);

    /**
     * 根据专家来源分组统计
     *
     * @return 分组统计
     */
    List<GroupVO> groupBySource(ProjectInfoQueryVO projectInfo);

    /**
     * 根据专家专业分组统计
     *
     * @return 分组统计
     */
    List<GroupVO> groupByMajor(ProjectInfoQueryVO projectInfo);

}
