# Supplementary material for: Design and implementation of a comprehensive management platform for drilling engineering
Source: PLoS One. 2026 Feb 26;21(2):e0343700. doi: 10.1371/journal.pone.0343700 (PMC12944780; doi:10.1371/journal.pone.0343700)
Supplement: S1 File — The original code is for APP of the platform. (ZIP) [file pone.0343700.s001.zip › zttcgl/src/main/java/com/zydcc/drill/web/service/FileService.java]

package com.zydcc.drill.web.service;

import com.mybatisflex.core.service.IService;
import com.zydcc.drill.web.entity.File;

/**
 * 文件 服务层。
 *
 * @author Administrator
 * @since 2024-07-24
 */

public interface FileService extends IService<File> {

    /**
     * 删除文件
     * @param id 业务主键
     * @param attachment 业务类型
     */
    void remove(String id, String attachment);

    void save(String id, String businessType, String attachment);
}
