# Supplementary material for: Design and implementation of a comprehensive management platform for drilling engineering
Source: PLoS One. 2026 Feb 26;21(2):e0343700. doi: 10.1371/journal.pone.0343700 (PMC12944780; doi:10.1371/journal.pone.0343700)
Supplement: S1 File — The original code is for APP of the platform. (ZIP) [file pone.0343700.s001.zip › zttcgl/src/main/java/com/zydcc/drill/web/service/ProgressCoringLogSubService.java]

package com.zydcc.drill.web.service;

import com.mybatisflex.core.service.IService;
import com.zydcc.drill.web.entity.ProgressCoringLogSub;

import java.util.List;

/**
 * 岩心取样登记子表 服务层。
 *
 * @author Administrator
 * @since 2024-08-23
 */
public interface ProgressCoringLogSubService extends IService<ProgressCoringLogSub> {

    void removeByParentId(String parentId);

    List<ProgressCoringLogSub> listByParentId(String parentId);
}
