# Supplementary material for: Design and implementation of a comprehensive management platform for drilling engineering
Source: PLoS One. 2026 Feb 26;21(2):e0343700. doi: 10.1371/journal.pone.0343700 (PMC12944780; doi:10.1371/journal.pone.0343700)
Supplement: S2 File — The original code is for Web of the platform. (ZIP) [file pone.0343700.s002.zip]

Archive with 377 entries (317 files):
- zttcglweb/
- zttcglweb/.eslintrc.cjs
- zttcglweb/.gitignore
- zttcglweb/.prettierrc.json
- zttcglweb/README.md
- zttcglweb/auto-imports.d.ts
- zttcglweb/env.d.ts
- zttcglweb/index.html
- zttcglweb/package.json
- zttcglweb/pnpm-lock.yaml
- zttcglweb/public/
- zttcglweb/public/config.js
- zttcglweb/public/dizhi/
- zttcglweb/public/dizhi/A.png
- zttcglweb/public/dizhi/B.png
- zttcglweb/public/dizhi/C.png
- zttcglweb/public/dizhi/D.png
- zttcglweb/public/dizhi/E.png
- zttcglweb/public/dizhi/F.png
- zttcglweb/public/dizhi/G.png
- zttcglweb/public/dizhi/R.png
- zttcglweb/public/dizhi/W.png
- zttcglweb/public/favicon.ico
- zttcglweb/public/favicon.png
- zttcglweb/public/tables/
- zttcglweb/public/tables/_井_开固施工记录.htm
- zttcglweb/public/tables/css/
- zttcglweb/public/tables/css/data_entry.css
- zttcglweb/public/tables/js/
- zttcglweb/public/tables/js/data_entry.js
- zttcglweb/public/tables/交接班.htm
- zttcglweb/public/tables/取芯统计表.htm
- zttcglweb/public/tables/套管柱试压记录表.htm
- zttcglweb/public/tables/孔深校正记录.htm
- zttcglweb/public/tables/封孔登记表.htm
- zttcglweb/public/tables/岩心取样登记表.htm
- zttcglweb/public/tables/录井日报表.htm
- zttcglweb/public/tables/测斜数据表.htm
- zttcglweb/public/tables/简易水文观测记录表.htm
- zttcglweb/public/tables/钻井液日报表.htm
- zttcglweb/public/tables/钻时记录表.htm
- zttcglweb/src/
- zttcglweb/src/App.vue
- zttcglweb/src/api/
- zttcglweb/src/api/index.ts
- zttcglweb/src/api/interface/
- zttcglweb/src/api/interface/index.ts
- zttcglweb/src/api/modules/
- zttcglweb/src/api/modules/drilling.ts
- zttcglweb/src/api/modules/gdc.ts
- zttcglweb/src/api/modules/map.ts
- zttcglweb/src/api/modules/zjd.ts
- zttcglweb/src/assets/
- zttcglweb/src/assets/404.svg
- zttcglweb/src/assets/area.png
- zttcglweb/src/assets/base.css
- zttcglweb/src/assets/bg.jpg
- zttcglweb/src/assets/bg.png
- zttcglweb/src/assets/build.png
- zttcglweb/src/assets/building.png
- zttcglweb/src/assets/button.png
- zttcglweb/src/assets/calendar.png
- zttcglweb/src/assets/demo.png
- zttcglweb/src/assets/door-open.png
- zttcglweb/src/assets/frame.png
- zttcglweb/src/assets/guide/
- zttcglweb/src/assets/guide/bg2.png
- zttcglweb/src/assets/guide/bg_top.png
- zttcglweb/src/assets/guide/icon_fuwu.png
- zttcglweb/src/assets/guide/icon_fuwu_click.png
- zttcglweb/src/assets/guide/icon_guanli.png
- zttcglweb/src/assets/guide/icon_guanli_click.png
- zttcglweb/src/assets/guide/icon_tuichu.png
- zttcglweb/src/assets/guide/icon_xuqiu.png
- zttcglweb/src/assets/guide/icon_xuqiu_click.png
- zttcglweb/src/assets/guide/icon_yonghu.png
- zttcglweb/src/assets/guide/line_menu.png
- zttcglweb/src/assets/guide/line_menu2.png
- zttcglweb/src/assets/history.png
- zttcglweb/src/assets/home-s.png
- zttcglweb/src/assets/home-set.png
- zttcglweb/src/assets/home.png
- zttcglweb/src/assets/house.png
- zttcglweb/src/assets/icon.png
- zttcglweb/src/assets/logo.png
- zttcglweb/src/assets/logo.svg
- zttcglweb/src/assets/main.css
- zttcglweb/src/assets/map-mask.png
- zttcglweb/src/assets/map-title.png
- zttcglweb/src/assets/minus.png
- zttcglweb/src/assets/money.png
- zttcglweb/src/assets/password.png
- zttcglweb/src/assets/people.png
- zttcglweb/src/assets/position.png
- zttcglweb/src/assets/shop.png
- zttcglweb/src/assets/styles/
- zttcglweb/src/assets/styles/index.scss
- zttcglweb/src/assets/styles/sidebar.scss
- zttcglweb/src/assets/title.png
- zttcglweb/src/assets/tree.png
- zttcglweb/src/assets/user.png
- zttcglweb/src/assets/warning.png
- zttcglweb/src/components/
- zttcglweb/src/components/echarts/
- zttcglweb/src/components/echarts/Bar.vue
- zttcglweb/src/components/echarts/Pie.vue
- zttcglweb/src/components/echarts/index.ts
- zttcglweb/src/components/file-image/
- zttcglweb/src/components/file-image/Uploader.vue
- zttcglweb/src/components/file-image/index.ts
- zttcglweb/src/components/file-uploader/
- zttcglweb/src/components/file-uploader/Uploader.vue
- zttcglweb/src/components/file-uploader/index.ts
- zttcglweb/src/components/icons/
- zttcglweb/src/components/icons/IconCommunity.vue
- zttcglweb/src/components/icons/IconDocumentation.vue
- zttcglweb/src/components/icons/IconEcosystem.vue
- zttcglweb/src/components/icons/IconSupport.vue
- zttcglweb/src/components/icons/IconTooling.vue
- zttcglweb/src/components/img-viewer/
- zttcglweb/src/components/img-viewer/Viewer.vue
- zttcglweb/src/components/img-viewer/index.ts
- zttcglweb/src/components/tools/
- zttcglweb/src/components/tools/Page.vue
- zttcglweb/src/components/tools/PageHeader.vue
- zttcglweb/src/components/tools/SearchWrapper.vue
- zttcglweb/src/components/tools/Table.vue
- zttcglweb/src/components/tools/Table2.vue
- zttcglweb/src/components/tools/Tables.vue
- zttcglweb/src/components/tools/index.ts
- zttcglweb/src/components/uploader-image/
- zttcglweb/src/components/uploader-image/index.vue
- zttcglweb/src/config/
- zttcglweb/src/config/dc.ts
- zttcglweb/src/config/router.config.ts
- zttcglweb/src/consts/
- zttcglweb/src/consts/drillingDemand.ts
- zttcglweb/src/consts/index.ts
- zttcglweb/src/consts/knowledgeType.ts
- zttcglweb/src/consts/menu.ts
- zttcglweb/src/global.d.ts
- zttcglweb/src/layouts/
- zttcglweb/src/layouts/Index.vue
- zttcglweb/src/layouts/SubMenu.vue
- zttcglweb/src/main.ts
- zttcglweb/src/permission.ts
- zttcglweb/src/router/
- zttcglweb/src/router/index.ts
- zttcglweb/src/stores/
- zttcglweb/src/stores/app.ts
- zttcglweb/src/stores/auth.ts
- zttcglweb/src/stores/user.ts
- zttcglweb/src/types/
- zttcglweb/src/types/assignment.ts
- zttcglweb/src/types/audit.ts
- zttcglweb/src/types/circulate.ts
- zttcglweb/src/types/drillingColumn.ts
- zttcglweb/src/types/drillingDemand.ts
- zttcglweb/src/types/drillingTeam.ts
- zttcglweb/src/types/expert.ts
- zttcglweb/src/types/farmer.ts
- zttcglweb/src/types/gdc.ts
- zttcglweb/src/types/index.ts
- zttcglweb/src/types/itemDept.ts
- zttcglweb/src/types/map.ts
- zttcglweb/src/types/project.ts
- zttcglweb/src/types/refuse.ts
- zttcglweb/src/types/supervise.ts
- zttcglweb/src/utils/
- zttcglweb/src/utils/ErrorMsg.vue
- zttcglweb/src/utils/LocalStoreUtil.ts
- zttcglweb/src/utils/filter.ts
- zttcglweb/src/utils/index.ts
- zttcglweb/src/utils/is.ts
- zttcglweb/src/utils/math.ts
- zttcglweb/src/utils/notification.ts
- zttcglweb/src/utils/validate.ts
- zttcglweb/src/views/
- zttcglweb/src/views/accident-handing-analysis/
- zttcglweb/src/views/accident-handing-analysis/components/
- zttcglweb/src/views/accident-handing-analysis/components/add-edit-dialog.vue
- zttcglweb/src/views/accident-handing-analysis/index.vue
- zttcglweb/src/views/achievement/
- zttcglweb/src/views/achievement/process-analysis/
- zttcglweb/src/views/achievement/process-analysis/add-edit-dialog.vue
- zttcglweb/src/views/achievement/process-analysis/index.vue
- zttcglweb/src/views/audit-manage/
- zttcglweb/src/views/audit-manage/AreaApply.vue
- zttcglweb/src/views/audit-manage/ProcessManage.vue
- zttcglweb/src/views/base/
- zttcglweb/src/views/base/Auth.vue
- zttcglweb/src/views/base/DrillingTeam.vue
- zttcglweb/src/views/base/DrillingTeamDetail.vue
- zttcglweb/src/views/base/DrillingTeamForm.vue
- zttcglweb/src/views/base/DrillingTeamImport.vue
- zttcglweb/src/views/base/DrillingTeamOverall.vue
- zttcglweb/src/views/base/Expert.vue
- zttcglweb/src/views/base/ExpertDetail.vue
- zttcglweb/src/views/base/ExpertForm.vue
- zttcglweb/src/views/base/LoginLog.vue
- zttcglweb/src/views/base/OperateLog.vue
- zttcglweb/src/views/base/SystemLog.vue
- zttcglweb/src/views/base/technology/
- zttcglweb/src/views/base/technology/dialogTechnology.vue
- zttcglweb/src/views/base/technology/index.vue
- zttcglweb/src/views/dashboard/
- zttcglweb/src/views/dashboard/ChartBlock.vue
- zttcglweb/src/views/dashboard/DrillingTeamChart.vue
- zttcglweb/src/views/dashboard/ExpertChart.vue
- zttcglweb/src/views/dashboard/Index.vue
- zttcglweb/src/views/dashboard/InnovationChart.vue
- zttcglweb/src/views/dashboard/MapContainer.vue
- zttcglweb/src/views/dashboard/ProjectCompleteStatistic.vue
- zttcglweb/src/views/dashboard/ProjectCompleteStatusChart.vue
- zttcglweb/src/views/dashboard/ProjectFundingSourceChart.vue
- zttcglweb/src/views/dashboard/ProjectList.vue
- zttcglweb/src/views/dashboard/SearchArea.vue
- zttcglweb/src/views/device/
- zttcglweb/src/views/device/AirCompressor.vue
- zttcglweb/src/views/device/ControlWell.vue
- zttcglweb/src/views/device/CoreRig.vue
- zttcglweb/src/views/device/CoringRig.vue
- zttcglweb/src/views/device/DrillRode.vue
- zttcglweb/src/views/device/DrillTower.vue
- zttcglweb/src/views/device/Fracturing.vue
- zttcglweb/src/views/device/Generator.vue
- zttcglweb/src/views/device/Inclinometer.vue
- zttcglweb/src/views/device/LoggingWell.vue
- zttcglweb/src/views/device/MeasuringWell.vue
- zttcglweb/src/views/device/MudPump.vue
- zttcglweb/src/views/device/MudTester.vue
- zttcglweb/src/views/device/MunMaterial.vue
- zttcglweb/src/views/device/OilRig.vue
- zttcglweb/src/views/device/OtherRig.vue
- zttcglweb/src/views/device/PowerRig.vue
- zttcglweb/src/views/device/RinseFluidTreatment.vue
- zttcglweb/src/views/device/SolidControl.vue
- zttcglweb/src/views/device/Talent.vue
- zttcglweb/src/views/device/TalentTeam.vue
- zttcglweb/src/views/device/Technical.vue
- zttcglweb/src/views/device/Wokerman.vue
- zttcglweb/src/views/drilling-column/
- zttcglweb/src/views/drilling-column/columnDialog.vue
- zttcglweb/src/views/drilling-column/index.vue
- zttcglweb/src/views/error/
- zttcglweb/src/views/error/1401.vue
- zttcglweb/src/views/error/1402.vue
- zttcglweb/src/views/error/404.vue
- zttcglweb/src/views/home/
- zttcglweb/src/views/home/GuidePage.vue
- zttcglweb/src/views/home/Index.vue
- zttcglweb/src/views/ledger-manage/
- zttcglweb/src/views/ledger-manage/AuditLedger.vue
- zttcglweb/src/views/ledger-manage/AuditLedgerDetail.vue
- zttcglweb/src/views/ledger-manage/CirculationLedger.vue
- zttcglweb/src/views/ledger-manage/CirculationLedgerDetail.vue
- zttcglweb/src/views/ledger-manage/FarmLedger.vue
- zttcglweb/src/views/ledger-manage/Ledger.vue
- zttcglweb/src/views/ledger-manage/SuperviseLedger.vue
- zttcglweb/src/views/ledger-manage/SuperviseLedgerDetail.vue
- zttcglweb/src/views/need/
- zttcglweb/src/views/need/NeedFilling.vue
- zttcglweb/src/views/need/approval/
- zttcglweb/src/views/need/approval/Approval.vue
- zttcglweb/src/views/need/approval/ChoiceItem.vue
- zttcglweb/src/views/need/approval/Refuse.vue
- zttcglweb/src/views/need/approval/Reject.vue
- zttcglweb/src/views/need/approval/index.vue
- zttcglweb/src/views/need/components/
- zttcglweb/src/views/need/components/DetailInfo.vue
- zttcglweb/src/views/need/components/FillingAdd.vue
- zttcglweb/src/views/need/components/FillingAddOrEdit.vue
- zttcglweb/src/views/need/components/FillingApproval.vue
- zttcglweb/src/views/need/need-accept-statistic/
- zttcglweb/src/views/need/need-accept-statistic/components/
- zttcglweb/src/views/need/need-accept-statistic/components/Dialog.vue
- zttcglweb/src/views/need/need-accept-statistic/index.vue
- zttcglweb/src/views/need/need-accept/
- zttcglweb/src/views/need/need-accept/components/
- zttcglweb/src/views/need/need-accept/components/Dialog.vue
- zttcglweb/src/views/need/need-accept/index.vue
- zttcglweb/src/views/need/orderPool/
- zttcglweb/src/views/need/orderPool/DetailInfo.vue
- zttcglweb/src/views/need/orderPool/FlowDialog.vue
- zttcglweb/src/views/need/orderPool/index.vue
- zttcglweb/src/views/one-picture/
- zttcglweb/src/views/one-picture/AreaInfo.vue
- zttcglweb/src/views/one-picture/Chart1.vue
- zttcglweb/src/views/one-picture/Chart2.vue
- zttcglweb/src/views/one-picture/ComprehensiveSearch.vue
- zttcglweb/src/views/one-picture/Dialogs.vue
- zttcglweb/src/views/one-picture/Index.vue
- zttcglweb/src/views/one-picture/InfoCard.vue
- zttcglweb/src/views/one-picture/InfoDialog.vue
- zttcglweb/src/views/one-picture/LayerPanel.vue
- zttcglweb/src/views/one-picture/MainMap.vue
- zttcglweb/src/views/one-picture/PanelLeft.vue
- zttcglweb/src/views/one-picture/PanelRight.vue
- zttcglweb/src/views/one-picture/ProgressChart.vue
- zttcglweb/src/views/one-picture/Toolbar.vue
[truncated: 77 more entries]
