# Supplementary material for: Design and implementation of a comprehensive management platform for drilling engineering
Source: PLoS One. 2026 Feb 26;21(2):e0343700. doi: 10.1371/journal.pone.0343700 (PMC12944780; doi:10.1371/journal.pone.0343700)
Supplement: S2 File — The original code is for Web of the platform. (ZIP) [file pone.0343700.s002.zip › zttcglweb/README.md]

# homestead-system

This template should help get you started developing with Vue 3 in Vite.

## Recommended IDE Setup

[VSCode](https://code.visualstudio.com/) + [Volar](https://marketplace.visualstudio.com/items?itemName=Vue.volar) (and disable Vetur).

## Type Support for `.vue` Imports in TS

TypeScript cannot handle type information for `.vue` imports by default, so we replace the `tsc` CLI with `vue-tsc` for type checking. In editors, we need [Volar](https://marketplace.visualstudio.com/items?itemName=Vue.volar) to make the TypeScript language service aware of `.vue` types.

## Customize configuration

See [Vite Configuration Reference](https://vitejs.dev/config/).

## Project Setup

```sh
pnpm install
```

### Compile and Hot-Reload for Development

```sh
pnpm dev
```

### Type-Check, Compile and Minify for Production

```sh
pnpm build
```

### Lint with [ESLint](https://eslint.org/)

```sh
pnpm lint
```
