# Supplementary material for: Design and implementation of a comprehensive management platform for drilling engineering
Source: PLoS One. 2026 Feb 26;21(2):e0343700. doi: 10.1371/journal.pone.0343700 (PMC12944780; doi:10.1371/journal.pone.0343700)
Supplement: S2 File — The original code is for Web of the platform. (ZIP) [file pone.0343700.s002.zip › zttcglweb/auto-imports.d.ts]

/* eslint-disable */
/* prettier-ignore */
// @ts-nocheck
// noinspection JSUnusedGlobalSymbols
// Generated by unplugin-auto-import
export {}
declare global {
  const ElLoading: typeof import('element-plus/es')['ElLoading']
}
