# Supplementary material for: Design and implementation of a comprehensive management platform for drilling engineering
Source: PLoS One. 2026 Feb 26;21(2):e0343700. doi: 10.1371/journal.pone.0343700 (PMC12944780; doi:10.1371/journal.pone.0343700)
Supplement: S2 File — The original code is for Web of the platform. (ZIP) [file pone.0343700.s002.zip › zttcglweb/package.json]

{
  "name": "zttcglweb",
  "version": "0.0.8",
  "private": true,
  "type": "module",
  "scripts": {
    "dev": "vite",
    "build": "run-p type-check \"build-only {@}\" --",
    "preview": "vite preview",
    "build-only": "vite build",
    "type-check": "vue-tsc --build --force",
    "lint": "eslint . --ext .vue,.js,.jsx,.cjs,.mjs,.ts,.tsx,.cts,.mts --fix --ignore-path .gitignore",
    "format": "prettier --write src/"
  },
  "dependencies": {
    "@element-plus/icons-vue": "^2.3.1",
    "axios": "^1.6.8",
    "crypto-js": "^4.2.0",
    "dc-lib": "2.0.80",
    "dingtalk-jsapi": "^3.0.36",
    "echarts": "^5.5.0",
    "element-plus": "^2.6.1",
    "element-resize-detector": "^1.2.4",
    "file-saver": "^2.0.5",
    "nprogress": "^0.2.0",
    "ol": "^9.1.0",
    "pinia": "^2.1.7",
    "proj4": "^2.11.0",
    "qs": "^6.12.1",
    "vue": "^3.4.21",
    "vue-echarts": "^6.6.9",
    "vue-router": "^4.3.0"
  },
  "devDependencies": {
    "@rushstack/eslint-patch": "^1.3.3",
    "@tsconfig/node20": "^20.1.2",
    "@types/element-resize-detector": "^1.1.6",
    "@types/node": "^20.11.25",
    "@types/nprogress": "^0.2.3",
    "@types/proj4": "^2.5.5",
    "@types/qs": "^6.9.15",
    "@vitejs/plugin-vue": "^5.0.4",
    "@vue/eslint-config-prettier": "^8.0.0",
    "@vue/eslint-config-typescript": "^13.0.0",
    "@vue/tsconfig": "^0.5.1",
    "eslint": "^8.49.0",
    "eslint-plugin-vue": "^9.17.0",
    "npm-run-all2": "^6.1.2",
    "prettier": "^3.0.3",
    "sass": "^1.72.0",
    "typescript": "5.4.2",
    "unplugin-auto-import": "^0.17.5",
    "unplugin-vue-components": "^0.26.0",
    "vite": "^5.1.5",
    "vue-tsc": "^2.0.6"
  }
}
