# Supplementary material for: Design and implementation of a comprehensive management platform for drilling engineering
Source: PLoS One. 2026 Feb 26;21(2):e0343700. doi: 10.1371/journal.pone.0343700 (PMC12944780; doi:10.1371/journal.pone.0343700)
Supplement: S2 File — The original code is for Web of the platform. (ZIP) [file pone.0343700.s002.zip › zttcglweb/pnpm-lock.yaml]

lockfileVersion: '9.0'

settings:
  autoInstallPeers: true
  excludeLinksFromLockfile: false

importers:

  .:
    dependencies:
      '@element-plus/icons-vue':
        specifier: ^2.3.1
        version: 2.3.1(vue@3.4.31(typescript@5.4.2))
      axios:
        specifier: ^1.6.8
        version: 1.7.2
      crypto-js:
        specifier: ^4.2.0
        version: 4.2.0
      dc-lib:
        specifier: 2.0.80
        version: 2.0.80
      dingtalk-jsapi:
        specifier: ^3.0.36
        version: 3.0.38
      echarts:
        specifier: ^5.5.0
        version: 5.5.1
      element-plus:
        specifier: ^2.6.1
        version: 2.6.1(vue@3.4.31(typescript@5.4.2))
      element-resize-detector:
        specifier: ^1.2.4
        version: 1.2.4
      file-saver:
        specifier: ^2.0.5
        version: 2.0.5
      html2canvas:
        specifier: ^1.4.1
        version: 1.4.1
      nprogress:
        specifier: ^0.2.0
        version: 0.2.0
      ol:
        specifier: ^9.1.0
        version: 9.2.4
      pinia:
        specifier: ^2.1.7
        version: 2.1.7(typescript@5.4.2)(vue@3.4.31(typescript@5.4.2))
      proj4:
        specifier: ^2.11.0
        version: 2.11.0
      qs:
        specifier: ^6.12.1
        version: 6.12.2
      vue:
        specifier: ^3.4.21
        version: 3.4.31(typescript@5.4.2)
      vue-echarts:
        specifier: ^6.6.9
        version: 6.7.3(@vue/runtime-core@3.4.31)(echarts@5.5.1)(vue@3.4.31(typescript@5.4.2))
      vue-router:
        specifier: ^4.3.0
        version: 4.4.0(vue@3.4.31(typescript@5.4.2))
    devDependencies:
      '@rushstack/eslint-patch':
        specifier: ^1.3.3
        version: 1.10.3
      '@tsconfig/node20':
        specifier: ^20.1.2
        version: 20.1.4
      '@types/element-resize-detector':
        specifier: ^1.1.6
        version: 1.1.6
      '@types/node':
        specifier: ^20.11.25
        version: 20.14.9
      '@types/nprogress':
        specifier: ^0.2.3
        version: 0.2.3
      '@types/proj4':
        specifier: ^2.5.5
        version: 2.5.5
      '@types/qs':
        specifier: ^6.9.15
        version: 6.9.15
      '@vitejs/plugin-vue':
        specifier: ^5.0.4
        version: 5.0.5(vite@5.3.2(@types/node@20.14.9)(sass@1.77.6))(vue@3.4.31(typescript@5.4.2))
      '@vue/eslint-config-prettier':
        specifier: ^8.0.0
        version: 8.0.0(eslint@8.57.0)(prettier@3.3.2)
      '@vue/eslint-config-typescript':
        specifier: ^13.0.0
        version: 13.0.0(eslint-plugin-vue@9.26.0(eslint@8.57.0))(eslint@8.57.0)(typescript@5.4.2)
      '@vue/tsconfig':
        specifier: ^0.5.1
        version: 0.5.1
      eslint:
        specifier: ^8.49.0
        version: 8.57.0
      eslint-plugin-vue:
        specifier: ^9.17.0
        version: 9.26.0(eslint@8.57.0)
      npm-run-all2:
        specifier: ^6.1.2
        version: 6.2.0
      prettier:
        specifier: ^3.0.3
        version: 3.3.2
      sass:
        specifier: ^1.72.0
        version: 1.77.6
      typescript:
        specifier: 5.4.2
        version: 5.4.2
      unplugin-auto-import:
        specifier: ^0.17.5
        version: 0.17.6(@vueuse/core@9.13.0(vue@3.4.31(typescript@5.4.2)))(rollup@4.18.0)
      unplugin-vue-components:
        specifier: ^0.26.0
        version: 0.26.0(@babel/parser@7.25.7)(rollup@4.18.0)(vue@3.4.31(typescript@5.4.2))
      vite:
        specifier: ^5.1.5
        version: 5.3.2(@types/node@20.14.9)(sass@1.77.6)
      vue-tsc:
        specifier: ^2.0.6
        version: 2.0.24(typescript@5.4.2)

packages:

  '@antfu/utils@0.7.10':
    resolution: {integrity: sha512-+562v9k4aI80m1+VuMHehNJWLOFjBnXn3tdOitzD0il5b7smkSBal4+a3oKiQTbrwMmN/TBUMDvbdoWDehgOww==}

  '@babel/helper-string-parser@7.24.7':
    resolution: {integrity: sha512-7MbVt6xrwFQbunH2DNQsAP5sTGxfqQtErvBIvIMi6EQnbgUOuVYanvREcmFrOPhoXBrTtjhhP+lW+o5UfK+tDg==}
    engines: {node: '>=6.9.0'}

  '@babel/helper-string-parser@7.25.7':
    resolution: {integrity: sha512-CbkjYdsJNHFk8uqpEkpCvRs3YRp9tY6FmFY7wLMSYuGYkrdUi7r2lc4/wqsvlHoMznX3WJ9IP8giGPq68T/Y6g==}
    engines: {node: '>=6.9.0'}

  '@babel/helper-validator-identifier@7.24.7':
    resolution: {integrity: sha512-rR+PBcQ1SMQDDyF6X0wxtG8QyLCgUB0eRAGguqRLfkCA87l7yAP7ehq8SNj96OOGTO8OBV70KhuFYcIkHXOg0w==}
    engines: {node: '>=6.9.0'}

  '@babel/helper-validator-identifier@7.25.7':
    resolution: {integrity: sha512-AM6TzwYqGChO45oiuPqwL2t20/HdMC1rTPAesnBCgPCSF1x3oN9MVUwQV2iyz4xqWrctwK5RNC8LV22kaQCNYg==}
    engines: {node: '>=6.9.0'}

  '@babel/parser@7.24.7':
    resolution: {integrity: sha512-9uUYRm6OqQrCqQdG1iCBwBPZgN8ciDBro2nIOFaiRz1/BCxaI7CNvQbDHvsArAC7Tw9Hda/B3U+6ui9u4HWXPw==}
    engines: {node: '>=6.0.0'}
    hasBin: true

  '@babel/parser@7.25.7':
    resolution: {integrity: sha512-aZn7ETtQsjjGG5HruveUK06cU3Hljuhd9Iojm4M8WWv3wLE6OkE5PWbDUkItmMgegmccaITudyuW5RPYrYlgWw==}
    engines: {node: '>=6.0.0'}
    hasBin: true

  '@babel/types@7.24.7':
    resolution: {integrity: sha512-XEFXSlxiG5td2EJRe8vOmRbaXVgfcBlszKujvVmWIK/UpywWljQCfzAv3RQCGujWQ1RD4YYWEAqDXfuJiy8f5Q==}
    engines: {node: '>=6.9.0'}

  '@babel/types@7.25.7':
    resolution: {integrity: sha512-vwIVdXG+j+FOpkwqHRcBgHLYNL7XMkufrlaFvL9o6Ai9sJn9+PdyIL5qa0XzTZw084c+u9LOls53eoZWP/W5WQ==}
    engines: {node: '>=6.9.0'}

  '@ctrl/tinycolor@3.6.1':
    resolution: {integrity: sha512-SITSV6aIXsuVNV3f3O0f2n/cgyEDWoSqtZMYiAmcsYHydcKrOz3gUxB/iXd/Qf08+IZX4KpgNbvUdMBmWz+kcA==}
    engines: {node: '>=10'}

  '@element-plus/icons-vue@2.3.1':
    resolution: {integrity: sha512-XxVUZv48RZAd87ucGS48jPf6pKu0yV5UCg9f4FFwtrYxXOwWuVJo6wOvSLKEoMQKjv8GsX/mhP6UsC1lRwbUWg==}
    peerDependencies:
      vue: ^3.2.0

  '@esbuild/aix-ppc64@0.21.5':
    resolution: {integrity: sha512-1SDgH6ZSPTlggy1yI6+Dbkiz8xzpHJEVAlF/AM1tHPLsf5STom9rwtjE4hKAF20FfXXNTFqEYXyJNWh1GiZedQ==}
    engines: {node: '>=12'}
    cpu: [ppc64]
    os: [aix]

  '@esbuild/android-arm64@0.21.5':
    resolution: {integrity: sha512-c0uX9VAUBQ7dTDCjq+wdyGLowMdtR/GoC2U5IYk/7D1H1JYC0qseD7+11iMP2mRLN9RcCMRcjC4YMclCzGwS/A==}
    engines: {node: '>=12'}
    cpu: [arm64]
    os: [android]

  '@esbuild/android-arm@0.21.5':
    resolution: {integrity: sha512-vCPvzSjpPHEi1siZdlvAlsPxXl7WbOVUBBAowWug4rJHb68Ox8KualB+1ocNvT5fjv6wpkX6o/iEpbDrf68zcg==}
    engines: {node: '>=12'}
    cpu: [arm]
    os: [android]

  '@esbuild/android-x64@0.21.5':
    resolution: {integrity: sha512-D7aPRUUNHRBwHxzxRvp856rjUHRFW1SdQATKXH2hqA0kAZb1hKmi02OpYRacl0TxIGz/ZmXWlbZgjwWYaCakTA==}
    engines: {node: '>=12'}
    cpu: [x64]
    os: [android]

  '@esbuild/darwin-arm64@0.21.5':
    resolution: {integrity: sha512-DwqXqZyuk5AiWWf3UfLiRDJ5EDd49zg6O9wclZ7kUMv2WRFr4HKjXp/5t8JZ11QbQfUS6/cRCKGwYhtNAY88kQ==}
    engines: {node: '>=12'}
    cpu: [arm64]
    os: [darwin]

  '@esbuild/darwin-x64@0.21.5':
    resolution: {integrity: sha512-se/JjF8NlmKVG4kNIuyWMV/22ZaerB+qaSi5MdrXtd6R08kvs2qCN4C09miupktDitvh8jRFflwGFBQcxZRjbw==}
    engines: {node: '>=12'}
    cpu: [x64]
    os: [darwin]

  '@esbuild/freebsd-arm64@0.21.5':
    resolution: {integrity: sha512-5JcRxxRDUJLX8JXp/wcBCy3pENnCgBR9bN6JsY4OmhfUtIHe3ZW0mawA7+RDAcMLrMIZaf03NlQiX9DGyB8h4g==}
    engines: {node: '>=12'}
    cpu: [arm64]
    os: [freebsd]

  '@esbuild/freebsd-x64@0.21.5':
    resolution: {integrity: sha512-J95kNBj1zkbMXtHVH29bBriQygMXqoVQOQYA+ISs0/2l3T9/kj42ow2mpqerRBxDJnmkUDCaQT/dfNXWX/ZZCQ==}
    engines: {node: '>=12'}
    cpu: [x64]
    os: [freebsd]

  '@esbuild/linux-arm64@0.21.5':
    resolution: {integrity: sha512-ibKvmyYzKsBeX8d8I7MH/TMfWDXBF3db4qM6sy+7re0YXya+K1cem3on9XgdT2EQGMu4hQyZhan7TeQ8XkGp4Q==}
    engines: {node: '>=12'}
    cpu: [arm64]
    os: [linux]

  '@esbuild/linux-arm@0.21.5':
    resolution: {integrity: sha512-bPb5AHZtbeNGjCKVZ9UGqGwo8EUu4cLq68E95A53KlxAPRmUyYv2D6F0uUI65XisGOL1hBP5mTronbgo+0bFcA==}
    engines: {node: '>=12'}
    cpu: [arm]
    os: [linux]

  '@esbuild/linux-ia32@0.21.5':
    resolution: {integrity: sha512-YvjXDqLRqPDl2dvRODYmmhz4rPeVKYvppfGYKSNGdyZkA01046pLWyRKKI3ax8fbJoK5QbxblURkwK/MWY18Tg==}
    engines: {node: '>=12'}
    cpu: [ia32]
    os: [linux]

  '@esbuild/linux-loong64@0.21.5':
    resolution: {integrity: sha512-uHf1BmMG8qEvzdrzAqg2SIG/02+4/DHB6a9Kbya0XDvwDEKCoC8ZRWI5JJvNdUjtciBGFQ5PuBlpEOXQj+JQSg==}
    engines: {node: '>=12'}
    cpu: [loong64]
    os: [linux]

  '@esbuild/linux-mips64el@0.21.5':
    resolution: {integrity: sha512-IajOmO+KJK23bj52dFSNCMsz1QP1DqM6cwLUv3W1QwyxkyIWecfafnI555fvSGqEKwjMXVLokcV5ygHW5b3Jbg==}
    engines: {node: '>=12'}
    cpu: [mips64el]
    os: [linux]

  '@esbuild/linux-ppc64@0.21.5':
    resolution: {integrity: sha512-1hHV/Z4OEfMwpLO8rp7CvlhBDnjsC3CttJXIhBi+5Aj5r+MBvy4egg7wCbe//hSsT+RvDAG7s81tAvpL2XAE4w==}
    engines: {node: '>=12'}
    cpu: [ppc64]
    os: [linux]

  '@esbuild/linux-riscv64@0.21.5':
    resolution: {integrity: sha512-2HdXDMd9GMgTGrPWnJzP2ALSokE/0O5HhTUvWIbD3YdjME8JwvSCnNGBnTThKGEB91OZhzrJ4qIIxk/SBmyDDA==}
    engines: {node: '>=12'}
    cpu: [riscv64]
    os: [linux]

  '@esbuild/linux-s390x@0.21.5':
    resolution: {integrity: sha512-zus5sxzqBJD3eXxwvjN1yQkRepANgxE9lgOW2qLnmr8ikMTphkjgXu1HR01K4FJg8h1kEEDAqDcZQtbrRnB41A==}
    engines: {node: '>=12'}
    cpu: [s390x]
    os: [linux]

  '@esbuild/linux-x64@0.21.5':
    resolution: {integrity: sha512-1rYdTpyv03iycF1+BhzrzQJCdOuAOtaqHTWJZCWvijKD2N5Xu0TtVC8/+1faWqcP9iBCWOmjmhoH94dH82BxPQ==}
    engines: {node: '>=12'}
    cpu: [x64]
    os: [linux]

  '@esbuild/netbsd-x64@0.21.5':
    resolution: {integrity: sha512-Woi2MXzXjMULccIwMnLciyZH4nCIMpWQAs049KEeMvOcNADVxo0UBIQPfSmxB3CWKedngg7sWZdLvLczpe0tLg==}
    engines: {node: '>=12'}
    cpu: [x64]
    os: [netbsd]

  '@esbuild/openbsd-x64@0.21.5':
    resolution: {integrity: sha512-HLNNw99xsvx12lFBUwoT8EVCsSvRNDVxNpjZ7bPn947b8gJPzeHWyNVhFsaerc0n3TsbOINvRP2byTZ5LKezow==}
    engines: {node: '>=12'}
    cpu: [x64]
    os: [openbsd]

  '@esbuild/sunos-x64@0.21.5':
    resolution: {integrity: sha512-6+gjmFpfy0BHU5Tpptkuh8+uw3mnrvgs+dSPQXQOv3ekbordwnzTVEb4qnIvQcYXq6gzkyTnoZ9dZG+D4garKg==}
    engines: {node: '>=12'}
    cpu: [x64]
    os: [sunos]

  '@esbuild/win32-arm64@0.21.5':
    resolution: {integrity: sha512-Z0gOTd75VvXqyq7nsl93zwahcTROgqvuAcYDUr+vOv8uHhNSKROyU961kgtCD1e95IqPKSQKH7tBTslnS3tA8A==}
    engines: {node: '>=12'}
    cpu: [arm64]
    os: [win32]

  '@esbuild/win32-ia32@0.21.5':
    resolution: {integrity: sha512-SWXFF1CL2RVNMaVs+BBClwtfZSvDgtL//G/smwAc5oVK/UPu2Gu9tIaRgFmYFFKrmg3SyAjSrElf0TiJ1v8fYA==}
    engines: {node: '>=12'}
    cpu: [ia32]
    os: [win32]

  '@esbuild/win32-x64@0.21.5':
    resolution: {integrity: sha512-tQd/1efJuzPC6rCFwEvLtci/xNFcTZknmXs98FYDfGE4wP9ClFV98nyKrzJKVPMhdDnjzLhdUyMX4PsQAPjwIw==}
    engines: {node: '>=12'}
    cpu: [x64]
    os: [win32]

  '@eslint-community/eslint-utils@4.4.0':
    resolution: {integrity: sha512-1/sA4dwrzBAyeUoQ6oxahHKmrZvsnLCg4RfxW3ZFGGmQkSNQPFNLV9CUEFQP1x9EYXHTo5p6xdhZM1Ne9p/AfA==}
    engines: {node: ^12.22.0 || ^14.17.0 || >=16.0.0}
    peerDependencies:
      eslint: ^6.0.0 || ^7.0.0 || >=8.0.0

  '@eslint-community/regexpp@4.11.0':
    resolution: {integrity: sha512-G/M/tIiMrTAxEWRfLfQJMmGNX28IxBg4PBz8XqQhqUHLFI6TL2htpIB1iQCj144V5ee/JaKyT9/WZ0MGZWfA7A==}
    engines: {node: ^12.0.0 || ^14.0.0 || >=16.0.0}

  '@eslint/eslintrc@2.1.4':
    resolution: {integrity: sha512-269Z39MS6wVJtsoUl10L60WdkhJVdPG24Q4eZTH3nnF6lpvSShEK3wQjDX9JRWAUPvPh7COouPpU9IrqaZFvtQ==}
    engines: {node: ^12.22.0 || ^14.17.0 || >=16.0.0}

  '@eslint/js@8.57.0':
    resolution: {integrity: sha512-Ys+3g2TaW7gADOJzPt83SJtCDhMjndcDMFVQ/Tj9iA1BfJzFKD9mAUXT3OenpuPHbI6P/myECxRJrofUsDx/5g==}
    engines: {node: ^12.22.0 || ^14.17.0 || >=16.0.0}

  '@floating-ui/core@1.6.4':
    resolution: {integrity: sha512-a4IowK4QkXl4SCWTGUR0INAfEOX3wtsYw3rKK5InQEHMGObkR8Xk44qYQD9P4r6HHw0iIfK6GUKECmY8sTkqRA==}

  '@floating-ui/dom@1.6.7':
    resolution: {integrity: sha512-wmVfPG5o2xnKDU4jx/m4w5qva9FWHcnZ8BvzEe90D/RpwsJaTAVYPEPdQ8sbr/N8zZTAHlZUTQdqg8ZUbzHmng==}

  '@floating-ui/utils@0.2.4':
    resolution: {integrity: sha512-dWO2pw8hhi+WrXq1YJy2yCuWoL20PddgGaqTgVe4cOS9Q6qklXCiA1tJEqX6BEwRNSCP84/afac9hd4MS+zEUA==}

  '@humanwhocodes/config-array@0.11.14':
    resolution: {integrity: sha512-3T8LkOmg45BV5FICb15QQMsyUSWrQ8AygVfC7ZG32zOalnqrilm018ZVCw0eapXux8FtA33q8PSRSstjee3jSg==}
    engines: {node: '>=10.10.0'}
    deprecated: Use @eslint/config-array instead

  '@humanwhocodes/module-importer@1.0.1':
    resolution: {integrity: sha512-bxveV4V8v5Yb4ncFTT3rPSgZBOpCkjfK0y4oVVVJwIuDVBRMDXrPyXRL988i5ap9m9bnyEEjWfm5WkBmtffLfA==}
    engines: {node: '>=12.22'}

  '@humanwhocodes/object-schema@2.0.3':
    resolution: {integrity: sha512-93zYdMES/c1D69yZiKDBj0V24vqNzB/koF26KPaagAfd3P/4gUlh3Dys5ogAK+Exi9QyzlD8x/08Zt7wIKcDcA==}
    deprecated: Use @eslint/object-schema instead

  '@jridgewell/sourcemap-codec@1.4.15':
    resolution: {integrity: sha512-eF2rxCRulEKXHTRiDrDy6erMYWqNw4LPdQ8UQA4huuxaQsVeRPFl2oM8oDGxMFhJUWZf9McpLtJasDDZb/Bpeg==}

  '@nodelib/fs.scandir@2.1.5':
    resolution: {integrity: sha512-vq24Bq3ym5HEQm2NKCr3yXDwjc7vTsEThRDnkp2DK9p1uqLR+DHurm/NOTo0KG7HYHU7eppKZj3MyqYuMBf62g==}
    engines: {node: '>= 8'}

  '@nodelib/fs.stat@2.0.5':
    resolution: {integrity: sha512-RkhPPp2zrqDAQA/2jNhnztcPAlv64XdhIp7a7454A5ovI7Bukxgt7MX7udwAu3zg1DcpPU0rz3VV1SeaqvY4+A==}
    engines: {node: '>= 8'}

  '@nodelib/fs.walk@1.2.8':
    resolution: {integrity: sha512-oGB+UxlgWcgQkgwo8GcEGwemoTFt3FIO9ababBmaGwXIoBKZ+GTy0pP185beGg7Llih/NSHSV2XAs1lnznocSg==}
    engines: {node: '>= 8'}

  '@petamoriken/float16@3.8.7':
    resolution: {integrity: sha512-/Ri4xDDpe12NT6Ex/DRgHzLlobiQXEW/hmG08w1wj/YU7hLemk97c+zHQFp0iZQ9r7YqgLEXZR2sls4HxBf9NA==}

  '@pkgr/core@0.1.1':
    resolution: {integrity: sha512-cq8o4cWH0ibXh9VGi5P20Tu9XF/0fFXl9EUinr9QfTM7a7p0oTA4iJRCQWppXR1Pg8dSM0UCItCkPwsk9qWWYA==}
    engines: {node: ^12.20.0 || ^14.18.0 || >=16.0.0}

  '@rollup/pluginutils@5.1.0':
    resolution: {integrity: sha512-XTIWOPPcpvyKI6L1NHo0lFlCyznUEyPmPY1mc3KpPVDYulHSTvyeLNVW00QTLIAFNhR3kYnJTQHeGqU4M3n09g==}
    engines: {node: '>=14.0.0'}
    peerDependencies:
      rollup: ^1.20.0||^2.0.0||^3.0.0||^4.0.0
    peerDependenciesMeta:
      rollup:
        optional: true

  '@rollup/rollup-android-arm-eabi@4.18.0':
    resolution: {integrity: sha512-Tya6xypR10giZV1XzxmH5wr25VcZSncG0pZIjfePT0OVBvqNEurzValetGNarVrGiq66EBVAFn15iYX4w6FKgQ==}
    cpu: [arm]
    os: [android]

  '@rollup/rollup-android-arm64@4.18.0':
    resolution: {integrity: sha512-avCea0RAP03lTsDhEyfy+hpfr85KfyTctMADqHVhLAF3MlIkq83CP8UfAHUssgXTYd+6er6PaAhx/QGv4L1EiA==}
    cpu: [arm64]
    os: [android]

  '@rollup/rollup-darwin-arm64@4.18.0':
    resolution: {integrity: sha512-IWfdwU7KDSm07Ty0PuA/W2JYoZ4iTj3TUQjkVsO/6U+4I1jN5lcR71ZEvRh52sDOERdnNhhHU57UITXz5jC1/w==}
    cpu: [arm64]
    os: [darwin]

  '@rollup/rollup-darwin-x64@4.18.0':
    resolution: {integrity: sha512-n2LMsUz7Ynu7DoQrSQkBf8iNrjOGyPLrdSg802vk6XT3FtsgX6JbE8IHRvposskFm9SNxzkLYGSq9QdpLYpRNA==}
    cpu: [x64]
    os: [darwin]

  '@rollup/rollup-linux-arm-gnueabihf@4.18.0':
    resolution: {integrity: sha512-C/zbRYRXFjWvz9Z4haRxcTdnkPt1BtCkz+7RtBSuNmKzMzp3ZxdM28Mpccn6pt28/UWUCTXa+b0Mx1k3g6NOMA==}
    cpu: [arm]
    os: [linux]
    libc: [glibc]

  '@rollup/rollup-linux-arm-musleabihf@4.18.0':
    resolution: {integrity: sha512-l3m9ewPgjQSXrUMHg93vt0hYCGnrMOcUpTz6FLtbwljo2HluS4zTXFy2571YQbisTnfTKPZ01u/ukJdQTLGh9A==}
    cpu: [arm]
    os: [linux]
    libc: [musl]

  '@rollup/rollup-linux-arm64-gnu@4.18.0':
    resolution: {integrity: sha512-rJ5D47d8WD7J+7STKdCUAgmQk49xuFrRi9pZkWoRD1UeSMakbcepWXPF8ycChBoAqs1pb2wzvbY6Q33WmN2ftw==}
    cpu: [arm64]
    os: [linux]
    libc: [glibc]

  '@rollup/rollup-linux-arm64-musl@4.18.0':
    resolution: {integrity: sha512-be6Yx37b24ZwxQ+wOQXXLZqpq4jTckJhtGlWGZs68TgdKXJgw54lUUoFYrg6Zs/kjzAQwEwYbp8JxZVzZLRepQ==}
    cpu: [arm64]
    os: [linux]
    libc: [musl]

  '@rollup/rollup-linux-powerpc64le-gnu@4.18.0':
    resolution: {integrity: sha512-hNVMQK+qrA9Todu9+wqrXOHxFiD5YmdEi3paj6vP02Kx1hjd2LLYR2eaN7DsEshg09+9uzWi2W18MJDlG0cxJA==}
    cpu: [ppc64]
    os: [linux]
    libc: [glibc]

  '@rollup/rollup-linux-riscv64-gnu@4.18.0':
    resolution: {integrity: sha512-ROCM7i+m1NfdrsmvwSzoxp9HFtmKGHEqu5NNDiZWQtXLA8S5HBCkVvKAxJ8U+CVctHwV2Gb5VUaK7UAkzhDjlg==}
    cpu: [riscv64]
    os: [linux]
    libc: [glibc]

  '@rollup/rollup-linux-s390x-gnu@4.18.0':
    resolution: {integrity: sha512-0UyyRHyDN42QL+NbqevXIIUnKA47A+45WyasO+y2bGJ1mhQrfrtXUpTxCOrfxCR4esV3/RLYyucGVPiUsO8xjg==}
    cpu: [s390x]
    os: [linux]
    libc: [glibc]

  '@rollup/rollup-linux-x64-gnu@4.18.0':
    resolution: {integrity: sha512-xuglR2rBVHA5UsI8h8UbX4VJ470PtGCf5Vpswh7p2ukaqBGFTnsfzxUBetoWBWymHMxbIG0Cmx7Y9qDZzr648w==}
    cpu: [x64]
    os: [linux]
    libc: [glibc]

  '@rollup/rollup-linux-x64-musl@4.18.0':
    resolution: {integrity: sha512-LKaqQL9osY/ir2geuLVvRRs+utWUNilzdE90TpyoX0eNqPzWjRm14oMEE+YLve4k/NAqCdPkGYDaDF5Sw+xBfg==}
    cpu: [x64]
    os: [linux]
    libc: [musl]

  '@rollup/rollup-win32-arm64-msvc@4.18.0':
    resolution: {integrity: sha512-7J6TkZQFGo9qBKH0pk2cEVSRhJbL6MtfWxth7Y5YmZs57Pi+4x6c2dStAUvaQkHQLnEQv1jzBUW43GvZW8OFqA==}
    cpu: [arm64]
    os: [win32]

  '@rollup/rollup-win32-ia32-msvc@4.18.0':
    resolution: {integrity: sha512-Txjh+IxBPbkUB9+SXZMpv+b/vnTEtFyfWZgJ6iyCmt2tdx0OF5WhFowLmnh8ENGNpfUlUZkdI//4IEmhwPieNg==}
    cpu: [ia32]
    os: [win32]

  '@rollup/rollup-win32-x64-msvc@4.18.0':
    resolution: {integrity: sha512-UOo5FdvOL0+eIVTgS4tIdbW+TtnBLWg1YBCcU2KWM7nuNwRz9bksDX1bekJJCpu25N1DVWaCwnT39dVQxzqS8g==}
    cpu: [x64]
    os: [win32]

  '@rushstack/eslint-patch@1.10.3':
    resolution: {integrity: sha512-qC/xYId4NMebE6w/V33Fh9gWxLgURiNYgVNObbJl2LZv0GUUItCcCqC5axQSwRaAgaxl2mELq1rMzlswaQ0Zxg==}

  '@sxzz/popperjs-es@2.11.7':
    resolution: {integrity: sha512-Ccy0NlLkzr0Ex2FKvh2X+OyERHXJ88XJ1MXtsI9y9fGexlaXaVTPzBCRBwIxFkORuOb+uBqeu+RqnpgYTEZRUQ==}

  '@tsconfig/node20@20.1.4':
    resolution: {integrity: sha512-sqgsT69YFeLWf5NtJ4Xq/xAF8p4ZQHlmGW74Nu2tD4+g5fAsposc4ZfaaPixVu4y01BEiDCWLRDCvDM5JOsRxg==}

  '@types/element-resize-detector@1.1.6':
    resolution: {integrity: sha512-hj0o+gfpKB3XFdMwPBxyMxKkpUpjxI2CctMeaC7gelAsnRfqluiynlM5BOCxv27HnndVWh+utrXlqo1PLyW2Sg==}

  '@types/estree@1.0.5':
    resolution: {integrity: sha512-/kYRxGDLWzHOB7q+wtSUQlFrtcdUccpfy+X+9iMBpHK8QLLhx2wIPYuS5DYtR9Wa/YlZAbIovy7qVdB1Aq6Lyw==}

  '@types/lodash-es@4.17.12':
    resolution: {integrity: sha512-0NgftHUcV4v34VhXm8QBSftKVXtbkBG3ViCjs6+eJ5a6y6Mi/jiFGPc1sC7QK+9BFhWrURE3EOggmWaSxL9OzQ==}

  '@types/lodash@4.17.6':
    resolution: {integrity: sha512-OpXEVoCKSS3lQqjx9GGGOapBeuW5eUboYHRlHP9urXPX25IKZ6AnP5ZRxtVf63iieUbsHxLn8NQ5Nlftc6yzAA==}

  '@types/node@20.14.9':
    resolution: {integrity: sha512-06OCtnTXtWOZBJlRApleWndH4JsRVs1pDCc8dLSQp+7PpUpX3ePdHyeNSFTeSe7FtKyQkrlPvHwJOW3SLd8Oyg==}

  '@types/nprogress@0.2.3':
    resolution: {integrity: sha512-k7kRA033QNtC+gLc4VPlfnue58CM1iQLgn1IMAU8VPHGOj7oIHPp9UlhedEnD/Gl8evoCjwkZjlBORtZ3JByUA==}

  '@types/proj4@2.5.5':
    resolution: {integrity: sha512-y4tHUVVoMEOm2nxRLQ2/ET8upj/pBmoutGxFw2LZJTQWPgWXI+cbxVEUFFmIzr/bpFR83hGDOTSXX6HBeObvZA==}

  '@types/qs@6.9.15':
    resolution: {integrity: sha512-uXHQKES6DQKKCLh441Xv/dwxOq1TVS3JPUMlEqoEglvlhR6Mxnlew/Xq/LRVHpLyk7iK3zODe1qYHIMltO7XGg==}

  '@types/web-bluetooth@0.0.16':
    resolution: {integrity: sha512-oh8q2Zc32S6gd/j50GowEjKLoOVOwHP/bWVjKJInBwQqdOYMdPrf1oVlelTlyfFK3CKxL1uahMDAr+vy8T7yMQ==}

  '@typescript-eslint/eslint-plugin@7.15.0':
    resolution: {integrity: sha512-uiNHpyjZtFrLwLDpHnzaDlP3Tt6sGMqTCiqmxaN4n4RP0EfYZDODJyddiFDF44Hjwxr5xAcaYxVKm9QKQFJFLA==}
    engines: {node: ^18.18.0 || >=20.0.0}
    peerDependencies:
      '@typescript-eslint/parser': ^7.0.0
      eslint: ^8.56.0
      typescript: '*'
    peerDependenciesMeta:
      typescript:
        optional: true

  '@typescript-eslint/parser@7.15.0':
    resolution: {integrity: sha512-k9fYuQNnypLFcqORNClRykkGOMOj+pV6V91R4GO/l1FDGwpqmSwoOQrOHo3cGaH63e+D3ZiCAOsuS/D2c99j/A==}
    engines: {node: ^18.18.0 || >=20.0.0}
    peerDependencies:
      eslint: ^8.56.0
      typescript: '*'
    peerDependenciesMeta:
      typescript:
        optional: true

  '@typescript-eslint/scope-manager@7.15.0':
    resolution: {integrity: sha512-Q/1yrF/XbxOTvttNVPihxh1b9fxamjEoz2Os/Pe38OHwxC24CyCqXxGTOdpb4lt6HYtqw9HetA/Rf6gDGaMPlw==}
    engines: {node: ^18.18.0 || >=20.0.0}

  '@typescript-eslint/type-utils@7.15.0':
    resolution: {integrity: sha512-SkgriaeV6PDvpA6253PDVep0qCqgbO1IOBiycjnXsszNTVQe5flN5wR5jiczoEoDEnAqYFSFFc9al9BSGVltkg==}
    engines: {node: ^18.18.0 || >=20.0.0}
    peerDependencies:
      eslint: ^8.56.0
      typescript: '*'
    peerDependenciesMeta:
      typescript:
        optional: true

  '@typescript-eslint/types@7.15.0':
    resolution: {integrity: sha512-aV1+B1+ySXbQH0pLK0rx66I3IkiZNidYobyfn0WFsdGhSXw+P3YOqeTq5GED458SfB24tg+ux3S+9g118hjlTw==}
    engines: {node: ^18.18.0 || >=20.0.0}

  '@typescript-eslint/typescript-estree@7.15.0':
    resolution: {integrity: sha512-gjyB/rHAopL/XxfmYThQbXbzRMGhZzGw6KpcMbfe8Q3nNQKStpxnUKeXb0KiN/fFDR42Z43szs6rY7eHk0zdGQ==}
    engines: {node: ^18.18.0 || >=20.0.0}
    peerDependencies:
      typescript: '*'
    peerDependenciesMeta:
      typescript:
        optional: true

  '@typescript-eslint/utils@7.15.0':
    resolution: {integrity: sha512-hfDMDqaqOqsUVGiEPSMLR/AjTSCsmJwjpKkYQRo1FNbmW4tBwBspYDwO9eh7sKSTwMQgBw9/T4DHudPaqshRWA==}
    engines: {node: ^18.18.0 || >=20.0.0}
    peerDependencies:
      eslint: ^8.56.0

  '@typescript-eslint/visitor-keys@7.15.0':
    resolution: {integrity: sha512-Hqgy/ETgpt2L5xueA/zHHIl4fJI2O4XUE9l4+OIfbJIRSnTJb/QscncdqqZzofQegIJugRIF57OJea1khw2SDw==}
    engines: {node: ^18.18.0 || >=20.0.0}

  '@ungap/structured-clone@1.2.0':
    resolution: {integrity: sha512-zuVdFrMJiuCDQUMCzQaD6KL28MjnqqN8XnAqiEq9PNm/hCPTSGfrXCOfwj1ow4LFb/tNymJPwsNbVePc1xFqrQ==}

  '@vitejs/plugin-vue@5.0.5':
    resolution: {integrity: sha512-LOjm7XeIimLBZyzinBQ6OSm3UBCNVCpLkxGC0oWmm2YPzVZoxMsdvNVimLTBzpAnR9hl/yn1SHGuRfe6/Td9rQ==}
    engines: {node: ^18.0.0 || >=20.0.0}
    peerDependencies:
      vite: ^5.0.0
      vue: ^3.2.25

  '@volar/language-core@2.4.0-alpha.11':
    resolution: {integrity: sha512-DtftH0DtpksK1y+de/kLnu8CHcFQ7huKXi7cyxH9R0PbOOTSGXd31kijBeKNzyoXRp8dqGpu/7WhOlCWXQR62w==}

  '@volar/source-map@2.4.0-alpha.11':
    resolution: {integrity: sha512-yyjmv8KUkTcxXzwme9qUMl6Szdji9JUQa8eadE4ib/spFXXZGq6QOX8cgSu5UQ0ooyBJFO1zdVH5otBJyZE3Ew==}

  '@volar/typescript@2.4.0-alpha.11':
    resolution: {integrity: sha512-N/v+wSddhtsNtfv2w0Bxj2QQWURN5budGzpyBTrlcXxz2dnvB0eAMqrEQbBi6rCOVHlRaXbh+wyTRdAcB/FHrg==}

  '@vue/compiler-core@3.4.31':
    resolution: {integrity: sha512-skOiodXWTV3DxfDhB4rOf3OGalpITLlgCeOwb+Y9GJpfQ8ErigdBUHomBzvG78JoVE8MJoQsb+qhZiHfKeNeEg==}

  '@vue/compiler-dom@3.4.31':
    resolution: {integrity: sha512-wK424WMXsG1IGMyDGyLqB+TbmEBFM78hIsOJ9QwUVLGrcSk0ak6zYty7Pj8ftm7nEtdU/DGQxAXp0/lM/2cEpQ==}

  '@vue/compiler-sfc@3.4.31':
    resolution: {integrity: sha512-einJxqEw8IIJxzmnxmJBuK2usI+lJonl53foq+9etB2HAzlPjAS/wa7r0uUpXw5ByX3/0uswVSrjNb17vJm1kQ==}

  '@vue/compiler-ssr@3.4.31':
    resolution: {integrity: sha512-RtefmITAje3fJ8FSg1gwgDhdKhZVntIVbwupdyZDSifZTRMiWxWehAOTCc8/KZDnBOcYQ4/9VWxsTbd3wT0hAA==}

  '@vue/devtools-api@6.6.3':
    resolution: {integrity: sha512-0MiMsFma/HqA6g3KLKn+AGpL1kgKhFWszC9U29NfpWK5LE7bjeXxySWJrOJ77hBz+TBrBQ7o4QJqbPbqbs8rJw==}

  '@vue/eslint-config-prettier@8.0.0':
    resolution: {integrity: sha512-55dPqtC4PM/yBjhAr+yEw6+7KzzdkBuLmnhBrDfp4I48+wy+Giqqj9yUr5T2uD/BkBROjjmqnLZmXRdOx/VtQg==}
    peerDependencies:
      eslint: '>= 8.0.0'
      prettier: '>= 3.0.0'

  '@vue/eslint-config-typescript@13.0.0':
    resolution: {integrity: sha512-MHh9SncG/sfqjVqjcuFLOLD6Ed4dRAis4HNt0dXASeAuLqIAx4YMB1/m2o4pUKK1vCt8fUvYG8KKX2Ot3BVZTg==}
    engines: {node: ^18.18.0 || >=20.0.0}
    peerDependencies:
      eslint: ^8.56.0
      eslint-plugin-vue: ^9.0.0
      typescript: '>=4.7.4'
    peerDependenciesMeta:
      typescript:
        optional: true

  '@vue/language-core@2.0.24':
    resolution: {integrity: sha512-997YD6Lq/66LXr3ZOLNxDCmyn13z9NP8LU1UZn9hGCDWhzlbXAIP0hOgL3w3x4RKEaWTaaRtsHP9DzHvmduruQ==}
    peerDependencies:
      typescript: '*'
    peerDependenciesMeta:
      typescript:
        optional: true

  '@vue/reactivity@3.4.31':
    resolution: {integrity: sha512-VGkTani8SOoVkZNds1PfJ/T1SlAIOf8E58PGAhIOUDYPC4GAmFA2u/E14TDAFcf3vVDKunc4QqCe/SHr8xC65Q==}

  '@vue/runtime-core@3.4.31':
    resolution: {integrity: sha512-LDkztxeUPazxG/p8c5JDDKPfkCDBkkiNLVNf7XZIUnJ+66GVGkP+TIh34+8LtPisZ+HMWl2zqhIw0xN5MwU1cw==}

  '@vue/runtime-dom@3.4.31':
    resolution: {integrity: sha512-2Auws3mB7+lHhTFCg8E9ZWopA6Q6L455EcU7bzcQ4x6Dn4cCPuqj6S2oBZgN2a8vJRS/LSYYxwFFq2Hlx3Fsaw==}

  '@vue/server-renderer@3.4.31':
    resolution: {integrity: sha512-D5BLbdvrlR9PE3by9GaUp1gQXlCNadIZytMIb8H2h3FMWJd4oUfkUTEH2wAr3qxoRz25uxbTcbqd3WKlm9EHQA==}
    peerDependencies:
      vue: 3.4.31

  '@vue/shared@3.4.31':
    resolution: {integrity: sha512-Yp3wtJk//8cO4NItOPpi3QkLExAr/aLBGZMmTtW9WpdwBCJpRM6zj9WgWktXAl8IDIozwNMByT45JP3tO3ACWA==}

  '@vue/tsconfig@0.5.1':
    resolution: {integrity: sha512-VcZK7MvpjuTPx2w6blwnwZAu5/LgBUtejFOi3pPGQFXQN5Ela03FUtd2Qtg4yWGGissVL0dr6Ro1LfOFh+PCuQ==}

  '@vueuse/core@9.13.0':
    resolution: {integrity: sha512-pujnclbeHWxxPRqXWmdkKV5OX4Wk4YeK7wusHqRwU0Q7EFusHoqNA/aPhB6KCh9hEqJkLAJo7bb0Lh9b+OIVzw==}

  '@vueuse/metadata@9.13.0':
    resolution: {integrity: sha512-gdU7TKNAUVlXXLbaF+ZCfte8BjRJQWPCa2J55+7/h+yDtzw3vOoGQDRXzI6pyKyo6bXFT5/QoPE4hAknExjRLQ==}

  '@vueuse/shared@9.13.0':
    resolution: {integrity: sha512-UrnhU+Cnufu4S6JLCPZnkWh0WwZGUp72ktOF2DFptMlOs3TOdVv8xJN53zhHGARmVOsz5KqOls09+J1NR6sBKw==}

  acorn-jsx@5.3.2:
    resolution: {integrity: sha512-rq9s+JNhf0IChjtDXxllJ7g41oZk5SlXtp0LHwyA5cejwn7vKmKp4pPri6YEePv2PU65sAsegbXtIinmDFDXgQ==}
    peerDependencies:
      acorn: ^6.0.0 || ^7.0.0 || ^8.0.0

  acorn@8.12.0:
    resolution: {integrity: sha512-RTvkC4w+KNXrM39/lWCUaG0IbRkWdCv7W/IOW9oU6SawyxulvkQy5HQPVTKxEjczcUvapcrw3cFx/60VN/NRNw==}
    engines: {node: '>=0.4.0'}
    hasBin: true

  ajv@6.12.6:
    resolution: {integrity: sha512-j3fVLgvTo527anyYyJOGTYJbG+vnnQYvE0m5mmkc1TK+nxAppkCLMIL0aZ4dblVCNoGShhm+kzE4ZUykBoMg4g==}

  ansi-regex@5.0.1:
    resolution: {integrity: sha512-quJQXlTSUGL2LH9SUXo8VwsY4soanhgo6LNSm84E1LBcE8s3O0wpdiRzyR9z/ZZJMlMWv37qOOb9pdJlMUEKFQ==}
    engines: {node: '>=8'}

  ansi-styles@4.3.0:
    resolution: {integrity: sha512-zbB9rCJAT1rbjiVDb2hqKFHNYLxgtk8NURxZ3IZwD3F6NtxbXZQCnnSi1Lkx+IDohdPlFp222wVALIheZJQSEg==}
    engines: {node: '>=8'}

  ansi-styles@6.2.1:
    resolution: {integrity: sha512-bN798gFfQX+viw3R7yrGWRqnrN2oRkEkUjjl4JNn4E8GxxbjtG3FbrEIIY3l8/hrwUwIeCZvi4QuOTP4MErVug==}
    engines: {node: '>=12'}

  anymatch@3.1.3:
    resolution: {integrity: sha512-KMReFUr0B4t+D+OBkjR3KYqvocp2XaSzO55UcB6mgQMd3KbcE+mWTyvVV7D/zsdEbNnV6acZUutkiHQXvTr1Rw==}
    engines: {node: '>= 8'}

  argparse@2.0.1:
    resolution: {integrity: sha512-8+9WqebbFzpX9OR+Wa6O29asIogeRMzcGtAINdpMHHyAg10f05aSFVBbcEqGf/PXw1EjAZ+q2/bEBg3DvurK3Q==}

  array-union@2.1.0:
    resolution: {integrity: sha512-HGyxoOTYUyCM6stUe6EJgnd4EoewAI7zMdfqO+kGjnlZmBDz/cR5pf8r/cR4Wq60sL/p0IkcjUEEPwS3GFrIyw==}
    engines: {node: '>=8'}

  async-validator@4.2.5:
    resolution: {integrity: sha512-7HhHjtERjqlNbZtqNqy2rckN/SpOOlmDliet+lP7k+eKZEjPk3DgyeU9lIXLdeLz0uBbbVp+9Qdow9wJWgwwfg==}

  asynckit@0.4.0:
    resolution: {integrity: sha512-Oei9OH4tRh0YqU3GxhX79dM/mwVgvbZJaSNaRk+bshkj0S5cfHcgYakreBjrHwatXKbz+IoIdYLxrKim2MjW0Q==}

  axios@1.7.2:
    resolution: {integrity: sha512-2A8QhOMrbomlDuiLeK9XibIBzuHeRcqqNOHp0Cyp5EoJ1IFDh+XZH3A6BkXtv0K4gFGCI0Y4BM7B1wOEi0Rmgw==}

  balanced-match@1.0.2:
    resolution: {integrity: sha512-3oSeUO0TMV67hN1AmbXsK4yaqU7tjiHlbxRDZOpH0KW9+CeX4bRAaX0Anxt0tx2MrpRpWwQaPwIlISEJhYU5Pw==}

  base64-arraybuffer@1.0.2:
    resolution: {integrity: sha512-I3yl4r9QB5ZRY3XuJVEPfc2XhZO6YweFPI+UovAzn+8/hb3oJ6lnysaFcjVpkCPfVWFUDvoZ8kmVDP7WyRtYtQ==}
    engines: {node: '>= 0.6.0'}

  batch-processor@1.0.0:
    resolution: {integrity: sha512-xoLQD8gmmR32MeuBHgH0Tzd5PuSZx71ZsbhVxOCRbgktZEPe4SQy7s9Z50uPp0F/f7iw2XmkHN2xkgbMfckMDA==}

  binary-extensions@2.3.0:
    resolution: {integrity: sha512-Ceh+7ox5qe7LJuLHoY0feh3pHuUDHAcRUeyL2VYghZwfpkNIy/+8Ocg0a3UuSoYzavmylwuLWQOf3hl0jjMMIw==}
    engines: {node: '>=8'}

  boolbase@1.0.0:
    resolution: {integrity: sha512-JZOSA7Mo9sNGB8+UjSgzdLtokWAky1zbztM3WRLCbZ70/3cTANmQmOdR7y2g+J0e2WXywy1yS468tY+IruqEww==}

  brace-expansion@1.1.11:
    resolution: {integrity: sha512-iCuPHDFgrHX7H2vEI/5xpz07zSHB00TpugqhmYtVmMO6518mCuRMoOYFldEBl0g187ufozdaHgWKcYFb61qGiA==}

  brace-expansion@2.0.1:
    resolution: {integrity: sha512-XnAIvQ8eM+kC6aULx6wuQiwVsnzsi9d3WxzV3FpWTGA19F621kwdbsAcFKXgKUHZWsy+mY6iL1sHTxWEFCytDA==}

  braces@3.0.3:
    resolution: {integrity: sha512-yQbXgO/OSZVD2IsiLlro+7Hf6Q18EJrKSEsdoMzKePKXct3gvD8oLcOQdIzGupr5Fj+EDe8gO/lxc1BzfMpxvA==}
    engines: {node: '>=8'}

  call-bind@1.0.7:
    resolution: {integrity: sha512-GHTSNSYICQ7scH7sZ+M2rFopRoLh8t2bLSW6BbgrtLsahOIB5iyAVJf9GjWK3cYTDaMj4XdBpM1cA6pIS0Kv2w==}
    engines: {node: '>= 0.4'}

  callsites@3.1.0:
    resolution: {integrity: sha512-P8BjAsXvZS+VIDUI11hHCQEv74YT67YUi5JJFNWIqL235sBmjX4+qx9Muvls5ivyNENctx46xQLQ3aTuE7ssaQ==}
    engines: {node: '>=6'}

  chalk@4.1.2:
    resolution: {integrity: sha512-oKnbhFyRIXpUuez8iBMmyEa4nbj4IOQyuhc/wy9kY7/WVPcwIO9VA668Pu8RkO7+0G76SLROeyw9CpQ061i4mA==}
    engines: {node: '>=10'}

  chokidar@3.6.0:
    resolution: {integrity: sha512-7VT13fmjotKpGipCW9JEQAusEPE+Ei8nl6/g4FBAmIm0GOOLMua9NDDo/DWp0ZAxCr3cPq5ZpBqmPAQgDda2Pw==}
    engines: {node: '>= 8.10.0'}

  color-convert@2.0.1:
    resolution: {integrity: sha512-RRECPsj7iu/xb5oKYcsFHSppFNnsj/52OVTRKb4zP5onXwVF3zVmmToNcOfGC+CRDpfK/U584fMg38ZHCaElKQ==}
    engines: {node: '>=7.0.0'}

  color-name@1.1.4:
    resolution: {integrity: sha512-dOy+3AuW3a2wNbZHIuMZpTcgjGuLU/uBL/ubcZF9OXbDo8ff4O8yVp5Bf0efS8uEoYo5q4Fx7dY9OgQGXgAsQA==}

  color-name@2.0.0:
    resolution: {integrity: sha512-SbtvAMWvASO5TE2QP07jHBMXKafgdZz8Vrsrn96fiL+O92/FN/PLARzUW5sKt013fjAprK2d2iCn2hk2Xb5oow==}
    engines: {node: '>=12.20'}

  color-parse@2.0.2:
    resolution: {integrity: sha512-eCtOz5w5ttWIUcaKLiktF+DxZO1R9KLNY/xhbV6CkhM7sR3GhVghmt6X6yOnzeaM24po+Z9/S1apbXMwA3Iepw==}

  color-rgba@3.0.0:
    resolution: {integrity: sha512-PPwZYkEY3M2THEHHV6Y95sGUie77S7X8v+h1r6LSAPF3/LL2xJ8duUXSrkic31Nzc4odPwHgUbiX/XuTYzQHQg==}

  color-space@2.0.1:
    resolution: {integrity: sha512-nKqUYlo0vZATVOFHY810BSYjmCARrG7e5R3UE3CQlyjJTvv5kSSmPG1kzm/oDyyqjehM+lW1RnEt9It9GNa5JA==}

  combined-stream@1.0.8:
    resolution: {integrity: sha512-FQN4MRfuJeHf7cBbBMJFXhKSDq+2kAArBlmRBvcvFE5BB1HZKXtSFASDhdlz9zOYwxh8lDdnvmMOe/+5cdoEdg==}
    engines: {node: '>= 0.8'}

  computeds@0.0.1:
    resolution: {integrity: sha512-7CEBgcMjVmitjYo5q8JTJVra6X5mQ20uTThdK+0kR7UEaDrAWEQcRiBtWJzga4eRpP6afNwwLsX2SET2JhVB1Q==}

  concat-map@0.0.1:
    resolution: {integrity: sha512-/Srv4dswyQNBfohGpz9o6Yb3Gz3SrUDqBH5rTuhGR7ahtlbYKnVxw2bCFMRljaA7EXHaXZ8wsHdodFvbkhKmqg==}

  confbox@0.1.7:
    resolution: {integrity: sha512-uJcB/FKZtBMCJpK8MQji6bJHgu1tixKPxRLeGkNzBoOZzpnZUJm0jm2/sBDWcuBx1dYgxV4JU+g5hmNxCyAmdA==}

  cross-spawn@7.0.3:
    resolution: {integrity: sha512-iRDPJKUPVEND7dHPO8rkbOnPpyDygcDFtWjpeWNCgy8WP2rXcxXL8TskReQl6OrB2G7+UJrags1q15Fudc7G6w==}
    engines: {node: '>= 8'}

  crypto-js@4.2.0:
    resolution: {integrity: sha512-KALDyEYgpY+Rlob/iriUtjV6d5Eq+Y191A5g4UqLAi8CyGP9N1+FdVbkc1SxKc2r4YAYqG8JzO2KGL+AizD70Q==}

  css-line-break@2.1.0:
    resolution: {integrity: sha512-FHcKFCZcAha3LwfVBhCQbW2nCNbkZXn7KVUJcsT5/P8YmfsVja0FMPJr0B903j/E69HUphKiV9iQArX8SDYA4w==}

  cssesc@3.0.0:
    resolution: {integrity: sha512-/Tb/JcjK111nNScGob5MNtsntNM1aCNUDipB/TkwZFhyDrrE47SOx/18wF2bbjgc3ZzCSKW1T5nt5EbFoAz/Vg==}
    engines: {node: '>=4'}
    hasBin: true

  csstype@3.1.3:
    resolution: {integrity: sha512-M1uQkMl8rQK/szD0LNhtqxIPLpimGm8sOBwU7lLnCpSbTyY3yeU1Vc7l4KT5zT4s/yOxHH5O7tIuuLOCnLADRw==}

  dayjs@1.11.11:
    resolution: {integrity: sha512-okzr3f11N6WuqYtZSvm+F776mB41wRZMhKP+hc34YdW+KmtYYK9iqvHSwo2k9FEH3fhGXvOPV6yz2IcSrfRUDg==}

  dc-lib@2.0.80:
    resolution: {integrity: sha1-mun0N3WyXFhV9tRMwMB0a9ln18s=}

  de-indent@1.0.2:
    resolution: {integrity: sha512-e/1zu3xH5MQryN2zdVaF0OrdNLUbvWxzMbi+iNA6Bky7l1RoP8a2fIbRocyHclXt/arDrrR6lL3TqFD9pMQTsg==}

  debug@4.3.5:
    resolution: {integrity: sha512-pt0bNEmneDIvdL1Xsd9oDQ/wrQRkXDT4AUWlNZNPKvW5x/jyO9VFXkJUP07vQ2upmw5PlaITaPKc31jK13V+jg==}
    engines: {node: '>=6.0'}
    peerDependencies:
      supports-color: '*'
    peerDependenciesMeta:
      supports-color:
        optional: true

  deep-is@0.1.4:
    resolution: {integrity: sha512-oIPzksmTg4/MriiaYGO+okXDT7ztn/w3Eptv/+gSIdMdKsJo0u4CfYNFJPy+4SKMuCqGw2wxnA+URMg3t8a/bQ==}

  define-data-property@1.1.4:
    resolution: {integrity: sha512-rBMvIzlpA8v6E+SJZoo++HAYqsLrkg7MSfIinMPFhmkorw7X+dOXVJQs+QT69zGkzMyfDnIMN2Wid1+NbL3T+A==}
    engines: {node: '>= 0.4'}

  delayed-stream@1.0.0:
    resolution: {integrity: sha512-ZySD7Nf91aLB0RxL4KGrKHBXl7Eds1DAmEdcoVawXnLD7SDhpNgtuII2aAkg7a7QS41jxPSZ17p4VdGnMHk3MQ==}
    engines: {node: '>=0.4.0'}

  dingtalk-jsapi@3.0.38:
    resolution: {integrity: sha512-Hm77aRq2k3KPyBF0lGi0Nk9qjdABF0fp+m4gsnEKGJ+0Iyu+rimwfxkRSjFd/HF2OvFbYVNBOKhqj9NitC46ig==}

  dir-glob@3.0.1:
    resolution: {integrity: sha512-WkrWp9GR4KXfKGYzOLmTuGVi1UWFfws377n9cc55/tb6DuqyF6pcQ5AbiHEshaDpY9v6oaSr2XCDidGmMwdzIA==}
    engines: {node: '>=8'}

  doctrine@3.0.0:
    resolution: {integrity: sha512-yS+Q5i3hBf7GBkd4KG8a7eBNNWNGLTaEwwYWUijIYM7zrlYDM0BFXHjjPWlWZ1Rg7UaddZeIDmi9jF3HmqiQ2w==}
    engines: {node: '>=6.0.0'}

  earcut@2.2.4:
    resolution: {integrity: sha512-/pjZsA1b4RPHbeWZQn66SWS8nZZWLQQ23oE3Eam7aroEFGEvwKAsJfZ9ytiEMycfzXWpca4FA9QIOehf7PocBQ==}

  echarts@5.5.1:
    resolution: {integrity: sha512-Fce8upazaAXUVUVsjgV6mBnGuqgO+JNDlcgF79Dksy4+wgGpQB2lmYoO4TSweFg/mZITdpGHomw/cNBJZj1icA==}

  element-plus@2.6.1:
    resolution: {integrity: sha512-6VRpLjwtIVdtUuITJPPKtpOH1NM6nuAkRE3q5O4Lrx0N1bYMhTkiqb2Jy7zfQuDPbOIkkF2OABTzegpNnzgsnQ==}
    peerDependencies:
      vue: ^3.2.0

  element-resize-detector@1.2.4:
    resolution: {integrity: sha512-Fl5Ftk6WwXE0wqCgNoseKWndjzZlDCwuPTcoVZfCP9R3EHQF8qUtr3YUPNETegRBOKqQKPW3n4kiIWngGi8tKg==}

  entities@4.5.0:
    resolution: {integrity: sha512-V0hjH4dGPh9Ao5p0MoRY6BVqtwCjhz6vI5LT8AJ55H+4g9/4vbHx1I54fS0XuclLhDHArPQCiMjDxjaL8fPxhw==}
    engines: {node: '>=0.12'}

  es-define-property@1.0.0:
    resolution: {integrity: sha512-jxayLKShrEqqzJ0eumQbVhTYQM27CfT1T35+gCgDFoL82JLsXqTJ76zv6A0YLOgEnLUMvLzsDsGIrl8NFpT2gQ==}
    engines: {node: '>= 0.4'}

  es-errors@1.3.0:
    resolution: {integrity: sha512-Zf5H2Kxt2xjTvbJvP2ZWLEICxA6j+hAmMzIlypy4xcBg1vKVnx89Wy0GbS+kf5cwCVFFzdCFh2XSCFNULS6csw==}
    engines: {node: '>= 0.4'}

  esbuild@0.21.5:
    resolution: {integrity: sha512-mg3OPMV4hXywwpoDxu3Qda5xCKQi+vCTZq8S9J/EpkhB2HzKXq4SNFZE3+NK93JYxc8VMSep+lOUSC/RVKaBqw==}
    engines: {node: '>=12'}
    hasBin: true

  escape-html@1.0.3:
    resolution: {integrity: sha512-NiSupZ4OeuGwr68lGIeym/ksIZMJodUGOSCZ/FSnTxcrekbvqrgdUxlJOMpijaKZVjAJrWrGs/6Jy8OMuyj9ow==}

  escape-string-regexp@4.0.0:
    resolution: {integrity: sha512-TtpcNJ3XAzx3Gq8sWRzJaVajRs0uVxA2YAkdb1jm2YkPz4G6egUFAyA3n5vtEIZefPk5Wa4UXbKuS5fKkJWdgA==}
    engines: {node: '>=10'}

  escape-string-regexp@5.0.0:
    resolution: {integrity: sha512-/veY75JbMK4j1yjvuUxuVsiS/hr/4iHs9FTT6cgTexxdE0Ly/glccBAkloH/DofkjRbZU3bnoj38mOmhkZ0lHw==}
    engines: {node: '>=12'}

  eslint-config-prettier@8.10.0:
    resolution: {integrity: sha512-SM8AMJdeQqRYT9O9zguiruQZaN7+z+E4eAP9oiLNGKMtomwaB1E9dcgUD6ZAn/eQAb52USbvezbiljfZUhbJcg==}
    hasBin: true
    peerDependencies:
      eslint: '>=7.0.0'

  eslint-plugin-prettier@5.1.3:
    resolution: {integrity: sha512-C9GCVAs4Eq7ZC/XFQHITLiHJxQngdtraXaM+LoUFoFp/lHNl2Zn8f3WQbe9HvTBBQ9YnKFB0/2Ajdqwo5D1EAw==}
    engines: {node: ^14.18.0 || >=16.0.0}
    peerDependencies:
      '@types/eslint': '>=8.0.0'
      eslint: '>=8.0.0'
      eslint-config-prettier: '*'
      prettier: '>=3.0.0'
    peerDependenciesMeta:
      '@types/eslint':
        optional: true
      eslint-config-prettier:
        optional: true

  eslint-plugin-vue@9.26.0:
    resolution: {integrity: sha512-eTvlxXgd4ijE1cdur850G6KalZqk65k1JKoOI2d1kT3hr8sPD07j1q98FRFdNnpxBELGPWxZmInxeHGF/GxtqQ==}
    engines: {node: ^14.17.0 || >=16.0.0}
    peerDependencies:
      eslint: ^6.2.0 || ^7.0.0 || ^8.0.0 || ^9.0.0

  eslint-scope@7.2.2:
    resolution: {integrity: sha512-dOt21O7lTMhDM+X9mB4GX+DZrZtCUJPL/wlcTqxyrx5IvO0IYtILdtrQGQp+8n5S0gwSVmOf9NQrjMOgfQZlIg==}
    engines: {node: ^12.22.0 || ^14.17.0 || >=16.0.0}

  eslint-visitor-keys@3.4.3:
    resolution: {integrity: sha512-wpc+LXeiyiisxPlEkUzU6svyS1frIO3Mgxj1fdy7Pm8Ygzguax2N3Fa/D/ag1WqbOprdI+uY6wMUl8/a2G+iag==}
    engines: {node: ^12.22.0 || ^14.17.0 || >=16.0.0}

  eslint@8.57.0:
    resolution: {integrity: sha512-dZ6+mexnaTIbSBZWgou51U6OmzIhYM2VcNdtiTtI7qPNZm35Akpr0f6vtw3w1Kmn5PYo+tZVfh13WrhpS6oLqQ==}
    engines: {node: ^12.22.0 || ^14.17.0 || >=16.0.0}
    hasBin: true

  espree@9.6.1:
    resolution: {integrity: sha512-oruZaFkjorTpF32kDSI5/75ViwGeZginGGy2NoOSg3Q9bnwlnmDm4HLnkl0RE3n+njDXR037aY1+x58Z/zFdwQ==}
    engines: {node: ^12.22.0 || ^14.17.0 || >=16.0.0}

  esquery@1.5.0:
    resolution: {integrity: sha512-YQLXUplAwJgCydQ78IMJywZCceoqk1oH01OERdSAJc/7U2AylwjhSCLDEtqwg811idIS/9fIU5GjG73IgjKMVg==}
    engines: {node: '>=0.10'}

  esrecurse@4.3.0:
    resolution: {integrity: sha512-KmfKL3b6G+RXvP8N1vr3Tq1kL/oCFgn2NYXEtqP8/L3pKapUA4G8cFVaoF3SU323CD4XypR/ffioHmkti6/Tag==}
    engines: {node: '>=4.0'}

  estraverse@5.3.0:
    resolution: {integrity: sha512-MMdARuVEQziNTeJD8DgMqmhwR11BRQ/cBP+pLtYdSTnf3MIO8fFeiINEbX36ZdNlfU/7A9f3gUw49B3oQsvwBA==}
    engines: {node: '>=4.0'}

  estree-walker@2.0.2:
    resolution: {integrity: sha512-Rfkk/Mp/DL7JVje3u18FxFujQlTNR2q6QfMSMB7AvCBx91NGj/ba3kCfza0f6dVDbw7YlRf/nDrn7pQrCCyQ/w==}

  estree-walker@3.0.3:
    resolution: {integrity: sha512-7RUKfXgSMMkzt6ZuXmqapOurLGPPfgj6l9uRZ7lRGolvk0y2yocc35LdcxKC5PQZdn2DMqioAQ2NoWcrTKmm6g==}

  esutils@2.0.3:
    resolution: {integrity: sha512-kVscqXk4OCp68SZ0dkgEKVi6/8ij300KBWTJq32P/dYeWTSwK41WyTxalN1eRmA5Z9UU/LX9D7FWSmV9SAYx6g==}
    engines: {node: '>=0.10.0'}

  fast-deep-equal@3.1.3:
    resolution: {integrity: sha512-f3qQ9oQy9j2AhBe/H9VC91wLmKBCCU/gDOnKNAYG5hswO7BLKj09Hc5HYNz9cGI++xlpDCIgDaitVs03ATR84Q==}

  fast-diff@1.3.0:
    resolution: {integrity: sha512-VxPP4NqbUjj6MaAOafWeUn2cXWLcCtljklUtZf0Ind4XQ+QPtmA0b18zZy0jIQx+ExRVCR/ZQpBmik5lXshNsw==}

  fast-glob@3.3.2:
    resolution: {integrity: sha512-oX2ruAFQwf/Orj8m737Y5adxDQO0LAB7/S5MnxCdTNDd4p6BsyIVsv9JQsATbTSq8KHRpLwIHbVlUNatxd+1Ow==}
    engines: {node: '>=8.6.0'}

  fast-json-stable-stringify@2.1.0:
    resolution: {integrity: sha512-lhd/wF+Lk98HZoTCtlVraHtfh5XYijIjalXck7saUtuanSDyLMxnHhSXEDJqHxD7msR8D0uCmqlkwjCV8xvwHw==}

  fast-levenshtein@2.0.6:
    resolution: {integrity: sha512-DCXu6Ifhqcks7TZKY3Hxp3y6qphY5SJZmrWMDrKcERSOXWQdMhU9Ig/PYrzyw/ul9jOIyh0N4M0tbC5hodg8dw==}

  fastq@1.17.1:
    resolution: {integrity: sha512-sRVD3lWVIXWg6By68ZN7vho9a1pQcN/WBFaAAsDDFzlJjvoGx0P8z7V1t72grFJfJhu3YPZBuu25f7Kaw2jN1w==}

  file-entry-cache@6.0.1:
    resolution: {integrity: sha512-7Gps/XWymbLk2QLYK4NzpMOrYjMhdIxXuIvy2QBsLE6ljuodKvdkWs/cpyJJ3CVIVpH0Oi1Hvg1ovbMzLdFBBg==}
    engines: {node: ^10.12.0 || >=12.0.0}

  file-saver@2.0.5:
    resolution: {integrity: sha512-P9bmyZ3h/PRG+Nzga+rbdI4OEpNDzAVyy74uVO9ATgzLK6VtAsYybF/+TOCvrc0MO793d6+42lLyZTw7/ArVzA==}

  fill-range@7.1.1:
    resolution: {integrity: sha512-YsGpe3WHLK8ZYi4tWDg2Jy3ebRz2rXowDxnld4bkQB00cc/1Zw9AWnC0i9ztDJitivtQvaI9KaLyKrc+hBW0yg==}
    engines: {node: '>=8'}

  find-up@5.0.0:
    resolution: {integrity: sha512-78/PXT1wlLLDgTzDs7sjq9hzz0vXD+zn+7wypEe4fXQxCmdmqfGsEPQxmiCSQI3ajFV91bVSsvNtrJRiW6nGng==}
    engines: {node: '>=10'}

  flat-cache@3.2.0:
    resolution: {integrity: sha512-CYcENa+FtcUKLmhhqyctpclsq7QF38pKjZHsGNiSQF5r4FtoKDWabFDl3hzaEQMvT1LHEysw5twgLvpYYb4vbw==}
    engines: {node: ^10.12.0 || >=12.0.0}

  flatted@3.3.1:
    resolution: {integrity: sha512-X8cqMLLie7KsNUDSdzeN8FYK9rEt4Dt67OsG/DNGnYTSDBG4uFAJFBnUeiV+zCVAvwFy56IjM9sH51jVaEhNxw==}

  follow-redirects@1.15.6:
    resolution: {integrity: sha512-wWN62YITEaOpSK584EZXJafH1AGpO8RVgElfkuXbTOrPX4fIfOyEpW/CsiNd8JdYrAoOvafRTOEnvsO++qCqFA==}
    engines: {node: '>=4.0'}
    peerDependencies:
      debug: '*'
    peerDependenciesMeta:
      debug:
        optional: true

  form-data@4.0.0:
    resolution: {integrity: sha512-ETEklSGi5t0QMZuiXoA/Q6vcnxcLQP5vdugSpuAyi6SVGi2clPPp+xgEhuMaHC+zGgn31Kd235W35f7Hykkaww==}
    engines: {node: '>= 6'}

  fs.realpath@1.0.0:
    resolution: {integrity: sha512-OO0pH2lK6a0hZnAdau5ItzHPI6pUlvI7jMVnxUQRtw4owF2wk8lOSabtGDCTP4Ggrg2MbGnWO9X8K1t4+fGMDw==}

  fsevents@2.3.3:
    resolution: {integrity: sha512-5xoDfX+fL7faATnagmWPpbFtwh/R77WmMMqqHGS65C3vvB0YHrgF+B1YmZ3441tMj5n63k0212XNoJwzlhffQw==}
    engines: {node: ^8.16.0 || ^10.6.0 || >=11.0.0}
    os: [darwin]

  function-bind@1.1.2:
    resolution: {integrity: sha512-7XHNxH7qX9xG5mIwxkhumTox/MIRNcOgDrxWsMt2pAr23WHp6MrRlN7FBSFpCpr+oVO0F744iUgR82nJMfG2SA==}

  geotiff@2.1.3:
    resolution: {integrity: sha512-PT6uoF5a1+kbC3tHmZSUsLHBp2QJlHasxxxxPW47QIY1VBKpFB+FcDvX+MxER6UzgLQZ0xDzJ9s48B9JbOCTqA==}
    engines: {node: '>=10.19'}

  get-intrinsic@1.2.4:
    resolution: {integrity: sha512-5uYhsJH8VJBTv7oslg4BznJYhDoRI6waYCxMmCdnTrcCrHA/fCFKoTFz2JKKE0HdDFUF7/oQuhzumXJK7paBRQ==}
    engines: {node: '>= 0.4'}

  glob-parent@5.1.2:
    resolution: {integrity: sha512-AOIgSQCepiJYwP3ARnGx+5VnTu2HBYdzbGP45eLw1vr3zB3vZLeyed1sC9hnbcOc9/SrMyM5RPQrkGz4aS9Zow==}
    engines: {node: '>= 6'}

  glob-parent@6.0.2:
    resolution: {integrity: sha512-XxwI8EOhVQgWp6iDL+3b0r86f4d6AX6zSU55HfB4ydCEuXLXc5FcYeOu+nnGftS4TEju/11rt4KJPTMgbfmv4A==}
    engines: {node: '>=10.13.0'}

  glob@7.2.3:
    resolution: {integrity: sha512-nFR0zLpU2YCaRxwoCJvL6UvCH2JFyFVIvwTLsIf21AuHlMskA1hhTdk+LlYJtOlYt9v6dvszD2BGRqBL+iQK9Q==}
    deprecated: Glob versions prior to v9 are no longer supported

  globals@13.24.0:
    resolution: {integrity: sha512-AhO5QUcj8llrbG09iWhPU2B204J1xnPeL8kQmVorSsy+Sjj1sk8gIyh6cUocGmH4L0UuhAJy+hJMRA4mgA4mFQ==}
    engines: {node: '>=8'}

  globby@11.1.0:
    resolution: {integrity: sha512-jhIXaOzy1sb8IyocaruWSn1TjmnBVs8Ayhcy83rmxNJ8q2uWKCAj3CnJY+KpGSXCueAPc0i05kVvVKtP1t9S3g==}
    engines: {node: '>=10'}

  gopd@1.0.1:
    resolution: {integrity: sha512-d65bNlIadxvpb/A2abVdlqKqV563juRnZ1Wtk6s1sIR8uNsXR70xqIzVqxVf1eTqDunwT2MkczEeaezCKTZhwA==}

  graphemer@1.4.0:
    resolution: {integrity: sha512-EtKwoO6kxCL9WO5xipiHTZlSzBm7WLT627TqC/uVRd0HKmq8NXyebnNYxDoBi7wt8eTWrUrKXCOVaFq9x1kgag==}

  has-flag@4.0.0:
    resolution: {integrity: sha512-EykJT/Q1KjTWctppgIAgfSO0tKVuZUjhgMr17kqTumMl6Afv3EISleU7qZUzoXDFTAHTDC4NOoG/ZxU3EvlMPQ==}
    engines: {node: '>=8'}

  has-property-descriptors@1.0.2:
    resolution: {integrity: sha512-55JNKuIW+vq4Ke1BjOTjM2YctQIvCT7GFzHwmfZPGo5wnrgkid0YQtnAleFSqumZm4az3n2BS+erby5ipJdgrg==}

  has-proto@1.0.3:
    resolution: {integrity: sha512-SJ1amZAJUiZS+PhsVLf5tGydlaVB8EdFpaSO4gmiUKUOxk8qzn5AIy4ZeJUmh22znIdk/uMAUT2pl3FxzVUH+Q==}
    engines: {node: '>= 0.4'}

  has-symbols@1.0.3:
    resolution: {integrity: sha512-l3LCuF6MgDNwTDKkdYGEihYjt5pRPbEg46rtlmnSPlUbgmB8LOIrKJbYYFBSbnPaJexMKtiPO8hmeRjRz2Td+A==}
    engines: {node: '>= 0.4'}

  hasown@2.0.2:
    resolution: {integrity: sha512-0hJU9SCPvmMzIBdZFqNPXWa6dqh7WdH0cII9y+CyS8rG3nL48Bclra9HmKhVVUHyPWNH5Y7xDwAB7bfgSjkUMQ==}
    engines: {node: '>= 0.4'}

  he@1.2.0:
    resolution: {integrity: sha512-F/1DnUGPopORZi0ni+CvrCgHQ5FyEAHRLSApuYWMmrbSwoN2Mn/7k+Gl38gJnR7yyDZk6WLXwiGod1JOWNDKGw==}
    hasBin: true

  html2canvas@1.4.1:
    resolution: {integrity: sha512-fPU6BHNpsyIhr8yyMpTLLxAbkaK8ArIBcmZIRiBLiDhjeqvXolaEmDGmELFuX9I4xDcaKKcJl+TKZLqruBbmWA==}
    engines: {node: '>=8.0.0'}

  ieee754@1.2.1:
    resolution: {integrity: sha512-dcyqhDvX1C46lXZcVqCpK+FtMRQVdIMN6/Df5js2zouUsqG7I6sFxitIC+7KYK29KdXOLHdu9zL4sFnoVQnqaA==}

  ignore@5.3.1:
    resolution: {integrity: sha512-5Fytz/IraMjqpwfd34ke28PTVMjZjJG2MPn5t7OE4eUCUNf8BAa7b5WUS9/Qvr6mwOQS7Mk6vdsMno5he+T8Xw==}
    engines: {node: '>= 4'}

  immutable@4.3.6:
    resolution: {integrity: sha512-Ju0+lEMyzMVZarkTn/gqRpdqd5dOPaz1mCZ0SH3JV6iFw81PldE/PEB1hWVEA288HPt4WXW8O7AWxB10M+03QQ==}

  import-fresh@3.3.0:
    resolution: {integrity: sha512-veYYhQa+D1QBKznvhUHxb8faxlrwUnxseDAbAp457E0wLNio2bOSKnjYDhMj+YiAq61xrMGhQk9iXVk5FzgQMw==}
    engines: {node: '>=6'}

  imurmurhash@0.1.4:
    resolution: {integrity: sha512-JmXMZ6wuvDmLiHEml9ykzqO6lwFbof0GG4IkcGaENdCRDDmMVnny7s5HsIgHCbaq0w2MyPhDqkhTUgS2LU2PHA==}
    engines: {node: '>=0.8.19'}

  inflight@1.0.6:
    resolution: {integrity: sha512-k92I/b08q4wvFscXCLvqfsHCrjrF7yiXsQuIVvVE7N82W3+aqpzuUdBbfhWcy/FZR3/4IgflMgKLOsvPDrGCJA==}
    deprecated: This module is not supported, and leaks memory. Do not use it. Check out lru-cache if you want a good and tested way to coalesce async requests by a key value, which is much more comprehensive and powerful.

  inherits@2.0.4:
    resolution: {integrity: sha512-k/vGaX4/Yla3WzyMCvTQOXYeIHvqOKtnqBduzTHpzpQZzAskKMhZ2K+EnBiSM9zGSoIFeMpXKxa4dYeZIQqewQ==}

  is-binary-path@2.1.0:
    resolution: {integrity: sha512-ZMERYes6pDydyuGidse7OsHxtbI7WVeUEozgR/g7rd0xUimYNlvZRE/K2MgZTjWy725IfelLeVcEM97mmtRGXw==}
    engines: {node: '>=8'}

  is-core-module@2.14.0:
    resolution: {integrity: sha512-a5dFJih5ZLYlRtDc0dZWP7RiKr6xIKzmn/oAYCDvdLThadVgyJwlaoQPmRtMSpz+rk0OGAgIu+TcM9HUF0fk1A==}
    engines: {node: '>= 0.4'}

  is-extglob@2.1.1:
    resolution: {integrity: sha512-SbKbANkN603Vi4jEZv49LeVJMn4yGwsbzZworEoyEiutsN3nJYdbO36zfhGJ6QEDpOZIFkDtnq5JRxmvl3jsoQ==}
    engines: {node: '>=0.10.0'}

  is-glob@4.0.3:
    resolution: {integrity: sha512-xelSayHH36ZgE7ZWhli7pW34hNbNl8Ojv5KVmkJD4hBdD3th8Tfk9vYasLM+mXWOZhFkgZfxhLSnrwRr4elSSg==}
    engines: {node: '>=0.10.0'}

  is-number@7.0.0:
    resolution: {integrity: sha512-41Cifkg6e8TylSpdtTpeLVMqvSBEVzTttHvERD741+pnZ8ANv0004MRL43QKPDlK9cGvNp6NZWZUBlbGXYxxng==}
    engines: {node: '>=0.12.0'}

  is-path-inside@3.0.3:
    resolution: {integrity: sha512-Fd4gABb+ycGAmKou8eMftCupSir5lRxqf4aD/vd0cD2qc4HL07OjCeuHMr8Ro4CoMaeCKDB0/ECBOVWjTwUvPQ==}
    engines: {node: '>=8'}

  isexe@2.0.0:
    resolution: {integrity: sha512-RHxMLp9lnKHGHRng9QFhRCMbYAcVpn69smSGcq3f36xjgVVWThj4qqLbTLlq7Ssj8B+fIQ1EuCEGI2lKsyQeIw==}

  js-tokens@9.0.0:
    resolution: {integrity: sha512-WriZw1luRMlmV3LGJaR6QOJjWwgLUTf89OwT2lUOyjX2dJGBwgmIkbcz+7WFZjrZM635JOIR517++e/67CP9dQ==}

  js-yaml@4.1.0:
    resolution: {integrity: sha512-wpxZs9NoxZaJESJGIZTyDEaYpl0FKSA+FB9aJiyemKhMwkxQg63h4T1KJgUGHpTqPDNRcmmYLugrRjJlBtWvRA==}
    hasBin: true

  json-buffer@3.0.1:
    resolution: {integrity: sha512-4bV5BfR2mqfQTJm+V5tPPdf+ZpuhiIvTuAB5g8kcrXOZpTT/QwwVRWBywX1ozr6lEuPdbHxwaJlm9G6mI2sfSQ==}

  json-parse-even-better-errors@3.0.2:
    resolution: {integrity: sha512-fi0NG4bPjCHunUJffmLd0gxssIgkNmArMvis4iNah6Owg1MCJjWhEcDLmsK6iGkJq3tHwbDkTlce70/tmXN4cQ==}
    engines: {node: ^14.17.0 || ^16.13.0 || >=18.0.0}

  json-schema-traverse@0.4.1:
    resolution: {integrity: sha512-xbbCH5dCYU5T8LcEhhuh7HJ88HXuW3qsI3Y0zOZFKfZEHcpWiHU/Jxzk629Brsab/mMiHQti9wMP+845RPe3Vg==}

  json-stable-stringify-without-jsonify@1.0.1:
    resolution: {integrity: sha512-Bdboy+l7tA3OGW6FjyFHWkP5LuByj1Tk33Ljyq0axyzdk9//JSi2u3fP1QSmd1KNwq6VOKYGlAu87CisVir6Pw==}

  keyv@4.5.4:
    resolution: {integrity: sha512-oxVHkHR/EJf2CNXnWxRLW6mg7JyCCUcG0DtEGmL2ctUo1PNTin1PUil+r/+4r5MpVgC/fn1kjsx7mjSujKqIpw==}

  lerc@3.0.0:
    resolution: {integrity: sha512-Rm4J/WaHhRa93nCN2mwWDZFoRVF18G1f47C+kvQWyHGEZxFpTUi73p7lMVSAndyxGt6lJ2/CFbOcf9ra5p8aww==}

  levn@0.4.1:
    resolution: {integrity: sha512-+bT2uH4E5LGE7h/n3evcS/sQlJXCpIp6ym8OWJ5eV6+67Dsql/LaaT7qJBAt2rzfoa/5QBGBhxDix1dMt2kQKQ==}
    engines: {node: '>= 0.8.0'}

  local-pkg@0.4.3:
    resolution: {integrity: sha512-SFppqq5p42fe2qcZQqqEOiVRXl+WCP1MdT6k7BDEW1j++sp5fIY+/fdRQitvKgB5BrBcmrs5m/L0v2FrU5MY1g==}
    engines: {node: '>=14'}

  local-pkg@0.5.0:
    resolution: {integrity: sha512-ok6z3qlYyCDS4ZEU27HaU6x/xZa9Whf8jD4ptH5UZTQYZVYeb9bnZ3ojVhiJNLiXK1Hfc0GNbLXcmZ5plLDDBg==}
    engines: {node: '>=14'}

  locate-path@6.0.0:
    resolution: {integrity: sha512-iPZK6eYjbxRu3uB4/WZ3EsEIMJFMqAoopl3R+zuq0UjcAm/MO6KCweDgPfP3elTztoKP3KtnVHxTn2NHBSDVUw==}
    engines: {node: '>=10'}

  lodash-es@4.17.21:
    resolution: {integrity: sha512-mKnC+QJ9pWVzv+C4/U3rRsHapFfHvQFoFB92e52xeyGMcX6/OlIl78je1u8vePzYZSkkogMPJ2yjxxsb89cxyw==}

  lodash-unified@1.0.3:
    resolution: {integrity: sha512-WK9qSozxXOD7ZJQlpSqOT+om2ZfcT4yO+03FuzAHD0wF6S0l0090LRPDx3vhTTLZ8cFKpBn+IOcVXK6qOcIlfQ==}
    peerDependencies:
      '@types/lodash-es': '*'
      lodash: '*'
      lodash-es: '*'

  lodash.merge@4.6.2:
    resolution: {integrity: sha512-0KpjqXRVvrYyCsX1swR/XTK0va6VQkQM6MNo7PqW77ByjAhoARA8EfrP1N4+KlKj8YS0ZUCtRT/YUuhyYDujIQ==}

  lodash@4.17.21:
    resolution: {integrity: sha512-v2kDEe57lecTulaDIuNTPy3Ry4gLGJ6Z1O3vE1krgXZNrsQ+LFTGHVxVjcXPs17LhbZVGedAJv8XZ1tvj5FvSg==}

  magic-string@0.30.10:
    resolution: {integrity: sha512-iIRwTIf0QKV3UAnYK4PU8uiEc4SRh5jX0mwpIwETPpHdhVM4f53RSwS/vXvN1JhGX+Cs7B8qIq3d6AH49O5fAQ==}

  memoize-one@6.0.0:
    resolution: {integrity: sha512-rkpe71W0N0c0Xz6QD0eJETuWAJGnJ9afsl1srmwPrI+yBCkge5EycXXbYRyvL29zZVUWQCY7InPRCv3GDXuZNw==}

  memorystream@0.3.1:
    resolution: {integrity: sha512-S3UwM3yj5mtUSEfP41UZmt/0SCoVYUcU1rkXv+BQ5Ig8ndL4sPoJNBUJERafdPb5jjHJGuMgytgKvKIf58XNBw==}
    engines: {node: '>= 0.10.0'}

  merge2@1.4.1:
    resolution: {integrity: sha512-8q7VEgMJW4J8tcfVPy8g09NcQwZdbwFEqhe/WZkoIzjn/3TGDwtOCYtXGxA3O8tPzpczCCDgv+P2P5y00ZJOOg==}
    engines: {node: '>= 8'}

  mgrs@1.0.0:
    resolution: {integrity: sha512-awNbTOqCxK1DBGjalK3xqWIstBZgN6fxsMSiXLs9/spqWkF2pAhb2rrYCFSsr1/tT7PhcDGjZndG8SWYn0byYA==}

  micromatch@4.0.7:
    resolution: {integrity: sha512-LPP/3KorzCwBxfeUuZmaR6bG2kdeHSbe0P2tY3FLRU4vYrjYz5hI4QZwV0njUx3jeuKe67YukQ1LSPZBKDqO/Q==}
    engines: {node: '>=8.6'}

  mime-db@1.52.0:
    resolution: {integrity: sha512-sPU4uV7dYlvtWJxwwxHD0PuihVNiE7TyAbQ5SWxDCB9mUYvOgroQOwYQQOKPJ8CIbE+1ETVlOoK1UC2nU3gYvg==}
    engines: {node: '>= 0.6'}

  mime-types@2.1.35:
    resolution: {integrity: sha512-ZDY+bPm5zTTF+YpCrAU9nK0UgICYPT0QtT1NZWFv4s++TNkcgVaT0g6+4R2uI4MjQjzysHB1zxuWL50hzaeXiw==}
    engines: {node: '>= 0.6'}

  minimatch@3.1.2:
    resolution: {integrity: sha512-J7p63hRiAjw1NDEww1W7i37+ByIrOWO5XQQAzZ3VOcL0PNybwpfmV/N05zFAzwQ9USyEcX6t3UO+K5aqBQOIHw==}

  minimatch@9.0.5:
    resolution: {integrity: sha512-G6T0ZX48xgozx7587koeX9Ys2NYy6Gmv//P89sEte9V9whIapMNF4idKxnW2QtCcLiTWlb/wfCabAtAFWhhBow==}
    engines: {node: '>=16 || 14 >=14.17'}

  mlly@1.7.1:
    resolution: {integrity: sha512-rrVRZRELyQzrIUAVMHxP97kv+G786pHmOKzuFII8zDYahFBS7qnHh2AlYSl1GAHhaMPCz6/oHjVMcfFYgFYHgA==}

  ms@2.1.2:
    resolution: {integrity: sha512-sGkPx+VjMtmA6MX27oA4FBFELFCZZ4S4XqeGOXCv68tT+jb3vk/RyaKWP0PTKyWtmLSM0b+adUTEvbs1PEaH2w==}

  muggle-string@0.4.1:
    resolution: {integrity: sha512-VNTrAak/KhO2i8dqqnqnAHOa3cYBwXEZe9h+D5h/1ZqFSTEFHdM65lR7RoIqq3tBBYavsOXV84NoHXZ0AkPyqQ==}

  nanoid@3.3.7:
    resolution: {integrity: sha512-eSRppjcPIatRIMC1U6UngP8XFcz8MQWGQdt1MTBQ7NaAmvXDfvNxbvWV3x2y6CdEUciCSsDHDQZbhYaB8QEo2g==}
    engines: {node: ^10 || ^12 || ^13.7 || ^14 || >=15.0.1}
    hasBin: true

  natural-compare@1.4.0:
    resolution: {integrity: sha512-OWND8ei3VtNC9h7V60qff3SVobHr996CTwgxubgyQYEpg290h9J0buyECNNJexkFm5sOajh5G116RYA1c8ZMSw==}

  normalize-path@3.0.0:
    resolution: {integrity: sha512-6eZs5Ls3WtCisHWp9S2GUy8dqkpGi4BVSz3GaqiE6ezub0512ESztXUwUB6C6IKbQkY2Pnb/mD4WYojCRwcwLA==}
    engines: {node: '>=0.10.0'}

  normalize-wheel-es@1.2.0:
    resolution: {integrity: sha512-Wj7+EJQ8mSuXr2iWfnujrimU35R2W4FAErEyTmJoJ7ucwTn2hOUSsRehMb5RSYkxXGTM7Y9QpvPmp++w5ftoJw==}

  npm-normalize-package-bin@3.0.1:
    resolution: {integrity: sha512-dMxCf+zZ+3zeQZXKxmyuCKlIDPGuv8EF940xbkC4kQVDTtqoh6rJFO+JTKSA6/Rwi0getWmtuy4Itup0AMcaDQ==}
    engines: {node: ^14.17.0 || ^16.13.0 || >=18.0.0}

  npm-run-all2@6.2.0:
    resolution: {integrity: sha512-wA7yVIkthe6qJBfiJ2g6aweaaRlw72itsFGF6HuwCHKwtwAx/4BY1vVpk6bw6lS8RLMsexoasOkd0aYOmsFG7Q==}
    engines: {node: ^14.18.0 || >=16.0.0, npm: '>= 8'}
    hasBin: true

  nprogress@0.2.0:
    resolution: {integrity: sha512-I19aIingLgR1fmhftnbWWO3dXc0hSxqHQHQb3H8m+K3TnEn/iSeTZZOyvKXWqQESMwuUVnatlCnZdLBZZt2VSA==}

  nth-check@2.1.1:
    resolution: {integrity: sha512-lqjrjmaOoAnWfMmBPL+XNnynZh2+swxiX3WUE0s4yEHI6m+AwrK2UZOimIRl3X/4QctVqS8AiZjFqyOGrMXb/w==}

  object-inspect@1.13.2:
    resolution: {integrity: sha512-IRZSRuzJiynemAXPYtPe5BoI/RESNYR7TYm50MC5Mqbd3Jmw5y790sErYw3V6SryFJD64b74qQQs9wn5Bg/k3g==}
    engines: {node: '>= 0.4'}

  ol@9.2.4:
    resolution: {integrity: sha512-bsbu4ObaAlbELMIZWnYEvX4Z9jO+OyCBshtODhDKmqYTPEfnKOX3RieCr97tpJkqWTZvyV4tS9UQDvHoCdxS+A==}

  once@1.4.0:
    resolution: {integrity: sha512-lNaJgI+2Q5URQBkccEKHTQOPaXdUxnZZElQTZY0MFUAuaEqe1E+Nyvgdz/aIyNi6Z9MzO5dv1H8n58/GELp3+w==}

  optionator@0.9.4:
    resolution: {integrity: sha512-6IpQ7mKUxRcZNLIObR0hz7lxsapSSIYNZJwXPGeF0mTVqGKFIXj1DQcMoT22S3ROcLyY/rz0PWaWZ9ayWmad9g==}
    engines: {node: '>= 0.8.0'}

  p-limit@3.1.0:
    resolution: {integrity: sha512-TYOanM3wGwNGsZN2cVTYPArw454xnXj5qmWF1bEoAc4+cU/ol7GVh7odevjp1FNHduHc3KZMcFduxU5Xc6uJRQ==}
    engines: {node: '>=10'}

  p-locate@5.0.0:
    resolution: {integrity: sha512-LaNjtRWUBY++zB5nE/NwcaoMylSPk+S+ZHNB1TzdbMJMny6dynpAGt7X/tl/QYq3TIeE6nxHppbo2LGymrG5Pw==}
    engines: {node: '>=10'}

  pako@2.1.0:
    resolution: {integrity: sha512-w+eufiZ1WuJYgPXbV/PO3NCMEc3xqylkKHzp8bxp1uW4qaSNQUkwmLLEc3kKsfz8lpV1F8Ht3U1Cm+9Srog2ug==}

  parent-module@1.0.1:
    resolution: {integrity: sha512-GQ2EWRpQV8/o+Aw8YqtfZZPfNRWZYkbidE9k5rpl/hC3vtHHBfGm2Ifi6qWV+coDGkrUKZAxE3Lot5kcsRlh+g==}
    engines: {node: '>=6'}

  parse-headers@2.0.5:
    resolution: {integrity: sha512-ft3iAoLOB/MlwbNXgzy43SWGP6sQki2jQvAyBg/zDFAgr9bfNWZIUj42Kw2eJIl8kEi4PbgE6U1Zau/HwI75HA==}

  path-browserify@1.0.1:
    resolution: {integrity: sha512-b7uo2UCUOYZcnF/3ID0lulOJi/bafxa1xPe7ZPsammBSpjSWQkjNxlt635YGS2MiR9GjvuXCtz2emr3jbsz98g==}

  path-exists@4.0.0:
    resolution: {integrity: sha512-ak9Qy5Q7jYb2Wwcey5Fpvg2KoAc/ZIhLSLOSBmRmygPsGwkVVt0fZa0qrtMz+m6tJTAHfZQ8FnmB4MG4LWy7/w==}
    engines: {node: '>=8'}

  path-is-absolute@1.0.1:
    resolution: {integrity: sha512-AVbw3UJ2e9bq64vSaS9Am0fje1Pa8pbGqTTsmXfaIiMpnr5DlDhfJOuLj9Sf95ZPVDAUerDfEk88MPmPe7UCQg==}
    engines: {node: '>=0.10.0'}

  path-key@3.1.1:
    resolution: {integrity: sha512-ojmeN0qd+y0jszEtoY48r0Peq5dwMEkIlCOu6Q5f41lfkswXuKtYrhgoTpLnyIcHm24Uhqx+5Tqm2InSwLhE6Q==}
    engines: {node: '>=8'}

  path-parse@1.0.7:
    resolution: {integrity: sha512-LDJzPVEEEPR+y48z93A0Ed0yXb8pAByGWo/k5YYdYgpY2/2EsOsksJrq7lOHxryrVOn1ejG6oAp8ahvOIQD8sw==}

  path-type@4.0.0:
    resolution: {integrity: sha512-gDKb8aZMDeD/tZWs9P6+q0J9Mwkdl6xMV8TjnGP3qJVJ06bdMgkbBlLU8IdfOsIsFz2BW1rNVT3XuNEl8zPAvw==}
    engines: {node: '>=8'}

  pathe@1.1.2:
    resolution: {integrity: sha512-whLdWMYL2TwI08hn8/ZqAbrVemu0LNaNNJZX73O6qaIdCTfXutsLhMkjdENX0qhsQ9uIimo4/aQOmXkoon2nDQ==}

  pbf@3.2.1:
    resolution: {integrity: sha512-ClrV7pNOn7rtmoQVF4TS1vyU0WhYRnP92fzbfF75jAIwpnzdJXf8iTd4CMEqO4yUenH6NDqLiwjqlh6QgZzgLQ==}
    hasBin: true

  picocolors@1.0.1:
    resolution: {integrity: sha512-anP1Z8qwhkbmu7MFP5iTt+wQKXgwzf7zTyGlcdzabySa9vd0Xt392U0rVmz9poOaBj0uHJKyyo9/upk0HrEQew==}

  picomatch@2.3.1:
    resolution: {integrity: sha512-JU3teHTNjmE2VCGFzuY8EXzCDVwEqB2a8fsIvwaStHhAWJEeVd1o1QD80CU6+ZdEXXSLbSsuLwJjkCBWqRQUVA==}
    engines: {node: '>=8.6'}

  pidtree@0.6.0:
    resolution: {integrity: sha512-eG2dWTVw5bzqGRztnHExczNxt5VGsE6OwTeCG3fdUf9KBsZzO3R5OIIIzWR+iZA0NtZ+RDVdaoE2dK1cn6jH4g==}
    engines: {node: '>=0.10'}
    hasBin: true

  pinia@2.1.7:
    resolution: {integrity: sha512-+C2AHFtcFqjPih0zpYuvof37SFxMQ7OEG2zV9jRI12i9BOy3YQVAHwdKtyyc8pDcDyIc33WCIsZaCFWU7WWxGQ==}
    peerDependencies:
      '@vue/composition-api': ^1.4.0
      typescript: '>=4.4.4'
      vue: ^2.6.14 || ^3.3.0
    peerDependenciesMeta:
      '@vue/composition-api':
        optional: true
      typescript:
        optional: true

  pkg-types@1.1.2:
    resolution: {integrity: sha512-VEGf1he2DR5yowYRl0XJhWJq5ktm9gYIsH+y8sNJpHlxch7JPDaufgrsl4vYjd9hMUY8QVjoNncKbow9I7exyA==}

  postcss-selector-parser@6.1.0:
    resolution: {integrity: sha512-UMz42UD0UY0EApS0ZL9o1XnLhSTtvvvLe5Dc2H2O56fvRZi+KulDyf5ctDhhtYJBGKStV2FL1fy6253cmLgqVQ==}
    engines: {node: '>=4'}

  postcss@8.4.39:
    resolution: {integrity: sha512-0vzE+lAiG7hZl1/9I8yzKLx3aR9Xbof3fBHKunvMfOCYAtMhrsnccJY2iTURb9EZd5+pLuiNV9/c/GZJOHsgIw==}
    engines: {node: ^10 || ^12 || >=14}

  prelude-ls@1.2.1:
    resolution: {integrity: sha512-vkcDPrRZo1QZLbn5RLGPpg/WmIQ65qoWWhcGKf/b5eplkkarX0m9z8ppCat4mlOqUsWpyNuYgO3VRyrYHSzX5g==}
    engines: {node: '>= 0.8.0'}

  prettier-linter-helpers@1.0.0:
    resolution: {integrity: sha512-GbK2cP9nraSSUF9N2XwUwqfzlAFlMNYYl+ShE/V+H8a9uNl/oUqB1w2EL54Jh0OlyRSd8RfWYJ3coVS4TROP2w==}
    engines: {node: '>=6.0.0'}

  prettier@3.3.2:
    resolution: {integrity: sha512-rAVeHYMcv8ATV5d508CFdn+8/pHPpXeIid1DdrPwXnaAdH7cqjVbpJaT5eq4yRAFU/lsbwYwSF/n5iNrdJHPQA==}
    engines: {node: '>=14'}
    hasBin: true

  proj4@2.11.0:
    resolution: {integrity: sha512-SasuTkAx8HnWQHfIyhkdUNJorSJqINHAN3EyMWYiQRVorftz9DHz650YraFgczwgtHOxqnfuDxSNv3C8MUnHeg==}

  promise-polyfill@7.1.2:
    resolution: {integrity: sha512-FuEc12/eKqqoRYIGBrUptCBRhobL19PS2U31vMNTfyck1FxPyMfgsXyW4Mav85y/ZN1hop3hOwRlUDok23oYfQ==}

  protocol-buffers-schema@3.6.0:
    resolution: {integrity: sha512-TdDRD+/QNdrCGCE7v8340QyuXd4kIWIgapsE2+n/SaGiSSbomYl4TjHlvIoCWRpE7wFt02EpB35VVA2ImcBVqw==}

  proxy-from-env@1.1.0:
    resolution: {integrity: sha512-D+zkORCbA9f1tdWRK0RaCR3GPv50cMxcrz4X8k5LTSUD1Dkw47mKJEZQNunItRTkWwgtaUSo1RVFRIG9ZXiFYg==}

  punycode@2.3.1:
    resolution: {integrity: sha512-vYt7UD1U9Wg6138shLtLOvdAu+8DsC/ilFtEVHcH+wydcSpNE20AfSOduf6MkRFahL5FY7X1oU7nKVZFtfq8Fg==}
    engines: {node: '>=6'}

  qs@6.12.2:
    resolution: {integrity: sha512-x+NLUpx9SYrcwXtX7ob1gnkSems4i/mGZX5SlYxwIau6RrUSODO89TR/XDGGpn5RPWSYIB+aSfuSlV5+CmbTBg==}
    engines: {node: '>=0.6'}

  queue-microtask@1.2.3:
    resolution: {integrity: sha512-NuaNSa6flKT5JaSYQzJok04JzTL1CA6aGhv5rfLW3PgqA+M2ChpZQnAC8h8i4ZFkBS8X5RqkDBHA7r4hej3K9A==}

  quick-lru@6.1.2:
    resolution: {integrity: sha512-AAFUA5O1d83pIHEhJwWCq/RQcRukCkn/NSm2QsTEMle5f2hP0ChI2+3Xb051PZCkLryI/Ir1MVKviT2FIloaTQ==}
    engines: {node: '>=12'}

  quickselect@2.0.0:
    resolution: {integrity: sha512-RKJ22hX8mHe3Y6wH/N3wCM6BWtjaxIyyUIkpHOvfFnxdI4yD4tBXEBKSbriGujF6jnSVkJrffuo6vxACiSSxIw==}

  rbush@3.0.1:
    resolution: {integrity: sha512-XRaVO0YecOpEuIvbhbpTrZgoiI6xBlz6hnlr6EHhd+0x9ase6EmeN+hdwwUaJvLcsFFQ8iWVF1GAK1yB0BWi0w==}

  read-package-json-fast@3.0.2:
    resolution: {integrity: sha512-0J+Msgym3vrLOUB3hzQCuZHII0xkNGCtz/HJH9xZshwv9DbDwkw1KaE3gx/e2J5rpEY5rtOy6cyhKOPrkP7FZw==}
    engines: {node: ^14.17.0 || ^16.13.0 || >=18.0.0}

  readdirp@3.6.0:
    resolution: {integrity: sha512-hOS089on8RduqdbhvQ5Z37A0ESjsqz6qnRcffsMU3495FuTdqSm+7bhJ29JvIOsBDEEnan5DPu9t3To9VRlMzA==}
    engines: {node: '>=8.10.0'}

  resize-detector@0.3.0:
    resolution: {integrity: sha512-R/tCuvuOHQ8o2boRP6vgx8hXCCy87H1eY9V5imBYeVNyNVpuL9ciReSccLj2gDcax9+2weXy3bc8Vv+NRXeEvQ==}

  resolve-from@4.0.0:
    resolution: {integrity: sha512-pb/MYmXstAkysRFx8piNI1tGFNQIFA3vkE3Gq4EuA1dF6gHp/+vgZqsCGJapvy8N3Q+4o7FwvquPJcnZ7RYy4g==}
    engines: {node: '>=4'}

  resolve-protobuf-schema@2.1.0:
    resolution: {integrity: sha512-kI5ffTiZWmJaS/huM8wZfEMer1eRd7oJQhDuxeCLe3t7N7mX3z94CN0xPxBQxFYQTSNz9T0i+v6inKqSdK8xrQ==}

  resolve@1.22.8:
    resolution: {integrity: sha512-oKWePCxqpd6FlLvGV1VU0x7bkPmmCNolxzjMf4NczoDnQcIWrAF+cPtZn5i6n+RfD2d9i0tzpKnG6Yk168yIyw==}
    hasBin: true

  reusify@1.0.4:
    resolution: {integrity: sha512-U9nH88a3fc/ekCF1l0/UP1IosiuIjyTh7hBvXVMHYgVcfGvt897Xguj2UOLDeI5BG2m7/uwyaLVT6fbtCwTyzw==}
    engines: {iojs: '>=1.0.0', node: '>=0.10.0'}

  rimraf@3.0.2:
    resolution: {integrity: sha512-JZkJMZkAGFFPP2YqXZXPbMlMBgsxzE8ILs4lMIX/2o0L9UBw9O/Y3o6wFw/i9YLapcUJWwqbi3kdxIPdC62TIA==}
    deprecated: Rimraf versions prior to v4 are no longer supported
    hasBin: true

  rollup@4.18.0:
    resolution: {integrity: sha512-QmJz14PX3rzbJCN1SG4Xe/bAAX2a6NpCP8ab2vfu2GiUr8AQcr2nCV/oEO3yneFarB67zk8ShlIyWb2LGTb3Sg==}
    engines: {node: '>=18.0.0', npm: '>=8.0.0'}
    hasBin: true

  run-parallel@1.2.0:
    resolution: {integrity: sha512-5l4VyZR86LZ/lDxZTR6jqL8AFE2S0IFLMP26AbjsLVADxHdhB/c0GUsH+y39UfCi3dzz8OlQuPmnaJOMoDHQBA==}

  sass@1.77.6:
    resolution: {integrity: sha512-ByXE1oLD79GVq9Ht1PeHWCPMPB8XHpBuz1r85oByKHjZY6qV6rWnQovQzXJXuQ/XyE1Oj3iPk3lo28uzaRA2/Q==}
    engines: {node: '>=14.0.0'}
    hasBin: true

  scule@1.3.0:
    resolution: {integrity: sha512-6FtHJEvt+pVMIB9IBY+IcCJ6Z5f1iQnytgyfKMhDKgmzYG+TeH/wx1y3l27rshSbLiSanrR9ffZDrEsmjlQF2g==}

  semver@7.6.2:
    resolution: {integrity: sha512-FNAIBWCx9qcRhoHcgcJ0gvU7SN1lYU2ZXuSfl04bSC5OpvDHFyJCjdNHomPXxjQlCBU67YW64PzY7/VIEH7F2w==}
    engines: {node: '>=10'}
    hasBin: true

  set-function-length@1.2.2:
    resolution: {integrity: sha512-pgRc4hJ4/sNjWCSS9AmnS40x3bNMDTknHgL5UaMBTMyJnU90EgWh1Rz+MC9eFu4BuN/UwZjKQuY/1v3rM7HMfg==}
    engines: {node: '>= 0.4'}

  shebang-command@2.0.0:
    resolution: {integrity: sha512-kHxr2zZpYtdmrN1qDjrrX/Z1rR1kG8Dx+gkpK1G4eXmvXswmcE1hTWBWYUzlraYw1/yZp6YuDY77YtvbN0dmDA==}
    engines: {node: '>=8'}

  shebang-regex@3.0.0:
    resolution: {integrity: sha512-7++dFhtcx3353uBaq8DDR4NuxBetBzC7ZQOhmTQInHEd6bSrXdiEyzCvG07Z44UYdLShWUyXt5M/yhz8ekcb1A==}
    engines: {node: '>=8'}

  shell-quote@1.8.1:
    resolution: {integrity: sha512-6j1W9l1iAs/4xYBI1SYOVZyFcCis9b4KCLQ8fgAGG07QvzaRLVVRQvAy85yNmmZSjYjg4MWh4gNvlPujU/5LpA==}

  side-channel@1.0.6:
    resolution: {integrity: sha512-fDW/EZ6Q9RiO8eFG8Hj+7u/oW+XrPTIChwCOM2+th2A6OblDtYYIpve9m+KvI9Z4C9qSEXlaGR6bTEYHReuglA==}
    engines: {node: '>= 0.4'}

  slash@3.0.0:
    resolution: {integrity: sha512-g9Q1haeby36OSStwb4ntCGGGaKsaVSjQ68fBxoQcutl5fS1vuY18H3wSt3jFyFtrkx+Kz0V1G85A4MyAdDMi2Q==}
    engines: {node: '>=8'}

  source-map-js@1.2.0:
    resolution: {integrity: sha512-itJW8lvSA0TXEphiRoawsCksnlf8SyvmFzIhltqAHluXd88pkCd+cXJVHTDwdCr0IzwptSm035IHQktUu1QUMg==}
    engines: {node: '>=0.10.0'}

  strip-ansi@6.0.1:
    resolution: {integrity: sha512-Y38VPSHcqkFrCpFnQ9vuSXmquuv5oXOKpGeT6aGrr3o3Gc9AlVa6JBfUSOCnbxGGZF+/0ooI7KrPuUSztUdU5A==}
    engines: {node: '>=8'}

  strip-json-comments@3.1.1:
    resolution: {integrity: sha512-6fPc+R4ihwqP6N/aIv2f1gMH8lOVtWQHoqC4yK6oSDVVocumAsfCqjkXnqiYMhmMwS/mEHLp7Vehlt3ql6lEig==}
    engines: {node: '>=8'}

  strip-literal@2.1.0:
    resolution: {integrity: sha512-Op+UycaUt/8FbN/Z2TWPBLge3jWrP3xj10f3fnYxf052bKuS3EKs1ZQcVGjnEMdsNVAM+plXRdmjrZ/KgG3Skw==}

  supports-color@7.2.0:
    resolution: {integrity: sha512-qpCAvRl9stuOHveKsn7HncJRvv501qIacKzQlO/+Lwxc9+0q2wLyv4Dfvt80/DPn2pqOBsJdDiogXGR9+OvwRw==}
    engines: {node: '>=8'}

  supports-preserve-symlinks-flag@1.0.0:
    resolution: {integrity: sha512-ot0WnXS9fgdkgIcePe6RHNk1WA8+muPa6cSjeR3V8K27q9BB1rTE3R1p7Hv0z1ZyAc8s6Vvv8DIyWf681MAt0w==}
    engines: {node: '>= 0.4'}

  synckit@0.8.8:
    resolution: {integrity: sha512-HwOKAP7Wc5aRGYdKH+dw0PRRpbO841v2DENBtjnR5HFWoiNByAl7vrx3p0G/rCyYXQsrxqtX48TImFtPcIHSpQ==}
    engines: {node: ^14.18.0 || >=16.0.0}

  text-segmentation@1.0.3:
    resolution: {integrity: sha512-iOiPUo/BGnZ6+54OsWxZidGCsdU8YbE4PSpdPinp7DeMtUJNJBoJ/ouUSTJjHkh1KntHaltHl/gDs2FC4i5+Nw==}

  text-table@0.2.0:
    resolution: {integrity: sha512-N+8UisAXDGk8PFXP4HAzVR9nbfmVJ3zYLAWiTIoqC5v5isinhr+r5uaO8+7r3BMfuNIufIsA7RdpVgacC2cSpw==}

  to-fast-properties@2.0.0:
    resolution: {integrity: sha512-/OaKK0xYrs3DmxRYqL/yDc+FxFUVYhDlXMhRmv3z915w2HF1tnN1omB354j8VUGO/hbRzyD6Y3sA7v7GS/ceog==}
    engines: {node: '>=4'}

  to-regex-range@5.0.1:
    resolution: {integrity: sha512-65P7iz6X5yEr1cwcgvQxbbIw7Uk3gOy5dIdtZ4rDveLqhrdJP+Li/Hx6tyK0NEb+2GCyneCMJiGqrADCSNk8sQ==}
    engines: {node: '>=8.0'}

  ts-api-utils@1.3.0:
    resolution: {integrity: sha512-UQMIo7pb8WRomKR1/+MFVLTroIvDVtMX3K6OUir8ynLyzB8Jeriont2bTAtmNPa1ekAgN7YPDyf6V+ygrdU+eQ==}
    engines: {node: '>=16'}
    peerDependencies:
      typescript: '>=4.2.0'

  tslib@2.3.0:
    resolution: {integrity: sha512-N82ooyxVNm6h1riLCoyS9e3fuJ3AMG2zIZs2Gd1ATcSFjSA23Q0fzjjZeh0jbJvWVDZ0cJT8yaNNaaXHzueNjg==}

  tslib@2.6.3:
    resolution: {integrity: sha512-xNvxJEOUiWPGhUuUdQgAJPKOOJfGnIyKySOc09XkKsgdUV/3E2zvwZYdejjmRgPCgcym1juLH3226yA7sEFJKQ==}

  type-check@0.4.0:
    resolution: {integrity: sha512-XleUoc9uwGXqjWwXaUTZAmzMcFZ5858QA2vvx1Ur5xIcixXIP+8LnFDgRplU30us6teqdlskFfu+ae4K79Ooew==}
    engines: {node: '>= 0.8.0'}

  type-fest@0.20.2:
    resolution: {integrity: sha512-Ne+eE4r0/iWnpAxD852z3A+N0Bt5RN//NjJwRd2VFHEmrywxf5vsZlh4R6lixl6B+wz/8d+maTSAkN1FIkI3LQ==}
    engines: {node: '>=10'}

  typescript@5.4.2:
    resolution: {integrity: sha512-+2/g0Fds1ERlP6JsakQQDXjZdZMM+rqpamFZJEKh4kwTIn3iDkgKtby0CeNd5ATNZ4Ry1ax15TMx0W2V+miizQ==}
    engines: {node: '>=14.17'}
    hasBin: true

  ufo@1.5.3:
    resolution: {integrity: sha512-Y7HYmWaFwPUmkoQCUIAYpKqkOf+SbVj/2fJJZ4RJMCfZp0rTGwRbzQD+HghfnhKOjL9E01okqz+ncJskGYfBNw==}

  undici-types@5.26.5:
    resolution: {integrity: sha512-JlCMO+ehdEIKqlFxk6IfVoAUVmgz7cU7zD/h9XZ0qzeosSHmUJVOzSQvvYSYWXkFXC+IfLKSIffhv0sVZup6pA==}

  unimport@3.7.2:
    resolution: {integrity: sha512-91mxcZTadgXyj3lFWmrGT8GyoRHWuE5fqPOjg5RVtF6vj+OfM5G6WCzXjuYtSgELE5ggB34RY4oiCSEP8I3AHw==}

  unplugin-auto-import@0.17.6:
    resolution: {integrity: sha512-dmX0Pex5DzMzVuALkexboOZvh51fL/BD6aoPO7qHoTYGlQp0GRKsREv2KMF1lzYI9SXKQiRxAjwzbQnrFFNydQ==}
    engines: {node: '>=14'}
    peerDependencies:
      '@nuxt/kit': ^3.2.2
      '@vueuse/core': '*'
    peerDependenciesMeta:
      '@nuxt/kit':
        optional: true
      '@vueuse/core':
        optional: true

  unplugin-vue-components@0.26.0:
    resolution: {integrity: sha512-s7IdPDlnOvPamjunVxw8kNgKNK8A5KM1YpK5j/p97jEKTjlPNrA0nZBiSfAKKlK1gWZuyWXlKL5dk3EDw874LQ==}
    engines: {node: '>=14'}
    peerDependencies:
      '@babel/parser': ^7.15.8
      '@nuxt/kit': ^3.2.2
      vue: 2 || 3
    peerDependenciesMeta:
      '@babel/parser':
        optional: true
      '@nuxt/kit':
        optional: true

  unplugin@1.11.0:
    resolution: {integrity: sha512-3r7VWZ/webh0SGgJScpWl2/MRCZK5d3ZYFcNaeci/GQ7Teop7zf0Nl2pUuz7G21BwPd9pcUPOC5KmJ2L3WgC5g==}
    engines: {node: '>=14.0.0'}

  uri-js@4.4.1:
    resolution: {integrity: sha512-7rKUyy33Q1yc98pQ1DAmLtwX109F7TIfWlW1Ydo8Wl1ii1SeHieeh0HHfPeL2fMXK6z0s8ecKs9frCuLJvndBg==}

  util-deprecate@1.0.2:
    resolution: {integrity: sha512-EPD5q1uXyFxJpCrLnCc1nHnq3gOa6DZBocAIiI2TaSCA7VCJ1UJDMagCzIkXNsUYfD1daK//LTEQ8xiIbrHtcw==}

  utrie@1.0.2:
    resolution: {integrity: sha512-1MLa5ouZiOmQzUbjbu9VmjLzn1QLXBhwpUa7kdLUQK+KQ5KA9I1vk5U4YHe/X2Ch7PYnJfWuWT+VbuxbGwljhw==}

  vite@5.3.2:
    resolution: {integrity: sha512-6lA7OBHBlXUxiJxbO5aAY2fsHHzDr1q7DvXYnyZycRs2Dz+dXBWuhpWHvmljTRTpQC2uvGmUFFkSHF2vGo90MA==}
    engines: {node: ^18.0.0 || >=20.0.0}
    hasBin: true
    peerDependencies:
      '@types/node': ^18.0.0 || >=20.0.0
      less: '*'
      lightningcss: ^1.21.0
      sass: '*'
      stylus: '*'
      sugarss: '*'
      terser: ^5.4.0
    peerDependenciesMeta:
      '@types/node':
        optional: true
      less:
        optional: true
      lightningcss:
        optional: true
      sass:
        optional: true
      stylus:
        optional: true
      sugarss:
        optional: true
      terser:
        optional: true

  vscode-uri@3.0.8:
    resolution: {integrity: sha512-AyFQ0EVmsOZOlAnxoFOGOq1SQDWAB7C6aqMGS23svWAllfOaxbuFvcT8D1i8z3Gyn8fraVeZNNmN6e9bxxXkKw==}

  vue-demi@0.13.11:
    resolution: {integrity: sha512-IR8HoEEGM65YY3ZJYAjMlKygDQn25D5ajNFNoKh9RSDMQtlzCxtfQjdQgv9jjK+m3377SsJXY8ysq8kLCZL25A==}
    engines: {node: '>=12'}
    hasBin: true
    peerDependencies:
      '@vue/composition-api': ^1.0.0-rc.1
      vue: ^3.0.0-0 || ^2.6.0
    peerDependenciesMeta:
      '@vue/composition-api':
        optional: true

  vue-demi@0.14.8:
    resolution: {integrity: sha512-Uuqnk9YE9SsWeReYqK2alDI5YzciATE0r2SkA6iMAtuXvNTMNACJLJEXNXaEy94ECuBe4Sk6RzRU80kjdbIo1Q==}
    engines: {node: '>=12'}
    hasBin: true
    peerDependencies:
      '@vue/composition-api': ^1.0.0-rc.1
      vue: ^3.0.0-0 || ^2.6.0
    peerDependenciesMeta:
      '@vue/composition-api':
        optional: true

  vue-echarts@6.7.3:
    resolution: {integrity: sha512-vXLKpALFjbPphW9IfQPOVfb1KjGZ/f8qa/FZHi9lZIWzAnQC1DgnmEK3pJgEkyo6EP7UnX6Bv/V3Ke7p+qCNXA==}
    peerDependencies:
      '@vue/composition-api': ^1.0.5
      '@vue/runtime-core': ^3.0.0
      echarts: ^5.4.1
      vue: ^2.6.12 || ^3.1.1
    peerDependenciesMeta:
      '@vue/composition-api':
        optional: true
      '@vue/runtime-core':
        optional: true

  vue-eslint-parser@9.4.3:
    resolution: {integrity: sha512-2rYRLWlIpaiN8xbPiDyXZXRgLGOtWxERV7ND5fFAv5qo1D2N9Fu9MNajBNc6o13lZ+24DAWCkQCvj4klgmcITg==}
    engines: {node: ^14.17.0 || >=16.0.0}
    peerDependencies:
      eslint: '>=6.0.0'

  vue-router@4.4.0:
    resolution: {integrity: sha512-HB+t2p611aIZraV2aPSRNXf0Z/oLZFrlygJm+sZbdJaW6lcFqEDQwnzUBXn+DApw+/QzDU/I9TeWx9izEjTmsA==}
    peerDependencies:
      vue: ^3.2.0

  vue-template-compiler@2.7.16:
    resolution: {integrity: sha512-AYbUWAJHLGGQM7+cNTELw+KsOG9nl2CnSv467WobS5Cv9uk3wFcnr1Etsz2sEIHEZvw1U+o9mRlEO6QbZvUPGQ==}

  vue-tsc@2.0.24:
    resolution: {integrity: sha512-1qi4P8L7yS78A7OJ7CDDxUIZPD6nVxoQEgX3DkRZNi1HI1qOfzOJwQlNpmwkogSVD6S/XcanbW9sktzpSxz6rA==}
    hasBin: true
    peerDependencies:
      typescript: '>=5.0.0'

  vue@3.4.31:
    resolution: {integrity: sha512-njqRrOy7W3YLAlVqSKpBebtZpDVg21FPoaq1I7f/+qqBThK9ChAIjkRWgeP6Eat+8C+iia4P3OYqpATP21BCoQ==}
    peerDependencies:
      typescript: '*'
    peerDependenciesMeta:
      typescript:
        optional: true

  web-worker@1.3.0:
    resolution: {integrity: sha512-BSR9wyRsy/KOValMgd5kMyr3JzpdeoR9KVId8u5GVlTTAtNChlsE4yTxeY7zMdNSyOmoKBv8NH2qeRY9Tg+IaA==}

  webpack-sources@3.2.3:
    resolution: {integrity: sha512-/DyMEOrDgLKKIG0fmvtz+4dUX/3Ghozwgm6iPp8KRhvn+eQf9+Q7GWxVNMk3+uCPWfdXYC4ExGBckIXdFEfH1w==}
    engines: {node: '>=10.13.0'}

  webpack-virtual-modules@0.6.2:
    resolution: {integrity: sha512-66/V2i5hQanC51vBQKPH4aI8NMAcBW59FVBs+rC7eGHupMyfn34q7rZIE+ETlJ+XTevqfUhVVBgSUNSW2flEUQ==}

  which@2.0.2:
    resolution: {integrity: sha512-BLI3Tl1TW3Pvl70l3yq3Y64i+awpwXqsGBYWkkqMtnbXgrMD+yj7rhW0kuEDxzJaYXGjEW5ogapKNMEKNMjibA==}
    engines: {node: '>= 8'}
    hasBin: true

  wkt-parser@1.3.3:
    resolution: {integrity: sha512-ZnV3yH8/k58ZPACOXeiHaMuXIiaTk1t0hSUVisbO0t4RjA5wPpUytcxeyiN2h+LZRrmuHIh/1UlrR9e7DHDvTw==}

  word-wrap@1.2.5:
    resolution: {integrity: sha512-BN22B5eaMMI9UMtjrGd5g5eCYPpCPDUy0FJXbYsaT5zYxjFOckS53SQDE3pWkVoWpHXVb3BrYcEN4Twa55B5cA==}
    engines: {node: '>=0.10.0'}

  wrappy@1.0.2:
    resolution: {integrity: sha512-l4Sp/DRseor9wL6EvV2+TuQn63dMkPjZ/sp9XkghTEbV9KlPS1xUsZ3u7/IQO4wxtcFB4bgpQPRcR3QCvezPcQ==}

  xml-name-validator@4.0.0:
    resolution: {integrity: sha512-ICP2e+jsHvAj2E2lIHxa5tjXRlKDJo4IdvPvCXbXQGdzSfmSpNVyIKMvoZHjDY9DP0zV17iI85o90vRFXNccRw==}
    engines: {node: '>=12'}

  xml-utils@1.10.1:
    resolution: {integrity: sha512-Dn6vJ1Z9v1tepSjvnCpwk5QqwIPcEFKdgnjqfYOABv1ngSofuAhtlugcUC3ehS1OHdgDWSG6C5mvj+Qm15udTQ==}

  yocto-queue@0.1.0:
    resolution: {integrity: sha512-rVksvsnNCdJ/ohGc6xgPwyN8eheCxsiLM8mxuE/t/mOVqJewPuO1miLpTHQiRgTKCLexL4MeAFVagts7HmNZ2Q==}
    engines: {node: '>=10'}

  zrender@5.6.0:
    resolution: {integrity: sha512-uzgraf4njmmHAbEUxMJ8Oxg+P3fT04O+9p7gY+wJRVxo8Ge+KmYv0WJev945EH4wFuc4OY2NLXz46FZrWS9xJg==}

  zstddec@0.1.0:
    resolution: {integrity: sha512-w2NTI8+3l3eeltKAdK8QpiLo/flRAr2p8AGeakfMZOXBxOg9HIu4LVDxBi81sYgVhFhdJjv1OrB5ssI8uFPoLg==}

snapshots:

  '@antfu/utils@0.7.10': {}

  '@babel/helper-string-parser@7.24.7': {}

  '@babel/helper-string-parser@7.25.7':
    optional: true

  '@babel/helper-validator-identifier@7.24.7': {}

  '@babel/helper-validator-identifier@7.25.7':
    optional: true

  '@babel/parser@7.24.7':
    dependencies:
      '@babel/types': 7.24.7

  '@babel/parser@7.25.7':
    dependencies:
      '@babel/types': 7.25.7
    optional: true

  '@babel/types@7.24.7':
    dependencies:
      '@babel/helper-string-parser': 7.24.7
      '@babel/helper-validator-identifier': 7.24.7
      to-fast-properties: 2.0.0

  '@babel/types@7.25.7':
    dependencies:
      '@babel/helper-string-parser': 7.25.7
      '@babel/helper-validator-identifier': 7.25.7
      to-fast-properties: 2.0.0
    optional: true

  '@ctrl/tinycolor@3.6.1': {}

  '@element-plus/icons-vue@2.3.1(vue@3.4.31(typescript@5.4.2))':
    dependencies:
      vue: 3.4.31(typescript@5.4.2)

  '@esbuild/aix-ppc64@0.21.5':
    optional: true

  '@esbuild/android-arm64@0.21.5':
    optional: true

  '@esbuild/android-arm@0.21.5':
    optional: true

  '@esbuild/android-x64@0.21.5':
    optional: true

  '@esbuild/darwin-arm64@0.21.5':
    optional: true

  '@esbuild/darwin-x64@0.21.5':
    optional: true

  '@esbuild/freebsd-arm64@0.21.5':
    optional: true

  '@esbuild/freebsd-x64@0.21.5':
    optional: true

  '@esbuild/linux-arm64@0.21.5':
    optional: true

  '@esbuild/linux-arm@0.21.5':
    optional: true

  '@esbuild/linux-ia32@0.21.5':
    optional: true

  '@esbuild/linux-loong64@0.21.5':
    optional: true

  '@esbuild/linux-mips64el@0.21.5':
    optional: true

  '@esbuild/linux-ppc64@0.21.5':
    optional: true

  '@esbuild/linux-riscv64@0.21.5':
    optional: true

  '@esbuild/linux-s390x@0.21.5':
    optional: true

  '@esbuild/linux-x64@0.21.5':
    optional: true

  '@esbuild/netbsd-x64@0.21.5':
    optional: true

  '@esbuild/openbsd-x64@0.21.5':
    optional: true

  '@esbuild/sunos-x64@0.21.5':
    optional: true

  '@esbuild/win32-arm64@0.21.5':
    optional: true

  '@esbuild/win32-ia32@0.21.5':
    optional: true

  '@esbuild/win32-x64@0.21.5':
    optional: true

  '@eslint-community/eslint-utils@4.4.0(eslint@8.57.0)':
    dependencies:
      eslint: 8.57.0
      eslint-visitor-keys: 3.4.3

  '@eslint-community/regexpp@4.11.0': {}

  '@eslint/eslintrc@2.1.4':
    dependencies:
      ajv: 6.12.6
      debug: 4.3.5
      espree: 9.6.1
      globals: 13.24.0
      ignore: 5.3.1
      import-fresh: 3.3.0
      js-yaml: 4.1.0
      minimatch: 3.1.2
      strip-json-comments: 3.1.1
    transitivePeerDependencies:
      - supports-color

  '@eslint/js@8.57.0': {}

  '@floating-ui/core@1.6.4':
    dependencies:
      '@floating-ui/utils': 0.2.4

  '@floating-ui/dom@1.6.7':
    dependencies:
      '@floating-ui/core': 1.6.4
      '@floating-ui/utils': 0.2.4

  '@floating-ui/utils@0.2.4': {}

  '@humanwhocodes/config-array@0.11.14':
    dependencies:
      '@humanwhocodes/object-schema': 2.0.3
      debug: 4.3.5
      minimatch: 3.1.2
    transitivePeerDependencies:
      - supports-color

  '@humanwhocodes/module-importer@1.0.1': {}

  '@humanwhocodes/object-schema@2.0.3': {}

  '@jridgewell/sourcemap-codec@1.4.15': {}

  '@nodelib/fs.scandir@2.1.5':
    dependencies:
      '@nodelib/fs.stat': 2.0.5
      run-parallel: 1.2.0

  '@nodelib/fs.stat@2.0.5': {}

  '@nodelib/fs.walk@1.2.8':
    dependencies:
      '@nodelib/fs.scandir': 2.1.5
      fastq: 1.17.1

  '@petamoriken/float16@3.8.7': {}

  '@pkgr/core@0.1.1': {}

  '@rollup/pluginutils@5.1.0(rollup@4.18.0)':
    dependencies:
      '@types/estree': 1.0.5
      estree-walker: 2.0.2
      picomatch: 2.3.1
    optionalDependencies:
      rollup: 4.18.0

  '@rollup/rollup-android-arm-eabi@4.18.0':
    optional: true

  '@rollup/rollup-android-arm64@4.18.0':
    optional: true

  '@rollup/rollup-darwin-arm64@4.18.0':
    optional: true

  '@rollup/rollup-darwin-x64@4.18.0':
    optional: true

  '@rollup/rollup-linux-arm-gnueabihf@4.18.0':
    optional: true

  '@rollup/rollup-linux-arm-musleabihf@4.18.0':
    optional: true

  '@rollup/rollup-linux-arm64-gnu@4.18.0':
    optional: true

  '@rollup/rollup-linux-arm64-musl@4.18.0':
    optional: true

  '@rollup/rollup-linux-powerpc64le-gnu@4.18.0':
    optional: true

  '@rollup/rollup-linux-riscv64-gnu@4.18.0':
    optional: true

  '@rollup/rollup-linux-s390x-gnu@4.18.0':
    optional: true

  '@rollup/rollup-linux-x64-gnu@4.18.0':
    optional: true

  '@rollup/rollup-linux-x64-musl@4.18.0':
    optional: true

  '@rollup/rollup-win32-arm64-msvc@4.18.0':
    optional: true

  '@rollup/rollup-win32-ia32-msvc@4.18.0':
    optional: true

  '@rollup/rollup-win32-x64-msvc@4.18.0':
    optional: true

  '@rushstack/eslint-patch@1.10.3': {}

  '@sxzz/popperjs-es@2.11.7': {}

  '@tsconfig/node20@20.1.4': {}

  '@types/element-resize-detector@1.1.6': {}

  '@types/estree@1.0.5': {}

  '@types/lodash-es@4.17.12':
    dependencies:
      '@types/lodash': 4.17.6

  '@types/lodash@4.17.6': {}

  '@types/node@20.14.9':
    dependencies:
      undici-types: 5.26.5

  '@types/nprogress@0.2.3': {}

  '@types/proj4@2.5.5': {}

  '@types/qs@6.9.15': {}

  '@types/web-bluetooth@0.0.16': {}

  '@typescript-eslint/eslint-plugin@7.15.0(@typescript-eslint/parser@7.15.0(eslint@8.57.0)(typescript@5.4.2))(eslint@8.57.0)(typescript@5.4.2)':
    dependencies:
      '@eslint-community/regexpp': 4.11.0
      '@typescript-eslint/parser': 7.15.0(eslint@8.57.0)(typescript@5.4.2)
      '@typescript-eslint/scope-manager': 7.15.0
      '@typescript-eslint/type-utils': 7.15.0(eslint@8.57.0)(typescript@5.4.2)
      '@typescript-eslint/utils': 7.15.0(eslint@8.57.0)(typescript@5.4.2)
      '@typescript-eslint/visitor-keys': 7.15.0
      eslint: 8.57.0
      graphemer: 1.4.0
      ignore: 5.3.1
      natural-compare: 1.4.0
      ts-api-utils: 1.3.0(typescript@5.4.2)
    optionalDependencies:
      typescript: 5.4.2
    transitivePeerDependencies:
      - supports-color

  '@typescript-eslint/parser@7.15.0(eslint@8.57.0)(typescript@5.4.2)':
    dependencies:
      '@typescript-eslint/scope-manager': 7.15.0
      '@typescript-eslint/types': 7.15.0
      '@typescript-eslint/typescript-estree': 7.15.0(typescript@5.4.2)
      '@typescript-eslint/visitor-keys': 7.15.0
      debug: 4.3.5
      eslint: 8.57.0
    optionalDependencies:
      typescript: 5.4.2
    transitivePeerDependencies:
      - supports-color

  '@typescript-eslint/scope-manager@7.15.0':
    dependencies:
      '@typescript-eslint/types': 7.15.0
      '@typescript-eslint/visitor-keys': 7.15.0

  '@typescript-eslint/type-utils@7.15.0(eslint@8.57.0)(typescript@5.4.2)':
    dependencies:
      '@typescript-eslint/typescript-estree': 7.15.0(typescript@5.4.2)
      '@typescript-eslint/utils': 7.15.0(eslint@8.57.0)(typescript@5.4.2)
      debug: 4.3.5
      eslint: 8.57.0
      ts-api-utils: 1.3.0(typescript@5.4.2)
    optionalDependencies:
      typescript: 5.4.2
    transitivePeerDependencies:
      - supports-color

  '@typescript-eslint/types@7.15.0': {}

  '@typescript-eslint/typescript-estree@7.15.0(typescript@5.4.2)':
    dependencies:
      '@typescript-eslint/types': 7.15.0
      '@typescript-eslint/visitor-keys': 7.15.0
      debug: 4.3.5
      globby: 11.1.0
      is-glob: 4.0.3
      minimatch: 9.0.5
      semver: 7.6.2
      ts-api-utils: 1.3.0(typescript@5.4.2)
    optionalDependencies:
      typescript: 5.4.2
    transitivePeerDependencies:
      - supports-color

  '@typescript-eslint/utils@7.15.0(eslint@8.57.0)(typescript@5.4.2)':
    dependencies:
      '@eslint-community/eslint-utils': 4.4.0(eslint@8.57.0)
      '@typescript-eslint/scope-manager': 7.15.0
      '@typescript-eslint/types': 7.15.0
      '@typescript-eslint/typescript-estree': 7.15.0(typescript@5.4.2)
      eslint: 8.57.0
    transitivePeerDependencies:
      - supports-color
      - typescript

  '@typescript-eslint/visitor-keys@7.15.0':
    dependencies:
      '@typescript-eslint/types': 7.15.0
      eslint-visitor-keys: 3.4.3

  '@ungap/structured-clone@1.2.0': {}

  '@vitejs/plugin-vue@5.0.5(vite@5.3.2(@types/node@20.14.9)(sass@1.77.6))(vue@3.4.31(typescript@5.4.2))':
    dependencies:
      vite: 5.3.2(@types/node@20.14.9)(sass@1.77.6)
      vue: 3.4.31(typescript@5.4.2)

  '@volar/language-core@2.4.0-alpha.11':
    dependencies:
      '@volar/source-map': 2.4.0-alpha.11

  '@volar/source-map@2.4.0-alpha.11': {}

  '@volar/typescript@2.4.0-alpha.11':
    dependencies:
      '@volar/language-core': 2.4.0-alpha.11
      path-browserify: 1.0.1
      vscode-uri: 3.0.8

  '@vue/compiler-core@3.4.31':
    dependencies:
      '@babel/parser': 7.24.7
      '@vue/shared': 3.4.31
      entities: 4.5.0
      estree-walker: 2.0.2
      source-map-js: 1.2.0

  '@vue/compiler-dom@3.4.31':
    dependencies:
      '@vue/compiler-core': 3.4.31
      '@vue/shared': 3.4.31

  '@vue/compiler-sfc@3.4.31':
    dependencies:
      '@babel/parser': 7.24.7
      '@vue/compiler-core': 3.4.31
      '@vue/compiler-dom': 3.4.31
      '@vue/compiler-ssr': 3.4.31
      '@vue/shared': 3.4.31
      estree-walker: 2.0.2
      magic-string: 0.30.10
      postcss: 8.4.39
      source-map-js: 1.2.0

  '@vue/compiler-ssr@3.4.31':
    dependencies:
      '@vue/compiler-dom': 3.4.31
      '@vue/shared': 3.4.31

  '@vue/devtools-api@6.6.3': {}

  '@vue/eslint-config-prettier@8.0.0(eslint@8.57.0)(prettier@3.3.2)':
    dependencies:
      eslint: 8.57.0
      eslint-config-prettier: 8.10.0(eslint@8.57.0)
      eslint-plugin-prettier: 5.1.3(eslint-config-prettier@8.10.0(eslint@8.57.0))(eslint@8.57.0)(prettier@3.3.2)
      prettier: 3.3.2
    transitivePeerDependencies:
      - '@types/eslint'

  '@vue/eslint-config-typescript@13.0.0(eslint-plugin-vue@9.26.0(eslint@8.57.0))(eslint@8.57.0)(typescript@5.4.2)':
    dependencies:
      '@typescript-eslint/eslint-plugin': 7.15.0(@typescript-eslint/parser@7.15.0(eslint@8.57.0)(typescript@5.4.2))(eslint@8.57.0)(typescript@5.4.2)
      '@typescript-eslint/parser': 7.15.0(eslint@8.57.0)(typescript@5.4.2)
      eslint: 8.57.0
      eslint-plugin-vue: 9.26.0(eslint@8.57.0)
      vue-eslint-parser: 9.4.3(eslint@8.57.0)
    optionalDependencies:
      typescript: 5.4.2
    transitivePeerDependencies:
      - supports-color

  '@vue/language-core@2.0.24(typescript@5.4.2)':
    dependencies:
      '@volar/language-core': 2.4.0-alpha.11
      '@vue/compiler-dom': 3.4.31
      '@vue/shared': 3.4.31
      computeds: 0.0.1
      minimatch: 9.0.5
      muggle-string: 0.4.1
      path-browserify: 1.0.1
      vue-template-compiler: 2.7.16
    optionalDependencies:
      typescript: 5.4.2

  '@vue/reactivity@3.4.31':
    dependencies:
      '@vue/shared': 3.4.31

  '@vue/runtime-core@3.4.31':
    dependencies:
      '@vue/reactivity': 3.4.31
      '@vue/shared': 3.4.31

  '@vue/runtime-dom@3.4.31':
    dependencies:
      '@vue/reactivity': 3.4.31
      '@vue/runtime-core': 3.4.31
      '@vue/shared': 3.4.31
      csstype: 3.1.3

  '@vue/server-renderer@3.4.31(vue@3.4.31(typescript@5.4.2))':
    dependencies:
      '@vue/compiler-ssr': 3.4.31
      '@vue/shared': 3.4.31
      vue: 3.4.31(typescript@5.4.2)

  '@vue/shared@3.4.31': {}

  '@vue/tsconfig@0.5.1': {}

  '@vueuse/core@9.13.0(vue@3.4.31(typescript@5.4.2))':
    dependencies:
      '@types/web-bluetooth': 0.0.16
      '@vueuse/metadata': 9.13.0
      '@vueuse/shared': 9.13.0(vue@3.4.31(typescript@5.4.2))
      vue-demi: 0.14.8(vue@3.4.31(typescript@5.4.2))
    transitivePeerDependencies:
      - '@vue/composition-api'
      - vue

  '@vueuse/metadata@9.13.0': {}

  '@vueuse/shared@9.13.0(vue@3.4.31(typescript@5.4.2))':
    dependencies:
      vue-demi: 0.14.8(vue@3.4.31(typescript@5.4.2))
    transitivePeerDependencies:
      - '@vue/composition-api'
      - vue

  acorn-jsx@5.3.2(acorn@8.12.0):
    dependencies:
      acorn: 8.12.0

  acorn@8.12.0: {}

  ajv@6.12.6:
    dependencies:
      fast-deep-equal: 3.1.3
      fast-json-stable-stringify: 2.1.0
      json-schema-traverse: 0.4.1
      uri-js: 4.4.1

  ansi-regex@5.0.1: {}

  ansi-styles@4.3.0:
    dependencies:
      color-convert: 2.0.1

  ansi-styles@6.2.1: {}

  anymatch@3.1.3:
    dependencies:
      normalize-path: 3.0.0
      picomatch: 2.3.1

  argparse@2.0.1: {}

  array-union@2.1.0: {}

  async-validator@4.2.5: {}

  asynckit@0.4.0: {}

  axios@1.7.2:
    dependencies:
      follow-redirects: 1.15.6
      form-data: 4.0.0
      proxy-from-env: 1.1.0
    transitivePeerDependencies:
      - debug

  balanced-match@1.0.2: {}

  base64-arraybuffer@1.0.2: {}

  batch-processor@1.0.0: {}

  binary-extensions@2.3.0: {}

  boolbase@1.0.0: {}

  brace-expansion@1.1.11:
    dependencies:
      balanced-match: 1.0.2
      concat-map: 0.0.1

  brace-expansion@2.0.1:
    dependencies:
      balanced-match: 1.0.2

  braces@3.0.3:
    dependencies:
      fill-range: 7.1.1

  call-bind@1.0.7:
    dependencies:
      es-define-property: 1.0.0
      es-errors: 1.3.0
      function-bind: 1.1.2
      get-intrinsic: 1.2.4
      set-function-length: 1.2.2

  callsites@3.1.0: {}

  chalk@4.1.2:
    dependencies:
      ansi-styles: 4.3.0
      supports-color: 7.2.0

  chokidar@3.6.0:
    dependencies:
      anymatch: 3.1.3
      braces: 3.0.3
      glob-parent: 5.1.2
      is-binary-path: 2.1.0
      is-glob: 4.0.3
      normalize-path: 3.0.0
      readdirp: 3.6.0
    optionalDependencies:
      fsevents: 2.3.3

  color-convert@2.0.1:
    dependencies:
      color-name: 1.1.4

  color-name@1.1.4: {}

  color-name@2.0.0: {}

  color-parse@2.0.2:
    dependencies:
      color-name: 2.0.0

  color-rgba@3.0.0:
    dependencies:
      color-parse: 2.0.2
      color-space: 2.0.1

  color-space@2.0.1: {}

  combined-stream@1.0.8:
    dependencies:
      delayed-stream: 1.0.0

  computeds@0.0.1: {}

  concat-map@0.0.1: {}

  confbox@0.1.7: {}

  cross-spawn@7.0.3:
    dependencies:
      path-key: 3.1.1
      shebang-command: 2.0.0
      which: 2.0.2

  crypto-js@4.2.0: {}

  css-line-break@2.1.0:
    dependencies:
      utrie: 1.0.2

  cssesc@3.0.0: {}

  csstype@3.1.3: {}

  dayjs@1.11.11: {}

  dc-lib@2.0.80: {}

  de-indent@1.0.2: {}

  debug@4.3.5:
    dependencies:
      ms: 2.1.2

  deep-is@0.1.4: {}

  define-data-property@1.1.4:
    dependencies:
      es-define-property: 1.0.0
      es-errors: 1.3.0
      gopd: 1.0.1

  delayed-stream@1.0.0: {}

  dingtalk-jsapi@3.0.38:
    dependencies:
      promise-polyfill: 7.1.2

  dir-glob@3.0.1:
    dependencies:
      path-type: 4.0.0

  doctrine@3.0.0:
    dependencies:
      esutils: 2.0.3

  earcut@2.2.4: {}

  echarts@5.5.1:
    dependencies:
      tslib: 2.3.0
      zrender: 5.6.0

  element-plus@2.6.1(vue@3.4.31(typescript@5.4.2)):
    dependencies:
      '@ctrl/tinycolor': 3.6.1
      '@element-plus/icons-vue': 2.3.1(vue@3.4.31(typescript@5.4.2))
      '@floating-ui/dom': 1.6.7
      '@popperjs/core': '@sxzz/popperjs-es@2.11.7'
      '@types/lodash': 4.17.6
      '@types/lodash-es': 4.17.12
      '@vueuse/core': 9.13.0(vue@3.4.31(typescript@5.4.2))
      async-validator: 4.2.5
      dayjs: 1.11.11
      escape-html: 1.0.3
      lodash: 4.17.21
      lodash-es: 4.17.21
      lodash-unified: 1.0.3(@types/lodash-es@4.17.12)(lodash-es@4.17.21)(lodash@4.17.21)
      memoize-one: 6.0.0
      normalize-wheel-es: 1.2.0
      vue: 3.4.31(typescript@5.4.2)
    transitivePeerDependencies:
      - '@vue/composition-api'

  element-resize-detector@1.2.4:
    dependencies:
      batch-processor: 1.0.0

  entities@4.5.0: {}

  es-define-property@1.0.0:
    dependencies:
      get-intrinsic: 1.2.4

  es-errors@1.3.0: {}

  esbuild@0.21.5:
    optionalDependencies:
      '@esbuild/aix-ppc64': 0.21.5
      '@esbuild/android-arm': 0.21.5
      '@esbuild/android-arm64': 0.21.5
      '@esbuild/android-x64': 0.21.5
      '@esbuild/darwin-arm64': 0.21.5
      '@esbuild/darwin-x64': 0.21.5
      '@esbuild/freebsd-arm64': 0.21.5
      '@esbuild/freebsd-x64': 0.21.5
      '@esbuild/linux-arm': 0.21.5
      '@esbuild/linux-arm64': 0.21.5
      '@esbuild/linux-ia32': 0.21.5
      '@esbuild/linux-loong64': 0.21.5
      '@esbuild/linux-mips64el': 0.21.5
      '@esbuild/linux-ppc64': 0.21.5
      '@esbuild/linux-riscv64': 0.21.5
      '@esbuild/linux-s390x': 0.21.5
      '@esbuild/linux-x64': 0.21.5
      '@esbuild/netbsd-x64': 0.21.5
      '@esbuild/openbsd-x64': 0.21.5
      '@esbuild/sunos-x64': 0.21.5
      '@esbuild/win32-arm64': 0.21.5
      '@esbuild/win32-ia32': 0.21.5
      '@esbuild/win32-x64': 0.21.5

  escape-html@1.0.3: {}

  escape-string-regexp@4.0.0: {}

  escape-string-regexp@5.0.0: {}

  eslint-config-prettier@8.10.0(eslint@8.57.0):
    dependencies:
      eslint: 8.57.0

  eslint-plugin-prettier@5.1.3(eslint-config-prettier@8.10.0(eslint@8.57.0))(eslint@8.57.0)(prettier@3.3.2):
    dependencies:
      eslint: 8.57.0
      prettier: 3.3.2
      prettier-linter-helpers: 1.0.0
      synckit: 0.8.8
    optionalDependencies:
      eslint-config-prettier: 8.10.0(eslint@8.57.0)

  eslint-plugin-vue@9.26.0(eslint@8.57.0):
    dependencies:
      '@eslint-community/eslint-utils': 4.4.0(eslint@8.57.0)
      eslint: 8.57.0
      globals: 13.24.0
      natural-compare: 1.4.0
      nth-check: 2.1.1
      postcss-selector-parser: 6.1.0
      semver: 7.6.2
      vue-eslint-parser: 9.4.3(eslint@8.57.0)
      xml-name-validator: 4.0.0
    transitivePeerDependencies:
      - supports-color

  eslint-scope@7.2.2:
    dependencies:
      esrecurse: 4.3.0
      estraverse: 5.3.0

  eslint-visitor-keys@3.4.3: {}

  eslint@8.57.0:
    dependencies:
      '@eslint-community/eslint-utils': 4.4.0(eslint@8.57.0)
      '@eslint-community/regexpp': 4.11.0
      '@eslint/eslintrc': 2.1.4
      '@eslint/js': 8.57.0
      '@humanwhocodes/config-array': 0.11.14
      '@humanwhocodes/module-importer': 1.0.1
      '@nodelib/fs.walk': 1.2.8
      '@ungap/structured-clone': 1.2.0
      ajv: 6.12.6
      chalk: 4.1.2
      cross-spawn: 7.0.3
      debug: 4.3.5
      doctrine: 3.0.0
      escape-string-regexp: 4.0.0
      eslint-scope: 7.2.2
      eslint-visitor-keys: 3.4.3
      espree: 9.6.1
      esquery: 1.5.0
      esutils: 2.0.3
      fast-deep-equal: 3.1.3
      file-entry-cache: 6.0.1
      find-up: 5.0.0
      glob-parent: 6.0.2
      globals: 13.24.0
      graphemer: 1.4.0
      ignore: 5.3.1
      imurmurhash: 0.1.4
      is-glob: 4.0.3
      is-path-inside: 3.0.3
      js-yaml: 4.1.0
      json-stable-stringify-without-jsonify: 1.0.1
      levn: 0.4.1
      lodash.merge: 4.6.2
      minimatch: 3.1.2
      natural-compare: 1.4.0
      optionator: 0.9.4
      strip-ansi: 6.0.1
      text-table: 0.2.0
    transitivePeerDependencies:
      - supports-color

  espree@9.6.1:
    dependencies:
      acorn: 8.12.0
      acorn-jsx: 5.3.2(acorn@8.12.0)
      eslint-visitor-keys: 3.4.3

  esquery@1.5.0:
    dependencies:
      estraverse: 5.3.0

  esrecurse@4.3.0:
    dependencies:
      estraverse: 5.3.0

  estraverse@5.3.0: {}

  estree-walker@2.0.2: {}

  estree-walker@3.0.3:
    dependencies:
      '@types/estree': 1.0.5

  esutils@2.0.3: {}

  fast-deep-equal@3.1.3: {}

  fast-diff@1.3.0: {}

  fast-glob@3.3.2:
    dependencies:
      '@nodelib/fs.stat': 2.0.5
      '@nodelib/fs.walk': 1.2.8
      glob-parent: 5.1.2
      merge2: 1.4.1
      micromatch: 4.0.7

  fast-json-stable-stringify@2.1.0: {}

  fast-levenshtein@2.0.6: {}

  fastq@1.17.1:
    dependencies:
      reusify: 1.0.4

  file-entry-cache@6.0.1:
    dependencies:
      flat-cache: 3.2.0

  file-saver@2.0.5: {}

  fill-range@7.1.1:
    dependencies:
      to-regex-range: 5.0.1

  find-up@5.0.0:
    dependencies:
      locate-path: 6.0.0
      path-exists: 4.0.0

  flat-cache@3.2.0:
    dependencies:
      flatted: 3.3.1
      keyv: 4.5.4
      rimraf: 3.0.2

  flatted@3.3.1: {}

  follow-redirects@1.15.6: {}

  form-data@4.0.0:
    dependencies:
      asynckit: 0.4.0
      combined-stream: 1.0.8
      mime-types: 2.1.35

  fs.realpath@1.0.0: {}

  fsevents@2.3.3:
    optional: true

  function-bind@1.1.2: {}

  geotiff@2.1.3:
    dependencies:
      '@petamoriken/float16': 3.8.7
      lerc: 3.0.0
      pako: 2.1.0
      parse-headers: 2.0.5
      quick-lru: 6.1.2
      web-worker: 1.3.0
      xml-utils: 1.10.1
      zstddec: 0.1.0

  get-intrinsic@1.2.4:
    dependencies:
      es-errors: 1.3.0
      function-bind: 1.1.2
      has-proto: 1.0.3
      has-symbols: 1.0.3
      hasown: 2.0.2

  glob-parent@5.1.2:
    dependencies:
      is-glob: 4.0.3

  glob-parent@6.0.2:
    dependencies:
      is-glob: 4.0.3

  glob@7.2.3:
    dependencies:
      fs.realpath: 1.0.0
      inflight: 1.0.6
      inherits: 2.0.4
      minimatch: 3.1.2
      once: 1.4.0
      path-is-absolute: 1.0.1

  globals@13.24.0:
    dependencies:
      type-fest: 0.20.2

  globby@11.1.0:
    dependencies:
      array-union: 2.1.0
      dir-glob: 3.0.1
      fast-glob: 3.3.2
      ignore: 5.3.1
      merge2: 1.4.1
      slash: 3.0.0

  gopd@1.0.1:
    dependencies:
      get-intrinsic: 1.2.4

  graphemer@1.4.0: {}

  has-flag@4.0.0: {}

  has-property-descriptors@1.0.2:
    dependencies:
      es-define-property: 1.0.0

  has-proto@1.0.3: {}

  has-symbols@1.0.3: {}

  hasown@2.0.2:
    dependencies:
      function-bind: 1.1.2

  he@1.2.0: {}

  html2canvas@1.4.1:
    dependencies:
      css-line-break: 2.1.0
      text-segmentation: 1.0.3

  ieee754@1.2.1: {}

  ignore@5.3.1: {}

  immutable@4.3.6: {}

  import-fresh@3.3.0:
    dependencies:
      parent-module: 1.0.1
      resolve-from: 4.0.0

  imurmurhash@0.1.4: {}

  inflight@1.0.6:
    dependencies:
      once: 1.4.0
      wrappy: 1.0.2

  inherits@2.0.4: {}

  is-binary-path@2.1.0:
    dependencies:
      binary-extensions: 2.3.0

  is-core-module@2.14.0:
    dependencies:
      hasown: 2.0.2

  is-extglob@2.1.1: {}

  is-glob@4.0.3:
    dependencies:
      is-extglob: 2.1.1

  is-number@7.0.0: {}

  is-path-inside@3.0.3: {}

  isexe@2.0.0: {}

  js-tokens@9.0.0: {}

  js-yaml@4.1.0:
    dependencies:
      argparse: 2.0.1

  json-buffer@3.0.1: {}

  json-parse-even-better-errors@3.0.2: {}

  json-schema-traverse@0.4.1: {}

  json-stable-stringify-without-jsonify@1.0.1: {}

  keyv@4.5.4:
    dependencies:
      json-buffer: 3.0.1

  lerc@3.0.0: {}

  levn@0.4.1:
    dependencies:
      prelude-ls: 1.2.1
      type-check: 0.4.0

  local-pkg@0.4.3: {}

  local-pkg@0.5.0:
    dependencies:
      mlly: 1.7.1
      pkg-types: 1.1.2

  locate-path@6.0.0:
    dependencies:
      p-locate: 5.0.0

  lodash-es@4.17.21: {}

  lodash-unified@1.0.3(@types/lodash-es@4.17.12)(lodash-es@4.17.21)(lodash@4.17.21):
    dependencies:
      '@types/lodash-es': 4.17.12
      lodash: 4.17.21
      lodash-es: 4.17.21

  lodash.merge@4.6.2: {}

  lodash@4.17.21: {}

  magic-string@0.30.10:
    dependencies:
      '@jridgewell/sourcemap-codec': 1.4.15

  memoize-one@6.0.0: {}

  memorystream@0.3.1: {}

  merge2@1.4.1: {}

  mgrs@1.0.0: {}

  micromatch@4.0.7:
    dependencies:
      braces: 3.0.3
      picomatch: 2.3.1

  mime-db@1.52.0: {}

  mime-types@2.1.35:
    dependencies:
      mime-db: 1.52.0

  minimatch@3.1.2:
    dependencies:
      brace-expansion: 1.1.11

  minimatch@9.0.5:
    dependencies:
      brace-expansion: 2.0.1

  mlly@1.7.1:
    dependencies:
      acorn: 8.12.0
      pathe: 1.1.2
      pkg-types: 1.1.2
      ufo: 1.5.3

  ms@2.1.2: {}

  muggle-string@0.4.1: {}

  nanoid@3.3.7: {}

  natural-compare@1.4.0: {}

  normalize-path@3.0.0: {}

  normalize-wheel-es@1.2.0: {}

  npm-normalize-package-bin@3.0.1: {}

  npm-run-all2@6.2.0:
    dependencies:
      ansi-styles: 6.2.1
      cross-spawn: 7.0.3
      memorystream: 0.3.1
      minimatch: 9.0.5
      pidtree: 0.6.0
      read-package-json-fast: 3.0.2
      shell-quote: 1.8.1

  nprogress@0.2.0: {}

  nth-check@2.1.1:
    dependencies:
      boolbase: 1.0.0

  object-inspect@1.13.2: {}

  ol@9.2.4:
    dependencies:
      color-rgba: 3.0.0
      color-space: 2.0.1
      earcut: 2.2.4
      geotiff: 2.1.3
      pbf: 3.2.1
      rbush: 3.0.1

  once@1.4.0:
    dependencies:
      wrappy: 1.0.2

  optionator@0.9.4:
    dependencies:
      deep-is: 0.1.4
      fast-levenshtein: 2.0.6
      levn: 0.4.1
      prelude-ls: 1.2.1
      type-check: 0.4.0
      word-wrap: 1.2.5

  p-limit@3.1.0:
    dependencies:
      yocto-queue: 0.1.0

  p-locate@5.0.0:
    dependencies:
      p-limit: 3.1.0

  pako@2.1.0: {}

  parent-module@1.0.1:
    dependencies:
      callsites: 3.1.0

  parse-headers@2.0.5: {}

  path-browserify@1.0.1: {}

  path-exists@4.0.0: {}

  path-is-absolute@1.0.1: {}

  path-key@3.1.1: {}

  path-parse@1.0.7: {}

  path-type@4.0.0: {}

  pathe@1.1.2: {}

  pbf@3.2.1:
    dependencies:
      ieee754: 1.2.1
      resolve-protobuf-schema: 2.1.0

  picocolors@1.0.1: {}

  picomatch@2.3.1: {}

  pidtree@0.6.0: {}

  pinia@2.1.7(typescript@5.4.2)(vue@3.4.31(typescript@5.4.2)):
    dependencies:
      '@vue/devtools-api': 6.6.3
      vue: 3.4.31(typescript@5.4.2)
      vue-demi: 0.14.8(vue@3.4.31(typescript@5.4.2))
    optionalDependencies:
      typescript: 5.4.2

  pkg-types@1.1.2:
    dependencies:
      confbox: 0.1.7
      mlly: 1.7.1
      pathe: 1.1.2

  postcss-selector-parser@6.1.0:
    dependencies:
      cssesc: 3.0.0
      util-deprecate: 1.0.2

  postcss@8.4.39:
    dependencies:
      nanoid: 3.3.7
      picocolors: 1.0.1
      source-map-js: 1.2.0

  prelude-ls@1.2.1: {}

  prettier-linter-helpers@1.0.0:
    dependencies:
      fast-diff: 1.3.0

  prettier@3.3.2: {}

  proj4@2.11.0:
    dependencies:
      mgrs: 1.0.0
      wkt-parser: 1.3.3

  promise-polyfill@7.1.2: {}

  protocol-buffers-schema@3.6.0: {}

  proxy-from-env@1.1.0: {}

  punycode@2.3.1: {}

  qs@6.12.2:
    dependencies:
      side-channel: 1.0.6

  queue-microtask@1.2.3: {}

  quick-lru@6.1.2: {}

  quickselect@2.0.0: {}

  rbush@3.0.1:
    dependencies:
      quickselect: 2.0.0

  read-package-json-fast@3.0.2:
    dependencies:
      json-parse-even-better-errors: 3.0.2
      npm-normalize-package-bin: 3.0.1

  readdirp@3.6.0:
    dependencies:
      picomatch: 2.3.1

  resize-detector@0.3.0: {}

  resolve-from@4.0.0: {}

  resolve-protobuf-schema@2.1.0:
    dependencies:
      protocol-buffers-schema: 3.6.0

  resolve@1.22.8:
    dependencies:
      is-core-module: 2.14.0
      path-parse: 1.0.7
      supports-preserve-symlinks-flag: 1.0.0

  reusify@1.0.4: {}

  rimraf@3.0.2:
    dependencies:
      glob: 7.2.3

  rollup@4.18.0:
    dependencies:
      '@types/estree': 1.0.5
    optionalDependencies:
      '@rollup/rollup-android-arm-eabi': 4.18.0
      '@rollup/rollup-android-arm64': 4.18.0
      '@rollup/rollup-darwin-arm64': 4.18.0
      '@rollup/rollup-darwin-x64': 4.18.0
      '@rollup/rollup-linux-arm-gnueabihf': 4.18.0
      '@rollup/rollup-linux-arm-musleabihf': 4.18.0
      '@rollup/rollup-linux-arm64-gnu': 4.18.0
      '@rollup/rollup-linux-arm64-musl': 4.18.0
      '@rollup/rollup-linux-powerpc64le-gnu': 4.18.0
      '@rollup/rollup-linux-riscv64-gnu': 4.18.0
      '@rollup/rollup-linux-s390x-gnu': 4.18.0
      '@rollup/rollup-linux-x64-gnu': 4.18.0
      '@rollup/rollup-linux-x64-musl': 4.18.0
      '@rollup/rollup-win32-arm64-msvc': 4.18.0
      '@rollup/rollup-win32-ia32-msvc': 4.18.0
      '@rollup/rollup-win32-x64-msvc': 4.18.0
      fsevents: 2.3.3

  run-parallel@1.2.0:
    dependencies:
      queue-microtask: 1.2.3

  sass@1.77.6:
    dependencies:
      chokidar: 3.6.0
      immutable: 4.3.6
      source-map-js: 1.2.0

  scule@1.3.0: {}

  semver@7.6.2: {}

  set-function-length@1.2.2:
    dependencies:
      define-data-property: 1.1.4
      es-errors: 1.3.0
      function-bind: 1.1.2
      get-intrinsic: 1.2.4
      gopd: 1.0.1
      has-property-descriptors: 1.0.2

  shebang-command@2.0.0:
    dependencies:
      shebang-regex: 3.0.0

  shebang-regex@3.0.0: {}

  shell-quote@1.8.1: {}

  side-channel@1.0.6:
    dependencies:
      call-bind: 1.0.7
      es-errors: 1.3.0
      get-intrinsic: 1.2.4
      object-inspect: 1.13.2

  slash@3.0.0: {}

  source-map-js@1.2.0: {}

  strip-ansi@6.0.1:
    dependencies:
      ansi-regex: 5.0.1

  strip-json-comments@3.1.1: {}

  strip-literal@2.1.0:
    dependencies:
      js-tokens: 9.0.0

  supports-color@7.2.0:
    dependencies:
      has-flag: 4.0.0

  supports-preserve-symlinks-flag@1.0.0: {}

  synckit@0.8.8:
    dependencies:
      '@pkgr/core': 0.1.1
      tslib: 2.6.3

  text-segmentation@1.0.3:
    dependencies:
      utrie: 1.0.2

  text-table@0.2.0: {}

  to-fast-properties@2.0.0: {}

  to-regex-range@5.0.1:
    dependencies:
      is-number: 7.0.0

  ts-api-utils@1.3.0(typescript@5.4.2):
    dependencies:
      typescript: 5.4.2

  tslib@2.3.0: {}

  tslib@2.6.3: {}

  type-check@0.4.0:
    dependencies:
      prelude-ls: 1.2.1

  type-fest@0.20.2: {}

  typescript@5.4.2: {}

  ufo@1.5.3: {}

  undici-types@5.26.5: {}

  unimport@3.7.2(rollup@4.18.0):
    dependencies:
      '@rollup/pluginutils': 5.1.0(rollup@4.18.0)
      acorn: 8.12.0
      escape-string-regexp: 5.0.0
      estree-walker: 3.0.3
      fast-glob: 3.3.2
      local-pkg: 0.5.0
      magic-string: 0.30.10
      mlly: 1.7.1
      pathe: 1.1.2
      pkg-types: 1.1.2
      scule: 1.3.0
      strip-literal: 2.1.0
      unplugin: 1.11.0
    transitivePeerDependencies:
      - rollup

  unplugin-auto-import@0.17.6(@vueuse/core@9.13.0(vue@3.4.31(typescript@5.4.2)))(rollup@4.18.0):
    dependencies:
      '@antfu/utils': 0.7.10
      '@rollup/pluginutils': 5.1.0(rollup@4.18.0)
      fast-glob: 3.3.2
      local-pkg: 0.5.0
      magic-string: 0.30.10
      minimatch: 9.0.5
      unimport: 3.7.2(rollup@4.18.0)
      unplugin: 1.11.0
    optionalDependencies:
      '@vueuse/core': 9.13.0(vue@3.4.31(typescript@5.4.2))
    transitivePeerDependencies:
      - rollup

  unplugin-vue-components@0.26.0(@babel/parser@7.25.7)(rollup@4.18.0)(vue@3.4.31(typescript@5.4.2)):
    dependencies:
      '@antfu/utils': 0.7.10
      '@rollup/pluginutils': 5.1.0(rollup@4.18.0)
      chokidar: 3.6.0
      debug: 4.3.5
      fast-glob: 3.3.2
      local-pkg: 0.4.3
      magic-string: 0.30.10
      minimatch: 9.0.5
      resolve: 1.22.8
      unplugin: 1.11.0
      vue: 3.4.31(typescript@5.4.2)
    optionalDependencies:
      '@babel/parser': 7.25.7
    transitivePeerDependencies:
      - rollup
      - supports-color

  unplugin@1.11.0:
    dependencies:
      acorn: 8.12.0
      chokidar: 3.6.0
      webpack-sources: 3.2.3
      webpack-virtual-modules: 0.6.2

  uri-js@4.4.1:
    dependencies:
      punycode: 2.3.1

  util-deprecate@1.0.2: {}

  utrie@1.0.2:
    dependencies:
      base64-arraybuffer: 1.0.2

  vite@5.3.2(@types/node@20.14.9)(sass@1.77.6):
    dependencies:
      esbuild: 0.21.5
      postcss: 8.4.39
      rollup: 4.18.0
    optionalDependencies:
      '@types/node': 20.14.9
      fsevents: 2.3.3
      sass: 1.77.6

  vscode-uri@3.0.8: {}

  vue-demi@0.13.11(vue@3.4.31(typescript@5.4.2)):
    dependencies:
      vue: 3.4.31(typescript@5.4.2)

  vue-demi@0.14.8(vue@3.4.31(typescript@5.4.2)):
    dependencies:
      vue: 3.4.31(typescript@5.4.2)

  vue-echarts@6.7.3(@vue/runtime-core@3.4.31)(echarts@5.5.1)(vue@3.4.31(typescript@5.4.2)):
    dependencies:
      echarts: 5.5.1
      resize-detector: 0.3.0
      vue: 3.4.31(typescript@5.4.2)
      vue-demi: 0.13.11(vue@3.4.31(typescript@5.4.2))
    optionalDependencies:
      '@vue/runtime-core': 3.4.31

  vue-eslint-parser@9.4.3(eslint@8.57.0):
    dependencies:
      debug: 4.3.5
      eslint: 8.57.0
      eslint-scope: 7.2.2
      eslint-visitor-keys: 3.4.3
      espree: 9.6.1
      esquery: 1.5.0
      lodash: 4.17.21
      semver: 7.6.2
    transitivePeerDependencies:
      - supports-color

  vue-router@4.4.0(vue@3.4.31(typescript@5.4.2)):
    dependencies:
      '@vue/devtools-api': 6.6.3
      vue: 3.4.31(typescript@5.4.2)

  vue-template-compiler@2.7.16:
    dependencies:
      de-indent: 1.0.2
      he: 1.2.0

  vue-tsc@2.0.24(typescript@5.4.2):
    dependencies:
      '@volar/typescript': 2.4.0-alpha.11
      '@vue/language-core': 2.0.24(typescript@5.4.2)
      semver: 7.6.2
      typescript: 5.4.2

  vue@3.4.31(typescript@5.4.2):
    dependencies:
      '@vue/compiler-dom': 3.4.31
      '@vue/compiler-sfc': 3.4.31
      '@vue/runtime-dom': 3.4.31
      '@vue/server-renderer': 3.4.31(vue@3.4.31(typescript@5.4.2))
      '@vue/shared': 3.4.31
    optionalDependencies:
      typescript: 5.4.2

  web-worker@1.3.0: {}

  webpack-sources@3.2.3: {}

  webpack-virtual-modules@0.6.2: {}

  which@2.0.2:
    dependencies:
      isexe: 2.0.0

  wkt-parser@1.3.3: {}

  word-wrap@1.2.5: {}

  wrappy@1.0.2: {}

  xml-name-validator@4.0.0: {}

  xml-utils@1.10.1: {}

  yocto-queue@0.1.0: {}

  zrender@5.6.0:
    dependencies:
      tslib: 2.3.0

  zstddec@0.1.0: {}
