# Supplementary material for: Design and implementation of a comprehensive management platform for drilling engineering
Source: PLoS One. 2026 Feb 26;21(2):e0343700. doi: 10.1371/journal.pone.0343700 (PMC12944780; doi:10.1371/journal.pone.0343700)
Supplement: S2 File — The original code is for Web of the platform. (ZIP) [file pone.0343700.s002.zip › zttcglweb/public/config.js]

window.globalConfig = {
  mapApi: 'http://122.5.19.202:7001',
  kkUrl: 'http://gdcf.zygeniuses.cn/kkfile/onlinePreview',
}
