# Supplementary material for: Design and implementation of a comprehensive management platform for drilling engineering
Source: PLoS One. 2026 Feb 26;21(2):e0343700. doi: 10.1371/journal.pone.0343700 (PMC12944780; doi:10.1371/journal.pone.0343700)
Supplement: S2 File — The original code is for Web of the platform. (ZIP) [file pone.0343700.s002.zip › zttcglweb/public/tables/css/data_entry.css]

/* 通用 */

.input {
    overflow: hidden; /* 隐藏超出的内容 */
    text-overflow: ellipsis; /* 显示省略号 */
}

input {
    height: 98%;
    width: 99%;
    border: none;
}


input:focus {
    outline: none;
    text-align: center;
}


.left_input input:focus{
    text-align: left !important;
}

textarea :focus {
    border: none;
    outline: none;
}

.text{
    text-align: left;
    padding: 2px;
    padding-left: 10px;
}


/*钻井液日报表*/
#hole_situation textarea {
    /*  输入框高窟设置成98%*/
    min-height: 260px;
    width: 98%;
}

/*交接班*/

#drilling_tool_assembly textarea {
    min-height: 123px;
    width: 98%;
}

#condition_remark textarea {
    min-height: 70px;
    width: 98%;
}
