# Supplementary material for: Design and implementation of a comprehensive management platform for drilling engineering
Source: PLoS One. 2026 Feb 26;21(2):e0343700. doi: 10.1371/journal.pone.0343700 (PMC12944780; doi:10.1371/journal.pone.0343700)
Supplement: S2 File — The original code is for Web of the platform. (ZIP) [file pone.0343700.s002.zip › zttcglweb/public/tables/js/data_entry.js]

document.addEventListener('DOMContentLoaded', function () {
    // 查找所有带有 'input' 类的元素
    var elements = document.querySelectorAll('.input')

    // 为每个元素添加点击事件
    elements.forEach(function (element) {
        // console.log(element,"element")
        // 获取元素的inputType属性
        var inputType = element.getAttribute('inputType')
        if (!inputType) {
            console.log("inputType为none")
        } else {
            console.log("inputType为" + inputType)
        }

        element.addEventListener('click', function () {
            // 取消点击事件

            // 如果点击事件在当前节点,不做操作
            console.log("节点", event.target)
            // 如果点击事件的节点是一个input框 不做操作
            if (event.target.tagName === 'INPUT' || event.target.tagName === 'TEXTAREA') {
                return
            }

            // 创建一个新的输入框
            var input
            switch (inputType) {
                case "textarea":
                    input = document.createElement('textarea')
                    input.value = element.textContent // 将中间的文本数据填充到输入框中
                    // 将换行符换成<br>
                    console.log(input.value)
                    input.value = element.innerHTML.replace(/<br>/g, '\n')
                    break
                case "date":
                    input = document.createElement('input')
                    input.type = "date"
                    input.value = element.textContent // 将中间的文本数据填充到输入框中
                    var dateType = element.getAttribute('dateType')
                    // 使用jquery格式化element.textContent
                    if (dateType === "yyyy年MM月dd日") {
                        input.value = element.textContent.replace(/年|月/g, '-').replace(/日/g, '')
                    }else {
                        input.value = element.textContent // 将中间的文本数据填充到输入框中
                    }

                    break
                default:
                    input = document.createElement('input')
                    input.type = inputType
                    // 将yyyy年MM月dd日格式的日期转换为yyyy-MM-dd格式
                    input.value = element.textContent // 将中间的文本数据填充到输入框中
            }


            element.textContent = ""
            // 添加输入框到原来的元素中
            element.appendChild(input)

            // 为输入框添加失去焦点事件
            input.addEventListener('blur', function () {
                // 更新原元素的文本
                switch (inputType) {
                    case "textarea":
                        // 将<br>替换成换行符
                        element.innerHTML = input.value.replace(/\n/g, '<br>')
                        break
                    case "date":
                        // 使用jquery格式化element.textContent
                        var dateType = element.getAttribute('dateType')
                        if (dateType === "yyyy年MM月dd日") {
                            element.textContent = input.value.replace(/-/g, '年').replace(/-/g, '月') + '日'
                        }else {
                            element.textContent = input.value // 将中间的文本数据填充到输入框中
                        }
                        break
                    default:
                        element.textContent = input.value
                }
            })

            // 自动聚焦新创建的输入框
            input.focus()
        })
    })
})
