# Supplementary material for: Design and implementation of a comprehensive management platform for drilling engineering
Source: PLoS One. 2026 Feb 26;21(2):e0343700. doi: 10.1371/journal.pone.0343700 (PMC12944780; doi:10.1371/journal.pone.0343700)
Supplement: S2 File — The original code is for Web of the platform. (ZIP) [file pone.0343700.s002.zip › zttcglweb/src/App.vue]

<script setup lang="ts">
import { RouterView } from 'vue-router'
import zhCn from 'element-plus/es/locale/lang/zh-cn'
</script>

<template>
  <el-config-provider :locale="zhCn">
    <RouterView />
  </el-config-provider>
</template>
