# Supplementary material for: Design and implementation of a comprehensive management platform for drilling engineering
Source: PLoS One. 2026 Feb 26;21(2):e0343700. doi: 10.1371/journal.pone.0343700 (PMC12944780; doi:10.1371/journal.pone.0343700)
Supplement: S2 File — The original code is for Web of the platform. (ZIP) [file pone.0343700.s002.zip › zttcglweb/src/api/index.ts]

import { getToken } from "dc-lib"
import { forEach, toArray } from "../utils"
import { error } from "../utils/notification"
import { useUserStore } from "../stores/user"
import router from '../router'
type RequestConfig<D = any> = Omit<RequestInit, 'headers'> & {
  url: string
  params?: any
  paramsSerializer?: (params: any) => string
  data?: D
  headers?: Record<string, string>
  responseType?: 'arraybuffer' | 'blob'
}

const isVisitable = (value: any) => {
  if (typeof value !== 'object') {
    return false
  }
  const prototype = Object.getPrototypeOf(value)
  return ((prototype === null || prototype === Object.prototype || Object.getPrototypeOf(prototype) === null) && !(Symbol.toStringTag in value) && !(Symbol.iterator in value)) || Array.isArray(value)
}

const getParamsStr = (params: any) => {
  const stack: any[] = []
  const formData: [string, any][] = []
  const kindOfTest = (type: string) => (thing: any) => thing.toString().slice(8, -1).toLowerCase() === type
  const renderKey = (path: any[] | undefined, key: string) => {
    if (!path) {
      return key
    }
    return path.concat(key).map((token, i) => {
      token = token.endsWith('[]') ? token.slice(0, -2) : token
      return i ? `[${token}]` : token
    }).join('')
  }
  const convertValue = (value: any) => {
    if (value === null) {
      return ''
    }
    if (kindOfTest('date')(value)) {
      return value.toISOString()
    }
    if (kindOfTest('blob')(value)) {
      return new Error('Blob is not supported. Use a Buffer instead.')
    }
    return value
  }
  const visitor = (value: any, key: string, path?: any[]) => {
    let arr = value
    if (value && !path && typeof value === 'object') {
      if (key.endsWith('{}')) {
        value = JSON.stringify(value)
      } else if ((Array.isArray(value) && !value.some(isVisitable)) || (kindOfTest('filelist')(value) || key.endsWith('[]'))) {
        if (kindOfTest('filelist')(value) || key.endsWith('[]')) {
          arr = toArray(value)
        }
        key = key.endsWith('[]') ? key.slice(0, -2) : key
        arr.forEach((el: any) => el !== undefined && el !== null && formData.push([`${key}[]`, convertValue(el)]))
        return false
      }
    }
    if (isVisitable(value)) {
      return true
    }
    formData.push([renderKey(path, key), convertValue(value)])
    return false
  }
  const build = (value: any, path?: any[]) => {
    if (value === undefined) {
      return false
    }
    if (stack.includes(value)) {
      throw new Error(`Circular reference detected in ${path?.join('.')}`)
    }
    stack.push(value)
    forEach(value, (el, key) => {
      const result = el !== undefined && el !== null && visitor(el, typeof key === 'string' ? key.trim() : String(key), path)
      result && build(el, path ? path.concat(key) : [key])
    })
    stack.pop()
  }
  if (params === null || typeof params !== 'object') {
    throw new Error('data must be an object')
  }

  build(params)
  return formData.map((data) => {
    const _encode = (str: string) => encodeURIComponent(str).replace(/[!'()~]|%20|%00/g, match => ({
      '!': '%21',
      "'": '%27',
      '(': '%28',
      ')': '%29',
      '~': '%7E',
      '%20': '+',
      '%00': '\x00',
    }[match] || ''))
    return `${_encode(data[0])}=${_encode(data[1])}`
  }).join('&')
}

const buildURL = (url: string, params?: any, serializer?: (params: any) => string) => {
  if (!params) {
    return url
  }
  const serializedParams = serializer ? serializer(params) : (params instanceof URLSearchParams ? params.toString() : getParamsStr(params))
  if (serializedParams) {
    const hashmarkIndex = url.indexOf('#')
    if (hashmarkIndex !== -1) {
      url = url.slice(0, hashmarkIndex)
    }
    url += `${!url.includes('?') ? '?' : '&'}${serializedParams}`
  }
  return url
}

const checkStatus = (status: number) => {
  switch (status) {
    case 400:
      error('请求失败！请您稍后重试')
      break
    case 401:
      error('登录失效！请您重新登录')
      setTimeout(useUserStore().logout, 3000)
      break
    case 403:
      error('当前账号无权限访问！')
      break
    case 404:
      error('您所访问的资源不存在！')
      break
    case 1401:
      error('账号不存在！')
      break
    case 405:
      error('请求方式错误！请您稍后重试')
      break
    case 408:
      error('请求超时！请您稍后重试')
      break
    case 500:
      error('服务异常！')
      break
    case 502:
      error('网关错误！')
      break
    case 503:
      error('服务不可用！')
      break
    case 504:
      error('网关超时！')
      break
    default:
      error('请求失败！')
  }
}

const service = async (config: RequestConfig) => {
  const token = getToken()
  const headers: Record<string, string> = {
    ...config.headers,
    Authorization: token,
  }
  if (config.data && !(config.data instanceof FormData) && !headers['Content-Type']) {
    headers['Content-Type'] = 'application/json'
  }
  const response = await window.fetch(buildURL(config.url, config.params, config.paramsSerializer), {
    credentials: 'include',
    ...config,
    headers,
    body: config.data,
  })
  if (response.status === 200) {
    let parseResponse
    switch (config.responseType) {
      case 'arraybuffer':
        parseResponse = response.arrayBuffer()
        break
      case 'blob':
        parseResponse = response.blob()
        break
      default:
        parseResponse = response.json()
    }
    const res = await parseResponse
    if (res.code && res.code !== 200) {

      // 登录超时，退出登录
      if (res.code === 401) {
        const userStore = useUserStore()
        setTimeout(userStore.logout, 3000)
      }else if (res.code === 1401){
        router.push({
          path : '/1401',
          query:{'msg':res.msg},
        })
      }else if (res.code === 500){
        error(res.msg)
      }
      throw new Error(res.msg)
    }
    if (res instanceof Blob) {
      const headersObj: Record<string, string> = {}
      response.headers.forEach((value, key) => headersObj[key] = value)
      return {
        data: res,
        headers: headersObj,
      }
    }
    return res
  } else {
    checkStatus(response.status)
    throw new Error('网络错误')
  }
}

export default {
  service,
  get: async (url: string, params?: any, _object = {}) => await service({
    url,
    method: 'get',
    params,
    ..._object,
  }),
  post: async (url: string, data?: any, _object = {}) => await service({
    url,
    method: 'post',
    data: data instanceof window.FormData ? data : JSON.stringify(data),
    ..._object,
  }),
  put: async (url: string, data?: any, _object = {}) => await service({
    url,
    method: 'put',
    data: data instanceof window.FormData ? data : JSON.stringify(data),
    ..._object,
  }),
  delete: async (url: string, params?: any, _object = {}) => await service({
    url,
    method: 'delete',
    params,
    ..._object,
  }),
}
