# Supplementary material for: Design and implementation of a comprehensive management platform for drilling engineering
Source: PLoS One. 2026 Feb 26;21(2):e0343700. doi: 10.1371/journal.pone.0343700 (PMC12944780; doi:10.1371/journal.pone.0343700)
Supplement: S2 File — The original code is for Web of the platform. (ZIP) [file pone.0343700.s002.zip › zttcglweb/src/api/modules/drilling.ts]

import http from '../'
import { BooleanNumber, PageParam } from '../../types'
import { AssignmentInfo } from '../../types/assignment'
import { DrillingTeamInfo } from '../../types/drillingTeam'
import { ExpertInfo } from '../../types/expert'
import { DrillingDemand } from '../../types/drillingDemand'
import { Refuse } from '../../types/refuse'
import { ProjectInfo } from '../../types/project'
import { ItemDept } from '../../types/itemDept'

const prefix = '/drilling'
// 专家分页接口
export const getExpertPage = (
  params: PageParam & {
    major?: string
    proRank?: string
    duty?: string
    researchDirection?: string
    blacklist?: BooleanNumber
    name?: string
    source?: string
  }
) => http.get(`${prefix}/expert/page`, params)
// 专家新增接口
export const expertSave = (
  data: Omit<ExpertInfo, 'id' | 'createdBy' | 'createdTime' | 'applyMajorId'>
) => http.post(`${prefix}/expert/save`, data)
// 专家修改接口
export const expertUpdate = (data: ExpertInfo) => http.put(`${prefix}/expert/update`, data)
// 专家删除接口
export const expertRemove = (id: string) => http.delete(`${prefix}/expert/remove/${id}`)

// 专家导出接口
export const expertExport = (
  params: {
    major?: string
    proRank?: string
    duty?: string
    researchDirection?: string
    blacklist?: BooleanNumber
    name?: string
    source?: string
  },
) => http.get(`${prefix}/expert/export`,  params, { responseType: 'blob' })
// 专家导入功能

export const expertImport = (file: File, params: { cover: boolean }) => {
  const formData = new FormData()
  formData.append('file', file, file.name)
  return http.service({
    url: `${prefix}/expert/import`,
    method: 'post',
    params,
    data: formData,
    responseType: 'blob'
  })
}
// 专家模板
export const getExpertTemplate = () =>
  http.get(`${prefix}/expert/template`, {}, { responseType: 'blob' })
// 专家审核接口
export const expertAudit = (params: { id: string; status: string }) =>
  http.get(`${prefix}/expert/audit`, params)
// 专家（取消）拉黑接口
export const expertBlacklist = (params: { id: string; status: BooleanNumber }) =>
  http.get(`${prefix}/expert/blacklist`, params)
// 专家按照专业统计接口
export const getExpertGroupByMajor = (params:any) => http.get(`${prefix}/expert/groupByMajor`,params)
// 专家按照来源统计接口
export const getExpertGroupBySource = (params:any) => http.get(`${prefix}/expert/groupBySource`,params)
// 专家按照职称统计接口
export const getExpertGroupByTitle = (params:any) => http.get(`${prefix}/expert/groupByTitle`,params)
// 钻探工程按照资金来源统计接口
export const getProjectInfoGroupByFundingSource = (params:any) =>
  http.get(`${prefix}/projectInfo/groupByFundingSource`,params)
// 钻探工程按照完成情况统计接口
export const getProjectInfoGroupByProjectCompleteStatus = (params:any) =>
  http.get(`${prefix}/projectInfo/groupByProjectCompleteStatus`,params)
// 根据主键更新钻探需求
export const drillingDemandUpdate = (data: DrillingDemand) =>
  http.put(`${prefix}/drillingDemand/update`, data)
// 根据主键钻探需求
export const drillingDemandRemove = (id: string) =>
  http.delete(`${prefix}/drillingDemand/remove/${id}`)

// 审批通过
export const drillingApprovalPass = (id: string, instanceId: string, processType: string, msg:string) =>
  http.post(
    `${prefix}/drillingDemand/pass?opinion=`+ msg +
      '&businessId=' +
      id +
      '&instanceId=' +
      instanceId +
      '&processType=' +
      processType
  )

// 批量通过
export const drillingApprovalBatchPass = (
  data: { businessId: string; instanceId: string; processType: string }[]
) => http.post(`${prefix}/drillingDemand/batchPass`, data)

// 审批驳回
export const drillingApprovalRefuse = (refuse: Refuse) =>
  http.post(
    `${prefix}/drillingDemand/refuse?opinion=` +
      refuse.opinion +
      '&businessId=' +
      refuse.businessId +
      '&toTask=' +
      refuse.toTask +
      '&instanceId=' +
      refuse.instanceId +
      '&processType=' +
      refuse.processType
  )

// 审批撤回
export const drillingApprovalWithdraw = (id: string, processType: string, option: string) =>
  http.post(
    `${prefix}/drillingDemand/withdraw?opinion=` +
      option +
      '&businessId=' +
      id +
      '&processType=' +
      processType
  )

// 待审批
export const drillingApprovalPending = (params: PageParam,queryParam : any) =>
  http.get(`${prefix}/drillingDemand/toApprove`, {...params, ...queryParam})

// 已审批
export const drillingApprovalComplete = (params: PageParam,queryParam : any) =>
  http.get(`${prefix}/drillingDemand/approved`, {...params, ...queryParam})

// 已发起
export const drillingApprovalSponsored = (params: PageParam,queryParam : any) =>
  http.get(`${prefix}/drillingDemand/sponsored`, {...params, ...queryParam})

// 发起订单审批
export const startOrderApproval = (param: any) =>
  http.get(`${prefix}/drillingDemand/freeOrder`, param)

// 获取所有钻孔位置
export const getProjectInfoListCoordinate = (params: {
  fundingSource?: string
  executionYear?: string
  holeArea?: string
}) => http.get(`${prefix}/projectInfo/listCoordinate`, params)
// 工程分页接口
export const getProjectInfoPage = (
  params: PageParam & {
    fundingSource?: string
    executionYear?: string
    holeArea?: string
  }
) => http.get(`${prefix}/projectInfo/page`, params)
// 工程新增接口
export const projectInfoSave = (
  data: Omit<
    ProjectInfo,
    | 'id'
    | 'constructionUnit'
    | 'createdBy'
    | 'createdTime'
    | 'deptId'
    | 'drillEndTime'
    | 'drillStartTime'
    | 'holeDepth'
    | 'holeElevation'
    | 'holeLatitude'
    | 'holeLongitude'
    | 'projectEndTime'
    | 'projectProcess'
    | 'projectProcessNum'
  >
) => http.post(`${prefix}/projectInfo/save`, data)
// 工程修改接口
export const projectInfoUpdate = (data: ProjectInfo) =>
  http.put(`${prefix}/projectInfo/update`, data)
// 工程删除接口
export const projectInfoRemove = (id: string) => http.delete(`${prefix}/projectInfo/remove/${id}`)
// 工程信息填报接口
export const projectTracking = (data: {
  additionalInfo?: string
  attachment?: string
  projectId: string
  projectProcess: string
  reporter?: string
}) => http.post(`${prefix}/projectInfo/projectTracking`, data)
// 钻探队伍按照性质统计接口
export const getDrillingTeamGroupByNature = (params:any) => http.get(`${prefix}/drillingTeam/groupByNature`, params)
// 钻探队伍分页接口
export const getDrillingTeamPage = (
  params: PageParam & {
    nature?: string
    blacklist?: BooleanNumber
    name?: string
    maxDrillingDepthSmall?: number
    drillingCapacityRemainSmall?: number
  }
) => http.get(`${prefix}/drillingTeam/page`, params)
// 钻探队伍新增接口
export const drillingTeamSave = (
  data: Omit<
    DrillingTeamInfo,
    'id' | 'createdBy' | 'createdTime' | 'projectBuildNum' | 'projectNum' | 'status'
  >
) => http.post(`${prefix}/drillingTeam/save`, data)
// 钻探队伍修改接口
export const drillingTeamUpdate = (data: DrillingTeamInfo) =>
  http.put(`${prefix}/drillingTeam/update`, data)
// 钻探队伍删除接口
export const drillingTeamRemove = (id: string) => http.delete(`${prefix}/drillingTeam/remove/${id}`)
// 钻探队伍（取消）拉黑接口
export const drillingTeamBlacklist = (params: { id: string; status: BooleanNumber }) =>
  http.get(`${prefix}/drillingTeam/blacklist`, params)
// 钻探队伍导入模板下载接口
export const getDrillingTeamTemplate = () =>
  http.get(`${prefix}/drillingTeam/template`, {}, { responseType: 'blob' })
// 钻探队伍导出接口
export const drillingTeamExport = (params: {
  nature?: string
  blacklist?: BooleanNumber
  name?: string
}) => http.get(`${prefix}/drillingTeam/export`, params, { responseType: 'blob' })
// 钻探队伍导入接口
export const drillingTeamImport = (file: File, params: { cover: boolean }) => {
  const formData = new FormData()
  formData.append('file', file, file.name)
  return http.service({
    url: `${prefix}/drillingTeam/import`,
    method: 'post',
    params,
    data: formData
  })
}
// 钻探队伍统筹接口
export const drillingTeamQuery = (
  params: PageParam & {
    nature?: string
    blacklist?: BooleanNumber
    name?: string
    maxDrillingDepthSmall?: number
    drillingCapacityRemainSmall?: number
    selfAssessDrillingCapacityRemainSmall?: number
    holeType?: string
    holeLocation?: string
    estimatedStart?: Date
  }
) => http.get(`${prefix}/drillingTeam/querySec`, params)
// 分页查询钻探需求
export const getDrillingDemandPage = (
  params: PageParam & {
    teamName?: string
    itemName?: string
    status?: string
    holeType?: string
  }
) => http.get(`${prefix}/drillingDemand/page`, params)
export const drillingDemandSave = (data: DrillingDemand) =>
  http.post(`${prefix}/drillingDemand/save`, data)

// 需求填报导出功能
export const drillingDemandExport = () =>
  http.get(`${prefix}/drillingDemand/export`, null, { responseType: 'blob' })

export const getProjectAssignmentPage = (
  params: PageParam & {
    projectName?: string
    teamDeptId?: string
    teamName?: string
    self?: boolean
  }
) => http.get(`${prefix}/projectAssignment/page`, params)
// 钻探任务统筹分配新增接口
export const projectAssignmentSave = (
  data: Omit<
    AssignmentInfo,
    | 'id'
    | 'createdBy'
    | 'createdTime'
    | 'assignTime'
    | 'assignBy'
    | 'createDept'
    | 'projectId'
    | 'teamDept'
  >
) => http.post(`${prefix}/projectAssignment/save`, data)
// 钻探任务统筹分配删除接口
export const projectAssignmentRemove = (id: string) =>
  http.delete(`${prefix}/projectAssignment/remove/${id}`)

export const getDrillingDemandListApi = (params: any) => {
  return http.get(`${prefix}/drillingDemand/page`, params)
}

export const passDrillingDemandApi = (params: any) => {
  return http.get(`${prefix}/drillingDemand/receive/${params.id}`, params)
}

export const rejectDrillingDemandApi = (reject: any) => {
  return http.get(`${prefix}/drillingDemand/reject`, reject)
}
// 质量控制-工程数据
export const getDrillingDataQuery = (params: any) => {
  return http.get(`${prefix}/projectData/drillingData`, params)
}
// 质量控制-工程数据详情
export const getWorksDetails = (id: string) => {
  return http.get(`${prefix}/projectData/drillingData/${id}`)
}
export const getProjectTracking = (params: any) => {
  return http.get(`${prefix}/projectData/projectTracking`, params)
}
// 工程数据上报
export const getDrillingData = (data: any) => {
  return http.post(`${prefix}/projectInfo/drillingData`, data)
}
// 获取工程信息
export const getProjectInfo = (id: string) => {
  return http.get(`${prefix}/projectInfo/getInfo/${id}`)
}
// 获取项目列表
export const getDrillingItemList = () => {
  return http.get(`${prefix}/drillingItem/listName`)
}

// 获取公司下部门
export const getCompanyChildren = () => {
  return http.get(`${prefix}/dept/children`)
}

export const receiveNeed = (
  params: ItemDept,
  id: string,
  instanceId: string,
  processType: string
) => {
  return http.get(`${prefix}/drillingDemand/receive/${id}`, {
    ...params,
    instanceId: instanceId,
    processType: processType
  })
}

// 质量控制-工程数据详情
export const getWorksDetailsList = (id: string) => {
  return http.get(`${prefix}/projectData/drillingData/${id}`)
}
// 技术培训
// 列表
export const getSkillTrainList = (params: any) => {
  return http.get(`${prefix}/skillTrain/page`, params)
}
// 新增
export const getSkillTrainSave = (data: any) => {
  return http.post(`${prefix}/skillTrain/save`, data)
}
// （2）培训绑定人员
export const getInxTrainPersonSaveList = (data: any) => {
  return http.post(`${prefix}/inxTrainPerson/saveList`, data)
}
// （2）培训编辑
export const getSkillTrainUpdate = (data: any) => {
  return http.put(`${prefix}/skillTrain/update`, data)
}
// （2）培训删除
export const getSkillTrainRemove = (id: string) => {
  return http.delete(`${prefix}/skillTrain/remove/${id}`)
}
// （2）培训详情---（1）基础信息、关联项目
export const getSkillTrainDetail = (id: string) => {
  return http.get(`${prefix}/skillTrain/getInfo/${id}`)
}
// （2）培训详情---（2）关联人员列表
export const getPersonListDetail = (params: any) => {
  return http.get(`${prefix}/inxTrainPerson/personList`, params)
}
//培训消息短信推送：
export const getSendSms = (data: any) => {
  return http.post(`${prefix}/skillTrain/sendSms`, data)
}
// 工程数据·（原始数据）
export const getDrillingDataList = (params: any) => {
  return http.get(`${prefix}/projectData/drillingData`, params)
}
// 工程数据详情
export const getDrillingDetails = (id: any) => {
  return http.get(`${prefix}/projectData/drillingData/${id}`)
}
// 工程数据上报 修改
export const getDrillingDataPut = (data: any) => {
  return http.put(`${prefix}/projectInfo/drillingData`, data)
}
// 工程分页接口
export const getPageList = (params: any) => http.get(`${prefix}/projectInfo/page`, params)
// 文档数据(工程资料)

// 知识库分页
export const pageKnowledge = (params: any) => {
  return http.get(`${prefix}/repositoryKnowledge/page`, params)
}

// 新增知识库
export const addKnowledge = (data: any) => {
  return http.post(`${prefix}/repositoryKnowledge/save`, data)
}

// 更新知识库
export const updateKnowledge = (data: any) => {
  return http.put(`${prefix}/repositoryKnowledge/update`, data)
}

export const deleteKnowledge = (id: string) => {
  return http.delete(`${prefix}/repositoryKnowledge/remove/${id}`)
}
export const countKnowledge = () => {
  return http.get(`${prefix}/repositoryKnowledge/getKnowledgeCount`)
}

// 柱状图分页
export const pageColumn = (params: any) => {
  return http.get(`${prefix}/drillingColumn/page`, params)
}

// 柱状图新增
export const addColumn = (data: any) => {
  return http.post(`${prefix}/drillingColumn/save`, data)
}

// 柱状图删除
export const deleteColumn = (id: string) => {
  return http.delete(`${prefix}/drillingColumn/remove/${id}`)
}

// 柱状图修改
export const updateColumn = (data: any) => {
  return http.put(`${prefix}/drillingColumn/update`, data)
}

// 获取柱状图信息
export const listColumnSub = (id: string) => {
  return http.get(`${prefix}/drillingColumnSub/list/${id}`)
}

// 删除子表
export const deleteColumnSub = (id: string) => {
  return http.delete(`${prefix}/drillingColumnSub/remove/${id}`)
}

// 新增子表
export const addColumnSub = (data: any) => {
  return http.post(`${prefix}/drillingColumnSub/save`, data)
}

// 修改子表
export const updateColumnSub = (data: any) => {
  return http.put(`${prefix}/drillingColumnSub/update`, data)
}
