# Supplementary material for: Design and implementation of a comprehensive management platform for drilling engineering
Source: PLoS One. 2026 Feb 26;21(2):e0343700. doi: 10.1371/journal.pone.0343700 (PMC12944780; doi:10.1371/journal.pone.0343700)
Supplement: S2 File — The original code is for Web of the platform. (ZIP) [file pone.0343700.s002.zip › zttcglweb/src/api/modules/gdc.ts]

import http from '../'
import { dcConfigData } from '../../config/dc'
import { PageParam } from '../../types'

const prefix = '/gdc'
// 钉钉登录
export const loginDD = (params:{
  loginCode:string
  tenantId:string
  systemMark:string
  roleIds:Array<string>
  appId:string
}) => http.post(`${prefix}/login/dd`,params)
export const getInfo = () => http.get(`${prefix}/get_info`)
export const getSetting = (params: { uri: string }) => http.post(`${prefix}/setting/${params.uri}`)
export const getDeptDetail = (id: string) => http.get(`${prefix}/auth/dept/${id}`)
export const getDictDataList = (params: { parentType: string }) => http.get(`${prefix}/auth/dict_data/list`, params)
export const getDictDataSysList = (params: {
  isShow: boolean
  parentType: string
}) => http.get(`${prefix}/auth/dict_data_sys/list`, params)
export const fileUploadUrl = `${prefix}/file/info`
export const filePreviewUrl = `${fileUploadUrl}/get`
export const fileDownloadUrl = `${fileUploadUrl}/down`
export const getFile = (id: string) => http.get(`${fileUploadUrl}/${id}`, {}, { responseType: 'blob' })
export const getProcessByDeptMark = (params: {
  areaCode: string
  processType: string
}) => http.get(`${prefix}/flow2/getProcessByDeptMark`, params)
export const getAllDeptWithCompany = () => http.get(`${prefix}/auth/dept/getAllDeptWithCompany`)
export const reportPreviewUrl = `${prefix}/report/design/preview`
export const getFormDetailByAlias = (alias: string, params: { systemId: string }) => http.get(`${prefix}/auth/form/alias/${alias}`, params)
export const getGisServer = (params: { id: string }) => http.get(`${prefix}/auth/gisServer/range_info`, params)
export const getDeptRangeTree = (params: {
  systemId: string
  hasAll: boolean
}) => http.get(`${prefix}/auth/dept/range_tree`, params)
export const getFormDataPage = (params: PageParam & Record<string, unknown>) => http.post(`${prefix}/auth/form/flow/${dcConfigData.systemId}/1/data_page`, params)
export const logout = (systemMark: string) => http.get(`${prefix}/logout/${systemMark}`)
export const getRegionList = () => http.get(`${prefix}/auth/city/tree`)
// 个人设置
export const getUser = (params:any) => http.put(`${prefix}/auth/user`, params)
// 修改密码
export const getUpdatePwd = (params:any) => http.get(`${prefix}/auth/user/update_pwd`, params)
// 获取审批详细信息
export const getApproveStatusDetail = (id:string) => http.get(`${prefix}/process/getApproveStatusDetail?id=`+id)
