# Supplementary material for: Design and implementation of a comprehensive management platform for drilling engineering
Source: PLoS One. 2026 Feb 26;21(2):e0343700. doi: 10.1371/journal.pone.0343700 (PMC12944780; doi:10.1371/journal.pone.0343700)
Supplement: S2 File — The original code is for Web of the platform. (ZIP) [file pone.0343700.s002.zip › zttcglweb/src/api/modules/map.ts]

import axios from 'axios'

export const getWfs = async (xml: string) => {
  const { data } = await axios({
    url: `${globalConfig.mapApi}/gis/server/zjd`,
    method: 'post',
    data: xml,
    withCredentials: false,
    headers: {
      'Content-Type': 'application/xml',
      Authorization: 'eyJ0eXAiOiJKV1QiLCJhbGciOiJIUzI1NiJ9.eyJ1IjoiZ2lzIiwiaSI6IjMxNzcwMTgxMmZmMTQ5ZGY4MmM3ZWUwMmU1ZDhkNDJiIn0.7bWPVnoiTrAhkdHtisT6vxjCYAO1TG8OIQ4rTeA4Qb8',
    },
  })
  return data
}
