# Supplementary material for: Design and implementation of a comprehensive management platform for drilling engineering
Source: PLoS One. 2026 Feb 26;21(2):e0343700. doi: 10.1371/journal.pone.0343700 (PMC12944780; doi:10.1371/journal.pone.0343700)
Supplement: S2 File — The original code is for Web of the platform. (ZIP) [file pone.0343700.s002.zip › zttcglweb/src/api/modules/zjd.ts]

import http from '../'
import { AgentAdd, BooleanNumber, PageParam } from '../../types'
import qs from 'qs'
import { SuperviseInfo } from '../../types/supervise'
import { ExitInfo, PaidUseInfo } from '../../types/circulate'

const prefix = '/zjd'
export const getXzqhTree = (params: {
  code: string
  hasCurrent: boolean
}) => http.get(`${prefix}/zjdXzqh/tree`, params)
export const getQytzByCode = (params: { code: string }) => http.get(`${prefix}/qytz/getInfoByCode`, params)
export const getJgByXzqh = (params: {
  areaCode: string
  hasJa?: boolean
}) => http.get(`${prefix}/jg/getByXzqh`, params)
export const getNmfwlyByXzqh = (params: { areaCode: string }) => http.get(`${prefix}/nmfwly/getByXzqh`, params)
export const getZjdlyByXzqh = (params: { areaCode: string }) => http.get(`${prefix}/zjdly/getByXzqh`, params)
export const getLzByXzqh = (params: { areaCode: string }) => http.get(`${prefix}/lz/getCzByXzqh`, params)
export const getNhPage = (params: PageParam & {
  hzxm?: string
  hzzjhm?: string
  sfpkh?: string
  sfwbh?: string
  nhhncyXm?: string
  qydmSet?: string[]
}) => http.get(`${prefix}/nh/page`, params, { paramsSerializer: (parameter: any) => qs.stringify(parameter, { arrayFormat: 'repeat' }) })
export const addHousehold = (data: {
  agent?: AgentAdd
  householdAdd: {
    attachment: string
    isAgent: BooleanNumber,
    nhdm: string
    operationBy: string
    operationTime: string
    proposerName: string
    proposerTxdz: string
    proposerZjhm: string
    proposerZjlx: string
    remark: string
    serviceCoding: string
    sfpkh: string
    sfwbh: string
    sjly: string
    suyqrdm: string
  }
  householdAddMemberList: {
    cybz: string
    cybzsm: string
    hklx: string
    hyzk: string
    lxdh: string
    nhdm: string
    serviceCoding: string
    sfbjtjjzzcy: string
    sjly: string
    xb: string
    xm: string
    yhzgx: string
    zjhm: string
    zjlx: string
  }[]
}) => http.post(`${prefix}/householdAdd/add`, data)
export const getNhhncyList = (nhdm: string) => http.get(`${prefix}/nhhncy/list/${nhdm}`)
export const splitFamily = (data: {
  agent?: AgentAdd
  familySplitting: {
    attachment: string
    isAgent?: BooleanNumber
    newNhdm?: string
    originalNhdm?: string
    proposerName?: string
    proposerPhone?: string
    proposerTxdz: string
    proposerZjhm: string
    reason?: string
    remark?: string
  }
  familyAccompanyingList: {
    accompanyingZjhm: string
    hzRelationship: string
    accompanyingName?: string
    id?: string
    remark?: string
  }[]
}) => http.post(`${prefix}/familySplitting/split`, data)
export const getFamilySplittingPage = (params: PageParam & {
  proposerZjhm?: string
  proposerName?: string
  proposerPhone?: string
}) => http.get(`${prefix}/familySplitting/page`, params)
export const getFamilySplittingInfo = (id: string) => http.get(`${prefix}/familySplitting/getInfo/${id}`)
export const getFamilyMergingPage = (params: PageParam & {
  proposerZjhm?: string
  proposerName?: string
  proposerPhone?: string
}) => http.get(`${prefix}/familyMerging/page`, params)
export const mergeFamily = (data: {
  agent?: AgentAdd
  familyMerging: {
    attachment: string
    isAgent?: BooleanNumber
    targetNhdm: string
    proposerNhdm?: string
    proposerPhone?: string
    proposerTxdz: string
    proposerZjhm: string
    reason?: string
    remark?: string
    targetHzName?: string
    targetHzZjhm?: string
  }
  familyAccompanyingList: {
    accompanyingZjhm: string
    hzRelationship: string
    accompanyingName?: string
    id?: string
    remark?: string
  }[]
}) => http.post(`${prefix}/familyMerging/merge`, data)
export const getFamilyMergingInfo = (id: string) => http.get(`${prefix}/familyMerging/getInfo/${id}`)
export const getNhhncyByZjhm = (params: {
  zjhm: string
  hkszd: string
}) => http.get(`${prefix}/nhhncy/listByZjhm`, params)
export const getZjhmByName = (params: { name: string }) => http.get(`${prefix}/shyqr/getZjhmByName`, params)
export const getZjdzdByZjhm = (params: { zjhm: string }) => http.get(`${prefix}/shyqr/getZjdzdByZjhm`, params)
export const getQytzPage = (params: PageParam & { areaCode: string }) => http.get(`${prefix}/qytz/page`, params)
export const updateQytzData = (data: { areaCode: string }) => http.post(`${prefix}/qytz/update_data`, data)
export const getNhtzPage = (params: PageParam & { areaCode: string }) => http.get(`${prefix}/nhtz/page`, params)
export const updateNhtzData = (data: { areaCode: string }) => http.post(`${prefix}/nhtz/update_data`, data)
export const getZjdSptzPage = (params: PageParam) => http.get(`${prefix}/zjdSptz/page`, params)
export const updateZjdSptzData = (data: { areaCode: string }) => http.post(`${prefix}/zjdSptz/update_data`, data)
export const getZjdLztzPage = (params: PageParam) => http.get(`${prefix}/zjdLztz/page`, params)
export const updateZjdLztzData = (data: { areaCode: string }) => http.post(`${prefix}/zjdLztz/update_data`, data)
export const getZjdJgtzPage = (params: PageParam & { areaCode: string }) => http.get(`${prefix}/zjdJgtz/page`, params)
export const updateZjdJgtzData = (data: { areaCode: string }) => http.post(`${prefix}/zjdJgtz/update_data`, data)
export const getLzCountList = (params: { areaCode: string }) => http.get(`${prefix}/lz/count_list`, params)
export const deleteFamilyMember = (data: {
  agent?: AgentAdd
  familyMemberDelete: {
    attachment: string
    cybz: string
    isAgent: BooleanNumber
    nhdm: string
    remark: string
    xm: string
    zjhm: string
  }
}) => http.post(`${prefix}/familyMemberDelete/delete`, data)
export const addFamilyMember = (data: {
  agent?: AgentAdd
  familyMemberAdd: {
    attachment: string
    cybz: string
    cybzsm: string
    hklx: string
    hyzk: string
    isAgent: BooleanNumber
    lxdh: string
    nhdm: string
    sfbjtjjzzcy: string
    xb: string
    xm: string
    yhzgx: string
    zjhm: string
    zjlx: string
  }
}) => http.post(`${prefix}/familyMemberAdd/add`, data)
export const getZjdLzPage = (params: PageParam & {
  zrfdbmc?: string
  zrfdbzjhm?: string
  zcfdbmc?: string
  zcfdbzjhm?: string
  qydmSet?: string[]
}) => http.get(`${prefix}/zjdLz/page`, params, { paramsSerializer: (parameter: any) => qs.stringify(parameter, { arrayFormat: 'repeat' }) })
export const zjdLz = (data: {
  lzList: {
    attachment: string
    lzdj: string
    lzfs: string
    lzfy: string
    lzhfwyt: string
    lzjsrq: string
    lzmj: string
    lzqfwyt: string
    lzqsrq: string
    remark: string
    suyqrdbxm: string
    suyqryj: string
    zcfAgentZjhm: string
    zcfIsAgent: BooleanNumber
    zcfdbmc: string
    zcfdbzjhm: string
    zcfdbzjlx: string
    zcfsfbjtjjzzcy: string
    zcfshyqrdm: string
    zjddm: string
    zrfAgentZjhm: string
    zrfIsAgent: BooleanNumber
    zrfdbmc: string
    zrfdbzjhm: string
    zrfdbzjlx: string
    zrfsfbjtjjzzcy: string
  }[]
  shyqbd: {
    bdcdyh: string
    bdcqzh: string
    bz: string
    dh: string
    dz: string
    ftzdmj: string
    fzjg: string
    gj: string
    hjszss: string
    hklx: string
    lzjsrq: string
    lzqsrq: string
    nhdm: string
    nmfwdm: string
    qlrlx: string
    qzysxlh: string
    sfbncjtjjzzcy: string
    sfsyqrzjgy: string
    shyqrdbxm: string
    shyqrdbzjhm: string
    shyqrdbzjlx: string
    shyqrdm: string
    sshy: string
    suyqrdm: string
    xb: string
    zjddm: string
  }
  zcAgent?: AgentAdd
  zrAgent?: AgentAdd
}) => http.post(`${prefix}/zjdLz/lz`, data)
export const getShyqrPage = (params: PageParam & { shyqrdbxm: string }) => http.get(`${prefix}/shyqr/page`, params)
export const getZjdDceByYwh = (params: { ywh: string }) => http.get(`${prefix}/zjdDce/getByYwh`, params)
export const getZjdDcsByYwh = (params: { ywh: string }) => http.get(`${prefix}/zjdDcs/getByYwh`, params)
export const getZjdDcyByYwh = (params: { ywh: string }) => http.get(`${prefix}/zjdDcy/getByYwh`, params)
export const getJgPage = (params: PageParam & {
  jglx?: string
  qydmSet?: string[]
}) => http.get(`${prefix}/jg/page`, params, { paramsSerializer: (parameter: any) => qs.stringify(parameter, { arrayFormat: 'repeat' }) })
export const jgSave = (data: Omit<SuperviseInfo, 'id' | 'ja_label' | 'num' | 'zjddm'>) => http.post(`${prefix}/jg/save`, data)
export const jgUpdate = (data: SuperviseInfo) => http.post(`${prefix}/jg/update`, data)
export const jgRemove = (id: string) => http.delete(`${prefix}/jg/remove/${id}`)
export const getJgCountList = (params: { areaCode: string }) => http.get(`${prefix}/jg/count_list`, params)
export const getZyyctcPage = (params: PageParam & {
  sqrxm?: string
  sqrzjhm?: string
  qydmSet?: string[]
}) => http.get(`${prefix}/zyyctc/page`, params, { paramsSerializer: (parameter: any) => qs.stringify(parameter, { arrayFormat: 'repeat' }) })
export const zyyctcSave = (data: {
  agent?: AgentAdd
  zyyctc: Omit<ExitInfo, 'id' | 'operationBy' | 'operationTime' | 'serviceCoding'>
}) => http.post(`${prefix}/zyyctc/save`, data)
export const getYcsyPage = (params: PageParam & {
  sqrxm?: string
  sqrzjhm?: string
  qydmSet?: string[]
}) => http.get(`${prefix}/ycsy/page`, params, { paramsSerializer: (parameter: any) => qs.stringify(parameter, { arrayFormat: 'repeat' }) })
export const ycsySave = (data: {
  agent?: AgentAdd
  ycsy: Omit<PaidUseInfo, 'id' | 'operationBy' | 'operationTime' | 'serviceCoding' | 'shyqrdm'>
}) => http.post(`${prefix}/ycsy/save`, data)
