# Supplementary material for: Design and implementation of a comprehensive management platform for drilling engineering
Source: PLoS One. 2026 Feb 26;21(2):e0343700. doi: 10.1371/journal.pone.0343700 (PMC12944780; doi:10.1371/journal.pone.0343700)
Supplement: S2 File — The original code is for Web of the platform. (ZIP) [file pone.0343700.s002.zip › zttcglweb/src/assets/base.css]

/* color palette from <https://github.com/vuejs/theme> */
:root {
  font-size: .9vw;
  --vt-c-white: #ffffff;
  --vt-c-white-soft: #f8f8f8;
  --vt-c-white-mute: #f2f2f2;

  --vt-c-black: #181818;
  --vt-c-black-soft: #222222;
  --vt-c-black-mute: #282828;

  --vt-c-indigo: #2c3e50;

  --vt-c-divider-light-1: rgba(60, 60, 60, 0.29);
  --vt-c-divider-light-2: rgba(60, 60, 60, 0.12);
  --vt-c-divider-dark-1: rgba(84, 84, 84, 0.65);
  --vt-c-divider-dark-2: rgba(84, 84, 84, 0.48);

  --vt-c-text-light-1: var(--vt-c-indigo);
  --vt-c-text-light-2: rgba(60, 60, 60, 0.66);
  --vt-c-text-dark-1: var(--vt-c-white);
  --vt-c-text-dark-2: rgba(235, 235, 235, 0.64);
}

/* semantic color variables for this project */
:root {
  --color-background: var(--vt-c-white);
  --color-background-soft: var(--vt-c-white-soft);
  --color-background-mute: var(--vt-c-white-mute);

  --color-border: var(--vt-c-divider-light-2);
  --color-border-hover: var(--vt-c-divider-light-1);

  --color-heading: var(--vt-c-text-light-1);
  --color-text: var(--vt-c-text-light-1);

  --section-gap: 160px;
}

@media (prefers-color-scheme: dark) {
  :root {
    --color-background: var(--vt-c-black);
    --color-background-soft: var(--vt-c-black-soft);
    --color-background-mute: var(--vt-c-black-mute);

    --color-border: var(--vt-c-divider-dark-2);
    --color-border-hover: var(--vt-c-divider-dark-1);

    --color-heading: var(--vt-c-text-dark-1);
    --color-text: var(--vt-c-text-dark-2);
  }
}

*,
*::before,
*::after {
  box-sizing: border-box;
  margin: 0;
}

body {
  height: 100vh;
  color: var(--color-text);
  background: var(--color-background);
  transition:
    color 0.5s,
    background-color 0.5s;
  line-height: 1.6;
  font-family:
    Inter,
    -apple-system,
    BlinkMacSystemFont,
    'Segoe UI',
    Roboto,
    Oxygen,
    Ubuntu,
    Cantarell,
    'Fira Sans',
    'Droid Sans',
    'Helvetica Neue',
    sans-serif;
  text-rendering: optimizeLegibility;
  -webkit-font-smoothing: antialiased;
  -moz-osx-font-smoothing: grayscale;
}

/* 滚动条 */
::-webkit-scrollbar-button {
  width: 0;
  height: 0;
  display: none;
}
::-webkit-scrollbar-track {
  background: transparent;
}
::-webkit-scrollbar {
  display: none;
}
::-webkit-scrollbar-thumb {
  min-height: 28px;
  background-clip: padding-box;
  background: rgba(255, 255, 255, .29);
  box-shadow: 0 0 3px 2px rgba(0, 0, 0, .03);
  border-radius: 4px;
}
::-webkit-scrollbar-track,
::-webkit-scrollbar-thumb {
  border: 0;
}
