# Supplementary material for: Design and implementation of a comprehensive management platform for drilling engineering
Source: PLoS One. 2026 Feb 26;21(2):e0343700. doi: 10.1371/journal.pone.0343700 (PMC12944780; doi:10.1371/journal.pone.0343700)
Supplement: S2 File — The original code is for Web of the platform. (ZIP) [file pone.0343700.s002.zip › zttcglweb/src/assets/main.css]

@import './base.css';
@import 'dc-lib/style.css';

#app {
  height: 100%;
  font-weight: normal;
}

a,
.green {
  text-decoration: none;
  color: hsla(160, 100%, 37%, 1);
  transition: 0.4s;
  padding: 3px;
}

@media (hover: hover) {
  a:hover {
    background-color: hsla(160, 100%, 37%, 0.2);
  }
}

.table-operator {
  margin-bottom: 25px;
  overflow: hidden;
}

.link-button {
  outline: none !important;
}
