# Supplementary material for: Design and implementation of a comprehensive management platform for drilling engineering
Source: PLoS One. 2026 Feb 26;21(2):e0343700. doi: 10.1371/journal.pone.0343700 (PMC12944780; doi:10.1371/journal.pone.0343700)
Supplement: S2 File — The original code is for Web of the platform. (ZIP) [file pone.0343700.s002.zip › zttcglweb/src/components/echarts/Bar.vue]

<script lang="ts" setup>
import { use } from 'echarts/core'
import { CanvasRenderer } from 'echarts/renderers'
import { BarChart } from 'echarts/charts'
import {
  GridComponent,
  TitleComponent,
  TooltipComponent,
  LegendComponent,
} from 'echarts/components'
import { provide } from 'vue'
import VChart, { THEME_KEY } from 'vue-echarts'

defineProps<{ option: any }>()

use([CanvasRenderer, BarChart, GridComponent, TitleComponent, TooltipComponent, LegendComponent])

provide(THEME_KEY, 'dark')
</script>

<template>
  <VChart :option="option" autoresize></VChart>
</template>
