# Supplementary material for: Design and implementation of a comprehensive management platform for drilling engineering
Source: PLoS One. 2026 Feb 26;21(2):e0343700. doi: 10.1371/journal.pone.0343700 (PMC12944780; doi:10.1371/journal.pone.0343700)
Supplement: S2 File — The original code is for Web of the platform. (ZIP) [file pone.0343700.s002.zip › zttcglweb/src/components/echarts/index.ts]

import EchartsPie from './Pie.vue'
import EchartsBar from './Bar.vue'

export {
  EchartsPie,
  EchartsBar,
}
