# Supplementary material for: Design and implementation of a comprehensive management platform for drilling engineering
Source: PLoS One. 2026 Feb 26;21(2):e0343700. doi: 10.1371/journal.pone.0343700 (PMC12944780; doi:10.1371/journal.pone.0343700)
Supplement: S2 File — The original code is for Web of the platform. (ZIP) [file pone.0343700.s002.zip › zttcglweb/src/components/file-image/Uploader.vue]

<template>
  <el-upload :action="fileUploadUrl" :limit="999" :headers="{ 'Authorization': getToken() }" :on-success="handleSuccess"
    :on-remove="handleRemove" :accept="accept" :multiple="multiple" name="multipartFile" :file-list="fileList"
    :drag="drag" @change="handleChange" ref="uploadRef">
    <div v-if="!drag">
      <slot></slot>
    </div>
    <div v-else>
      <el-icon class="el-icon--upload" v-if="showIcon">
        <UploadFilled></UploadFilled>
      </el-icon>
      <div class="el-upload__text">拖拽或点击上传附件</div>
    </div>
  </el-upload>
</template>

<script lang="ts" setup>
import { ref, watch, defineEmits, defineProps } from 'vue'
import { ElUpload } from 'element-plus'
import { getToken } from 'dc-lib'
import { fileUploadUrl } from '../../api/modules/gdc'
// import { getKKPreviewUrl } from '../../utils'
import { ResponseData } from '../../api/interface'
import { FileInfo } from '../../types/gdc'
import { UploadFilled } from '@element-plus/icons-vue'
import { error } from '../../utils/notification'
import { UploadFile, UploadUserFile } from 'element-plus'
import { useUserStore } from '../../stores/user'
const userStore = useUserStore()
// const props = defineProps({
//   autoUpload: {
//     type: Boolean,
//     default: true,
//   },
//   accept: {
//     type: String,
//     default: '',
//   },
//   drag: {
//     type: Boolean,
//     default: false,
//   },
//   modelValue: any,
// })
const props = withDefaults(defineProps<{
  modelValue: any
  accept?: string
  multiple?: boolean
  drag?: boolean,
  showIcon?: boolean,
}>(), {
  multiple: false,
  drag: false,
  showIcon: false,
})
const username = ref<string>('')
const usrName = ref<string>('')
// const emits = defineEmits(['update:modelValue'])
const emits = defineEmits<{
  (event: 'update:modelValue', files: any): void
}>()
// const fileList: any = ref(props.modelValue)
const fileList = ref<UploadUserFile[]>([])
const uploadRef = ref<InstanceType<typeof ElUpload> | null>(null)
watch(() => userStore.userInfo, async val => {
  if (val?.username) {
    username.value = val.username
  }
  if (val?.usrname) {
    usrName.value = val.usrname
  }
}, { immediate: true })
watch(() => props.modelValue, (newVal) => {
  fileList.value = newVal
  // let files: any = []
  // newVal.forEach((item:any, index:number) => {
  //   console.log(item, "item", index)
  //   // let { data } = item.response as ResponseData<FileInfo>
  //   // // files[item.name] = data.id
  //   // console.log(data, "dadsadasd")
  //   let obj: any = {
  //     name: item.name || item.fileName,
  //     fileId: item.fileId,
  //     username: item.username,
  //     usrName: item.usrName,
  //     uploadTime: item.uploadTime,
  //   }
  //   files.push(obj)
  // })
  // fileList.value = files
}, { immediate: true })

const handleSuccess = (response: ResponseData<FileInfo>, file: UploadFile, files: UploadFile[]) => {
  if (response.code === 200) {

    // let files1: any = []
    files.forEach(item => {
      // console.log(item, "item111")
      if (item.response && item.uid === file.uid) {
        let { data } = item.response as ResponseData<FileInfo>
        // console.log(data, "data")
        let obj: any = {
          name: data.fileName,
          fileId: data.id,
          username: username.value,
          usrName: usrName.value,
          uploadTime: data.createTime,
          uid: item.uid,
        }
        fileList.value.push(obj)
      }
    })
    // fileList.value = files1
    emits('update:modelValue', fileList.value)

    // console.log(files1, "大哥")
    // fileList.value = files1
    // fileList.value = files.map(fileItem => fileItem.uid === file.uid ? { ...fileItem, fileId: response.data.id } : fileItem)

    // console.log(fileList.value, "fileList.value")
    // 触发自定义事件来更新父组件的状态（如果使用v-model，则不需要这一步）
    // 同样，触发update:modelValue事件
    // handleChange()
  } else {
    fileList.value.pop()
    error(response.msg)
  }
}

const handleRemove = (file: any, files: any[]) => {
  // console.log(file, "newFileL删除ist")

  // 从fileList中移除文件  
  const newFileList = fileList.value.filter((f: any) => f.name !== file.name)
  fileList.value = newFileList
  // console.log(newFileList, "newFileList")

  // 触发自定义事件来更新父组件的状态（如果使用v-model，则不需要这一步）
  // 同样，触发update:modelValue事件  
  emits('update:modelValue', fileList.value)
}

const handleChange = (file: any, files: any[]) => {
  // 这里可以根据需要处理文件变化，比如校验文件类型、大小等  
  // 但在这个例子中，我们主要关注成功上传和移除文件  
}


</script>

<style scoped>
/* 样式可以根据需要进行调整 */
</style>
