# Supplementary material for: Design and implementation of a comprehensive management platform for drilling engineering
Source: PLoS One. 2026 Feb 26;21(2):e0343700. doi: 10.1371/journal.pone.0343700 (PMC12944780; doi:10.1371/journal.pone.0343700)
Supplement: S2 File — The original code is for Web of the platform. (ZIP) [file pone.0343700.s002.zip › zttcglweb/src/components/file-uploader/Uploader.vue]

<script lang="ts" setup>
import { getToken } from 'dc-lib'
import { fileUploadUrl } from '../../api/modules/gdc'
import { UploadFile, UploadUserFile } from 'element-plus'
import { UploadFilled } from '@element-plus/icons-vue'
import { ref, watch } from 'vue'
import { getKKPreviewUrl } from '../../utils'
import { ResponseData } from '../../api/interface'
import { FileInfo } from '../../types/gdc'
import { error } from '../../utils/notification'

const props = withDefaults(defineProps<{
  modelValue: string
  accept?: string
  multiple?: boolean
}>(), {
  multiple: false,
})
const emits = defineEmits<{
  (event: 'update:modelValue', files: string): void
  (event: 'success'): void
}>()

const fileList = ref<UploadUserFile[]>([])

const handleDefaultFilesChange = async () => {
  // 防止重复刷新
  if (fileList.value.length > 0) {
    return false
  }
  const files: UploadUserFile[] = []
  const defaultFiles = props.modelValue ? JSON.parse(props.modelValue) : {}
  let uid = 0
  for (const fileName in defaultFiles) {
    // console.log(fileName,"fileName")
    files.push({
      uid,
      name: fileName,
      status: 'success',
      url: getKKPreviewUrl(defaultFiles[fileName], fileName),
      response: {
        code: 200,
        data: { id: defaultFiles[fileName] },
      },
    })
  }
  // console.log(files,"files")
  fileList.value = files
}
const handleChange = () => {
  const files: Record<string, string> = {}
  fileList.value.forEach(file => files[file.name] = (file.response as ResponseData<FileInfo>).data.id)
  emits('update:modelValue', JSON.stringify(files))
}
const handleRemove = (file: UploadFile) => {
  fileList.value = fileList.value.filter(fileItem => fileItem.uid !== file.uid)
  handleChange()
}
const handleFileUpload = (response: ResponseData<FileInfo>, file: UploadFile, files: UploadFile[]) => {
  if (response.code === 200) {
    fileList.value = files.map(fileItem => fileItem.uid === file.uid ? {
      ...fileItem,
      url: getKKPreviewUrl(response.data.id, response.data.fileName),
    } : fileItem)
    handleChange()
    emits('success')
  } else {
    fileList.value.pop()
    error(response.msg)
  }
}

watch(() => props.modelValue, handleDefaultFilesChange, { immediate: true })
</script>

<template>
  <el-upload
    :accept="accept"
    :action="fileUploadUrl"
    :headers="{ 'Authorization': getToken() }"
    :multiple="multiple"
    :on-remove="handleRemove"
    :on-success="handleFileUpload"
    :file-list="fileList"
    name="multipartFile"
    drag
  >
    <el-icon class="el-icon--upload">
      <UploadFilled></UploadFilled>
    </el-icon>
    <div class="el-upload__text">拖拽或点击上传附件</div>
  </el-upload>
</template>
