# Supplementary material for: Design and implementation of a comprehensive management platform for drilling engineering
Source: PLoS One. 2026 Feb 26;21(2):e0343700. doi: 10.1371/journal.pone.0343700 (PMC12944780; doi:10.1371/journal.pone.0343700)
Supplement: S2 File — The original code is for Web of the platform. (ZIP) [file pone.0343700.s002.zip › zttcglweb/src/components/img-viewer/Viewer.vue]

<script lang="ts" setup>
import { ref, watch } from 'vue'
import { getFile } from '../../api/modules/gdc'

const props = defineProps<{
  imgIds: string[]
}>()

const imgs = ref<string[]>([])
const getImg = async (imgId: string, index: number) => {
  const { data, headers } = await getFile(imgId)
  const file = headers['content-disposition'].includes('svg') ? await data.text() : data
  imgs.value[index] = URL.createObjectURL(new Blob([file]))
}
const getImgList = () => {
  imgs.value = new Array(props.imgIds.length).fill('')
  props.imgIds.forEach((imgId, imgIndex) => getImg(imgId, imgIndex))
}

watch(() => props.imgIds, getImgList, { immediate: true })
</script>

<template>
  <div class="img-list">
    <el-image
      v-for="(img, imgIndex) in imgs"
      :key="imgIndex"
      :src="img"
      :preview-src-list="imgs"
      :initial-index="imgIndex"
      fit="cover"
      class="img-item"
    ></el-image>
  </div>
</template>

<style lang="scss" scoped>
.img-list {
  display: flex;
  align-items: center;
  flex-wrap: wrap;
}

.img-item {
  width: 100px;
  height: 100px;
  margin-bottom: 10px;

  &:not(:last-child) {
    margin-right: 10px;
  }
}
</style>
