# Supplementary material for: Design and implementation of a comprehensive management platform for drilling engineering
Source: PLoS One. 2026 Feb 26;21(2):e0343700. doi: 10.1371/journal.pone.0343700 (PMC12944780; doi:10.1371/journal.pone.0343700)
Supplement: S2 File — The original code is for Web of the platform. (ZIP) [file pone.0343700.s002.zip › zttcglweb/src/components/tools/PageHeader.vue]

<script lang="ts" setup>
import { ref } from 'vue'
import { useRoute } from 'vue-router'

defineProps<{ summary?: string }>()
const route = useRoute()
const headerLeft = ref('0')

defineExpose({ resetHeaderLeft: (val: string) => headerLeft.value = val})
</script>

<template>
  <div :style="{ left: headerLeft }" class="page-header">
    <div class="page-header-index-wide">
      <div class="detail">
        <div class="main">
          <div class="row">
            <img src="data:image/png;base64,iVBORw0KGgoAAAANSUhEUgAAABIAAAASCAYAAABWzo5XAAAAAXNSR0IArs4c6QAAAERlWElmTU0AKgAAAAgAAYdpAAQAAAABAAAAGgAAAAAAA6ABAAMAAAABAAEAAKACAAQAAAABAAAAEqADAAQAAAABAAAAEgAAAACaqbJVAAAAT0lEQVQ4EWNksO17xkAKOFwkhU05EzZBcsRGDSIcaiy4lBy7PlUMm5ywoBTWWB4NbGyhhSpGtTBiRDUXwbuJI3YQKlBZVHPRqEGoAYuNBwDZgAh7kzwzCQAAAABJRU5ErkJggg==" alt="" class="logo">
            <h1 class="title">{{ route.meta.title }}</h1>
          </div>
          <div v-if="summary" class="header-content">{{ summary }}</div>
        </div>
      </div>
    </div>
  </div>
</template>

<style lang="scss" scoped>
.page-header {
  background: #fff;
  padding: 20px 32px;
  border-bottom: 1px solid #e8e8e8;
  position: fixed;
  top: 55px;
  left: 0;
  width: 100%;
  z-index: 98;
  
  .detail {
    display: flex;
    
    .main {
      width: 100%;
      flex: 0 1 auto;
      
      .row {
        display: flex;
        align-items: center;
        width: 100%;
      }

      .title {
        font-size: 20px;
        font-weight: 500;
        line-height: 28px;
        color: rgba(0, 0, 0, .85);
        margin-bottom: 16px;
        flex: auto;
      }

      .logo {
        width: 18px;
        height: 18px;
        margin-right: 16px;
        margin-bottom: 16px;
      }
      
      .header-content {
        flex: auto;
        color: rgba(0, 0, 0, .45);
        line-height: 22px;
      }
    }
  }
}
</style>
