# Supplementary material for: Design and implementation of a comprehensive management platform for drilling engineering
Source: PLoS One. 2026 Feb 26;21(2):e0343700. doi: 10.1371/journal.pone.0343700 (PMC12944780; doi:10.1371/journal.pone.0343700)
Supplement: S2 File — The original code is for Web of the platform. (ZIP) [file pone.0343700.s002.zip › zttcglweb/src/components/tools/SearchWrapper.vue]

<script lang="ts" setup>
import { ElForm } from 'element-plus'
import { shallowRef } from 'vue'

const props = withDefaults(defineProps<{
  model: Record<string, unknown>
  hasReset?: boolean
  customReset?: () => void
  formOptions?: Record<string, unknown>
}>(), { hasReset: false })
const emits = defineEmits<{ (event: 'search'): void }>()

const formRef = shallowRef<InstanceType<typeof ElForm>>()

const handleReset = () => {
  if (props.customReset) {
    props.customReset()
  } else {
    formRef.value?.resetFields()
    emits('search',true)
  }
}
</script>

<template>
  <ElForm ref="formRef" v-bind="formOptions" :model="model" label-suffix="：">
    <el-row :gutter="16">
      <slot></slot>
      <el-col :md="4" :sm="24">
        <span class="table-page-search-submit-buttons">
          <el-button class="search-btn" type="primary" @click="$emit('search')">查询</el-button>
          <el-button class="search-btn" @click="handleReset">重置</el-button>
        </span>
      </el-col>
    </el-row>
  </ElForm>
</template>

<style scoped>
.table-page-search-submit-buttons {
  display: block;
  white-space: nowrap;
}

.search-btn {
  margin-left: 10px;
}
</style>
