# Supplementary material for: Design and implementation of a comprehensive management platform for drilling engineering
Source: PLoS One. 2026 Feb 26;21(2):e0343700. doi: 10.1371/journal.pone.0343700 (PMC12944780; doi:10.1371/journal.pone.0343700)
Supplement: S2 File — The original code is for Web of the platform. (ZIP) [file pone.0343700.s002.zip › zttcglweb/src/components/tools/Table2.vue]

<script lang="ts" setup>
import { ElTable } from 'element-plus'
import { nextTick, onMounted, reactive, ref, shallowRef, watch } from 'vue'
import { deepClone } from '../../utils'

const props = withDefaults(defineProps<{
  data: (parameter: {
    pageNumber: number
    pageSize: number
  }) => Promise<any>
  rowKey?: string
  checkOverPage?: boolean
  tableOptions?: Record<string, unknown>
  // 默认选中行
  defaultCheckedRows?: any[]
}>(), {
  checkOverPage: false,
  rowKey: 'id',
})
const emits = defineEmits<{
  (event: 'selectionChange', selection: any[]): void
  (event: 'currentChange', row: any): void
  (event: 'expandChange', ...params: any): void
}>()
const tableRef = shallowRef<InstanceType<typeof ElTable>>()
const loading = ref(false)
const listData = ref<any[]>([])
const pageParam = reactive({
  pageNumber: 1,
  pageSize: 10,
})
const totalCount = ref(0)
const rowSelected = ref<any[]>([])
const handleSelect = (rows: any[]) => {
  if (props.checkOverPage) {
    listData.value.forEach((data) => {
      const matchRow = (row: any) => data.drillingDemand.id === row.drillingDemand.id
      if (rows.some(matchRow)) {
        // 选中行如果不在rowSelected中就加进去
        !rowSelected.value.some(matchRow) && rowSelected.value.push(data)
      } else {
        // 取消选中的行从rowSelected中移除
        const delRowIndex = rowSelected.value.findIndex(matchRow)
        delRowIndex >= 0 && rowSelected.value.splice(delRowIndex, 1)
      }
    })

    emits('selectionChange', rowSelected.value)
  } else {

    emits('selectionChange', rows)
  }
}
const handleSizeChange = (val: number) => {
  if (pageParam.pageNumber * val > totalCount.value) {
    pageParam.pageNumber = 1
  }
}
const getList = async () => {
  loading.value = true
  const { records, totalRow } = await props.data(pageParam)
  listData.value = records
  totalCount.value = totalRow
  await nextTick()
  // 重新选中
  rowSelected.value.forEach((row) => {
    const rowData = listData.value.find(data => data[props.rowKey] === row[props.rowKey])
    rowData && tableRef.value?.toggleRowSelection(rowData, true)
  })
  loading.value = false
}
const refresh = () => {
  pageParam.pageNumber = 1
  getList()
  rowSelected.value = []
}
const refreshCurrent = () => {
  getList()
  rowSelected.value = []
}
const gotoPage = (current: number) => {
  pageParam.pageNumber = current
  refreshCurrent()
}
const refreshCurrentSmart = (count = 1) => {
  if (listData.value.length > count || pageParam.pageNumber === 1) {
    refreshCurrent()
  } else {
    gotoPage(pageParam.pageNumber - 1)
  }
}
const init = () => {
  rowSelected.value = deepClone(props.defaultCheckedRows || [])
  getList()
}

watch(() => props.data, refresh)

onMounted(init)

defineExpose({
  refresh,
  refreshCurrent,
  refreshCurrentSmart,
  getListData: () => listData.value,
  clearSelection: ()=> {tableRef.value.clearSelection();rowSelected.value=[]},
})
</script>

<template>
  <div v-loading="loading">
    <el-table
      ref="tableRef"
      v-bind="tableOptions"
      :data="listData"
      :row-key="rowKey"
      @select="handleSelect"
      @select-all="handleSelect"
      @current-change="row => $emit('currentChange', row)"
      @expand-change="(...params) => $emit('expandChange', ...params)"
    >
      <slot></slot>
    </el-table>
    <el-pagination
      v-model:current-page="pageParam.pageNumber"
      v-model:page-size="pageParam.pageSize"
      :total="totalCount"
      class="pagination"
      @size-change="handleSizeChange"
      @current-change="getList"
    ></el-pagination>
  </div>
</template>

<style scoped>
.pagination {
  margin-top: 10px;
}
</style>
