# Supplementary material for: Design and implementation of a comprehensive management platform for drilling engineering
Source: PLoS One. 2026 Feb 26;21(2):e0343700. doi: 10.1371/journal.pone.0343700 (PMC12944780; doi:10.1371/journal.pone.0343700)
Supplement: S2 File — The original code is for Web of the platform. (ZIP) [file pone.0343700.s002.zip › zttcglweb/src/components/tools/Tables.vue]

<script lang="ts" setup>
import { onMounted, ref, shallowRef } from 'vue'
import PageHeader2 from './PageHeader.vue'
import elementResizeDetectorMaker from 'element-resize-detector'

import { useRoute } from 'vue-router'
import PageHeader from './PageHeader.vue'

defineProps<{ summary?: string }>()
const route = useRoute()
const headerLeft = ref('0')

defineExpose({ resetHeaderLeft: (val: string) => headerLeft.value = val})
const containerRef = shallowRef<HTMLElement>()
const headerRef = shallowRef<InstanceType<typeof PageHeader2>>()
const headerHeight = ref('0')
const listenContainerWidth = () => {
  const erd = elementResizeDetectorMaker()
  containerRef.value && erd.listenTo(containerRef.value, ele => headerRef.value?.resetHeaderLeft(`${document.body.offsetWidth - ele.offsetWidth}px`))
  headerRef.value && erd.listenTo(headerRef.value.$el, ele => headerHeight.value = `${ele.offsetHeight}px`)
}

onMounted(listenContainerWidth)
</script>

<template>
  <div ref="containerRef" :style="{ paddingTop: headerHeight }">
    <PageHeader ref="headerRef" :summary="summary"></PageHeader>
    <div class="content">
      <slot></slot>
    </div>
  </div>
</template>

<style scoped>


</style>
