# Supplementary material for: Design and implementation of a comprehensive management platform for drilling engineering
Source: PLoS One. 2026 Feb 26;21(2):e0343700. doi: 10.1371/journal.pone.0343700 (PMC12944780; doi:10.1371/journal.pone.0343700)
Supplement: S2 File — The original code is for Web of the platform. (ZIP) [file pone.0343700.s002.zip › zttcglweb/src/components/tools/index.ts]

import SearchWrapper from "./SearchWrapper.vue"
import Table from "./Table.vue"
import Table2 from "./Table2.vue"
import Page from "./Page.vue"
import Tables from "./Tables.vue"

export {
  SearchWrapper,
  Table,
  Table2,
  Page,
  Tables,
}
