# Supplementary material for: Design and implementation of a comprehensive management platform for drilling engineering
Source: PLoS One. 2026 Feb 26;21(2):e0343700. doi: 10.1371/journal.pone.0343700 (PMC12944780; doi:10.1371/journal.pone.0343700)
Supplement: S2 File — The original code is for Web of the platform. (ZIP) [file pone.0343700.s002.zip › zttcglweb/src/components/uploader-image/index.vue]

<script lang="ts" setup>
import { getToken } from 'dc-lib'
import { fileUploadUrl } from '../../api/modules/gdc'
import { UploadFile, UploadUserFile } from 'element-plus'
import { UploadFilled } from '@element-plus/icons-vue'
import { ref, watch } from 'vue'
import { getKKPreviewUrl } from '../../utils'
import { ResponseData } from '../../api/interface'
import { FileInfo } from '../../types/gdc'
import { error } from '../../utils/notification'
import { genFileId } from 'element-plus'
import type { UploadInstance, UploadProps, UploadRawFile } from 'element-plus'
const props = withDefaults(defineProps<{
    modelValue: string
    accept?: string
    multiple?: boolean
    title?: string
    limit?: Number
    imageUrl?: string
}>(), {
    multiple: false,
})
const emits = defineEmits<{
    (event: 'update:modelValue', files: string): void
    (event: 'success'): void
}>()

const fileList = ref<UploadUserFile[]>([])

const handleDefaultFilesChange = async () => {
    // 防止重复刷新
    if (fileList.value.length > 0) {
        return false
    }
    const files: UploadUserFile[] = []
    const defaultFiles = props.modelValue ? JSON.parse(props.modelValue) : {}
    let uid = 0
    for (const fileName in defaultFiles) {
        files.push({
            uid,
            name: fileName,
            status: 'success',
            url: getKKPreviewUrl(defaultFiles[fileName], fileName),
            response: {
                code: 200,
                data: { id: defaultFiles[fileName] },
            },
        })
    }
    fileList.value = files
}
const handleChange = (id: string) => {
    // const files: string = ''
    //     fileList.value.forEach((item=>{
    //         console.log(item)
    //         files=   item.response.data.id
    //     }))
    // fileList.value.forEach(file => file.response.data.id)
    //     console.log(files,"handleChange")
    emits('update:modelValue', id)
}
const handleRemove = (file: UploadFile) => {
    fileList.value = fileList.value.filter(fileItem => fileItem.uid !== file.uid)
    handleChange('')
}
const handleFileUpload = (response: ResponseData<FileInfo>, file: UploadFile, files: UploadFile[]) => {
    // console.log(response, "res")
    // console.log(file, "file")
    // console.log(files, "files")
    if (response.code === 200) {
        fileList.value = files.map(fileItem => fileItem.uid === file.uid ? {
            ...fileItem,
            url: getKKPreviewUrl(response.data.id, response.data.fileName),
        } : fileItem)

        handleChange(response.data.id)
        emits('success')
    } else {
        fileList.value.pop()
        error(response.msg)
    }
}
const upload = ref<UploadInstance>()
watch(() => props.modelValue, handleDefaultFilesChange, { immediate: true })
const handleExceed: UploadProps['onExceed'] = (files) => {
    // console.log(files,"files")
    upload.value!.clearFiles()
    const file = files[0] as UploadRawFile
    file.uid = genFileId()
    upload.value!.handleStart(file)
}
const hanldeChange = (uploadFile: any, uploadFiles: any) => {
    // console.log(uploadFile,uploadFiles,"hanldeChange")
}
</script>

<template>
    <el-upload :accept="accept" ref="upload" :action="fileUploadUrl" :headers="{ 'Authorization': getToken() }"
        :multiple="multiple" :on-remove="handleRemove" :on-success="handleFileUpload" :limit="limit"
        :file-list="fileList" name="multipartFile" drag :on-exceed="handleExceed" :on-change="hanldeChange">
        <div v-if="title">
            <el-icon class="el-icon--upload">
                <UploadFilled></UploadFilled>
            </el-icon>
            <div class="el-upload__text">{{ title }}</div>
        </div>
    </el-upload>
</template>
