# Supplementary material for: Design and implementation of a comprehensive management platform for drilling engineering
Source: PLoS One. 2026 Feb 26;21(2):e0343700. doi: 10.1371/journal.pone.0343700 (PMC12944780; doi:10.1371/journal.pone.0343700)
Supplement: S2 File — The original code is for Web of the platform. (ZIP) [file pone.0343700.s002.zip › zttcglweb/src/config/dc.ts]

import DCGlobalComponent, { handleDCInitData } from 'dc-lib'

export const dcConfigData = {
  uri: "drilling",
  apiBaseUrl: "/gdc",
  kkUrl: "/onlinePreview",
  uReportUrl: "/gdc/report",
  token: "",
  systemMark: "drilling",
  systemId: "c76e81bc21a02975fd448be05c57bb7a",
  tenantId: "2ab5e12e212440acb2b632505916fd25",
  // 新增用户绑定的主键
  roleIds: ["a9a25c6bf532440259cbb1b781c0d486"],
  hasTenant: true,
  msConfig: {
    wsUrl: "/ws",
    type: "type",
    polymerizedTypes: ["task"],
  },
}

handleDCInitData(dcConfigData)

export default DCGlobalComponent
