# Supplementary material for: Design and implementation of a comprehensive management platform for drilling engineering
Source: PLoS One. 2026 Feb 26;21(2):e0343700. doi: 10.1371/journal.pone.0343700 (PMC12944780; doi:10.1371/journal.pone.0343700)
Supplement: S2 File — The original code is for Web of the platform. (ZIP) [file pone.0343700.s002.zip › zttcglweb/src/config/router.config.ts]

import { RouteRecordRaw } from 'vue-router'
// import Layout from "../layouts";
export const staticRouter: RouteRecordRaw[] = [
  {
    path: '/',
    redirect: '/layout',
  },
  {
    path: '/login',
    name: 'login',
    component: () => import('../views/user/Login.vue'),
    meta: { title: '登录' },
  },
  {
    path: '/layout',
    name: 'layout',
    component: () => import('../layouts/Index.vue'),
    children: [],
    redirect: '/guide',
  },
  {
    path: '/guide',
    name: 'guide',
    component: () => import('../views/home/GuidePage.vue'),
    meta: { title: '引导页' },
  },
  {
    path: '/404',
    name: '404',
    component: () => import('../views/error/404.vue'),
    meta: { title: '404页面' },
  },
  {
    path: '/system',
    name: 'System',
    component: () => import('../layouts/Index.vue'),
    // redirect: 'settings',
    children: [
      {
        path: "settings",
        component: () => import("../views/settings/index.vue"),
        name: "Settings",
        meta: { title: "租户详情展示" },
      },
    ],
    meta: { title: '个人设置' },
  },
  {
    path: '/1401',
    name: '1401',
    component: () => import('../views/error/1401.vue'),
    meta: { title: '账号异常' },
  },
  {
    path: '/1402',
    name: '1402',
    component: () => import('../views/error/1402.vue'),
    meta: { title: '无权限' },
  },
]
