# Supplementary material for: Design and implementation of a comprehensive management platform for drilling engineering
Source: PLoS One. 2026 Feb 26;21(2):e0343700. doi: 10.1371/journal.pone.0343700 (PMC12944780; doi:10.1371/journal.pone.0343700)
Supplement: S2 File — The original code is for Web of the platform. (ZIP) [file pone.0343700.s002.zip › zttcglweb/src/consts/drillingDemand.ts]

export const drillingDemand={
  '1':"已通过",
  // '2':"已接收",
  '3':"已拒绝",
  '4':"审批中",
  '5':"已驳回",
  '6':"已撤回",
  '7':"待发起",
}
