# Supplementary material for: Design and implementation of a comprehensive management platform for drilling engineering
Source: PLoS One. 2026 Feb 26;21(2):e0343700. doi: 10.1371/journal.pone.0343700 (PMC12944780; doi:10.1371/journal.pone.0343700)
Supplement: S2 File — The original code is for Web of the platform. (ZIP) [file pone.0343700.s002.zip › zttcglweb/src/consts/index.ts]

export const PROJECT_PROCESS = [
  '钻井质量控制',
  '施工单位选',
  '工程设计跟踪',
  '征地跟踪',
  '井场建设跟踪',
  '钻井设备安装跟踪',
  '开钻',
  '钻井过程监督',
  '完钻封孔',
  '野外验收',
  '信息化验收',
  '成果验收',
  '项目结束',
]
// 附录2表单类型:工程数据表单类型描述
export const rowData = (row: string) => {
  switch (row) {
    case 'SHIFT_REPORT':
      return '钻井工程班报表'
    case 'DRILLING_FLUID_DAILY':
      return '钻井液日报表'
    case 'CORE_CATALOG':
      return '岩心编录表'
    case 'INCLINOMETRY':
      return '测斜数据表'
    case 'CORING_STATISTICS':
      return '取心统计表'
    case 'CORING_LOG':
      return '岩心取样登记表'
    case 'LOG_HOLE_DAILY':
      return '录井日报表'
    case 'DRILLING_TIME':
      return '钻时记录表'
    case 'DEPTH_ADJUST':
      return '孔深校正记录'
    case 'HYDROMETRY':
      return '简易水文观测记录表'
    case 'FIXED_HOLE':
      return '固井施工记录'
    case 'PRESS_TEST':
      return '套管柱试压记录表'
    case 'DRILLING_FINISH':
      return '封孔登记表'
    default:
      return ''
  }
}
//   附录1 - 工程过程描述
export const projectProcess = (row: string) => {
  switch (row) {
    case 'POSTION_TRACKING':
      return '钻井质量控制'
    case 'TEAM_CHOOSE':
      return '施工单位优选'
    case 'DESIGN_TRACKING':
      return '工程设计跟踪'
    case 'REQUISITION_TRACKING':
      return '征地跟踪'
    case 'CONSTRUCTION_TRACKING':
      return '井场建设跟踪'
    case 'INSTALL_TRACKING':
      return '钻井设备安装跟踪'
    case 'DRILL_START':
      return '开钻'
    case 'PROCESS_SUPERVISION':
      return '钻井过程监督'
    case 'DRILL_FINISH':
      return '完钻封孔'
    case 'FIELD_ACCEPTANCE':
      return '野外验收'
    case 'INFORMATIONAL_ACCEPTANCE':
      return '信息化验收'
    case 'ACHIEVEMENT_ACCEPTANCE':
      return '成果验收'
    case 'PROJECT_END':
      return '项目结束'
    default:
      return ''
  }
}
