# Supplementary material for: Design and implementation of a comprehensive management platform for drilling engineering
Source: PLoS One. 2026 Feb 26;21(2):e0343700. doi: 10.1371/journal.pone.0343700 (PMC12944780; doi:10.1371/journal.pone.0343700)
Supplement: S2 File — The original code is for Web of the platform. (ZIP) [file pone.0343700.s002.zip › zttcglweb/src/consts/knowledgeType.ts]

export const knowledgeType={
  'REPOSITORY':"REPOSITORY",
  'STANDARD':"STANDARD",
  'TYPICAL':"TYPICAL",
  'DISPOSAL':"DISPOSAL",
  'OTHER':"OTHER",
}

export const knowledgeTypeDict={
  'REPOSITORY':"知识库",
  'STANDARD':"标准规范",
  'TYPICAL':"典型案例",
  'DISPOSAL':"处置预案",
  'OTHER':"其他文档",
}
