# Supplementary material for: Design and implementation of a comprehensive management platform for drilling engineering
Source: PLoS One. 2026 Feb 26;21(2):e0343700. doi: 10.1371/journal.pone.0343700 (PMC12944780; doi:10.1371/journal.pone.0343700)
Supplement: S2 File — The original code is for Web of the platform. (ZIP) [file pone.0343700.s002.zip › zttcglweb/src/consts/menu.ts]

export const commonMenus = ['/overall', '/equipment', '/rig', '/device/core-rig', '/device/oil-rig', '/device/other-rig', '/rig/tool', '/device/drill-rode', '/device/coring-rig', '/device/power-rig', '/instrument', '/device/inclinometer', '/device/mud-tester', '/device/measuring-well', '/device/logging-well', '/device/control-well', '/device/mun-material', '/device/measuring-well', '/device/logging-well', '/device/control-well', '/device/mun-material', '/device/talent-team', '/device/talent', '/device/technical', '/device/wokerman']

export const needMenus = ['/overall/ability-info', '/need/need-filling', '/need/approval']

export const serviceMenus = ['/need/need-accept', '/need/need-accept-statistic', '/need/order-pool', '/need/approval']
