# Supplementary material for: Design and implementation of a comprehensive management platform for drilling engineering
Source: PLoS One. 2026 Feb 26;21(2):e0343700. doi: 10.1371/journal.pone.0343700 (PMC12944780; doi:10.1371/journal.pone.0343700)
Supplement: S2 File — The original code is for Web of the platform. (ZIP) [file pone.0343700.s002.zip › zttcglweb/src/layouts/Index.vue]

<script lang="ts" setup>
import { getToken, removeToken } from 'dc-lib'
import { useUserStore } from '../stores/user'
import { RouteMenu } from '../types'
import { MenuInfo } from '../types/gdc'
import { deepClone } from '../utils'
import { useAppStore } from '../stores/app'
import { useRoute, useRouter } from 'vue-router'
import { ref, watch } from 'vue'
import SubMenu from './SubMenu.vue'
import { House, SwitchButton ,Setting} from '@element-plus/icons-vue'
import { getFile, logout } from '../api/modules/gdc'
import { dcConfigData } from '../config/dc'
import { RouterView } from 'vue-router'
import * as dd from 'dingtalk-jsapi'
import LocalStoreUtil from '../utils/LocalStoreUtil'
import {commonMenus, needMenus, serviceMenus} from '../consts/menu'

const userStore = useUserStore()
const appStore = useAppStore()
const route = useRoute()
const router = useRouter()
const menuList = ref<RouteMenu[]>([])
const systemIcon = ref('')
const userAvatar = ref('')

const messageTest = ()=>{

}
const handleClickMenu = (subItem: RouteMenu) => {
  if (subItem.meta.frame) {
    window.open(subItem.path)
  } else {
    router.push(subItem.path)
  }
}
const handleLogout = async () => {
  if (LocalStoreUtil.isDdLogin()){
    LocalStoreUtil.removeDdLogin()
    await logout(dcConfigData.systemId)
    dd.biz.navigation.close({})
    return
  }
  await logout(dcConfigData.systemId)
  userStore.logout()
  removeToken()
}
const handleSettings = () => {
  router.push('/system/settings')
}
const assembleMenu = (permissions: MenuInfo[], parentInfo?: MenuInfo) => {
  const menuTree: RouteMenu[] = []
  let menuParents = deepClone(permissions)
  permissions.forEach(permission => {
    if (permission.parentPkId === (parentInfo?.id || '0')) {
      const menu: RouteMenu = {
        id: permission.id,
        path: permission.routePath,
        meta: {
          title: permission.menuName,
          permission: permission.permission.split('|'),
          icon: permission.icon,
          frame: permission.frame,
        },
      }
      menuParents = menuParents.filter(menuParent => menuParent.id !== permission.id)
      if (permission.createType === 3) {
        menu.meta.createType = permission.createType
        menu.path = (permission.routePath.indexOf('/') === 0 ? location.origin + permission.routePath : (permission.routePath.indexOf('http') === 0 ? permission.routePath : `http://${permission.routePath}`)) + (permission.takeToken ? `${(permission.routePath.includes('?') ? '&' : '?')}token=${getToken()}` : '')
      } else if (permission.menuType === 1) {
        menu.children = assembleMenu(menuParents, permission)
      }
      menuTree.push(menu)
    }
  })
  return menuTree
}
const init = () => {

  menuList.value = assembleMenu(userStore.menu.filter(menuItem => {

    let flag = menuItem.inxStatus === 0 && menuItem.menuType !== 3
    switch (sessionStorage.getItem('userGroup')) {
      case 'need':
        flag = flag && [...commonMenus, ...needMenus].includes(menuItem.routePath)
        break
      case 'service':
        flag = flag && [...commonMenus, ...serviceMenus].includes(menuItem.routePath)
        break
      default:
    }
    return flag
  }).sort((a, b) => a.sort - b.sort))
}

init()

watch(() => appStore.sysIcon, async val => {
  const img = JSON.parse(val)
  if (img.img) {
    const { data, headers } = await getFile(img.img)
    const file = headers['content-disposition'].includes('svg') ? await data.text() : data
    systemIcon.value = URL.createObjectURL(new Blob([file]))
  }
}, { immediate: true })
watch(() => userStore.userInfo, async val => {
  if (val?.avater) {
    const { data, headers } = await getFile(val?.avater)
    const file = headers['content-disposition'].includes('svg') ? await data.text() : data
    userAvatar.value = URL.createObjectURL(new Blob([file]))
  }
}, { immediate: true })
</script>

<template>
  <el-container class="layout">
    <el-header class="header">
      <div class="logo">
        <el-avatar :size="35">
          <img :src="systemIcon" alt="">
        </el-avatar>
        <span>{{ appStore.sysName }}</span>
      </div>
      <el-menu :default-active="route.path" :router="false" :unique-opened="true" mode="horizontal"
        background-color="#304eec" text-color="#ffffff" active-text-color="#ffffff" class="transverse-menu">
        <template v-for="subItem in menuList" :key="subItem.id">
          <el-sub-menu v-if="subItem.children?.length" :key="`${subItem.id}el-sub-menu`" :index="subItem.path">
            <template #title>
              <!-- <el-icon v-if="subItem.meta.icon"></el-icon> -->
              <span>{{ subItem.meta.title }}</span>
            </template>
            <SubMenu :menu-list="subItem.children"></SubMenu>
          </el-sub-menu>
          <el-menu-item v-else :key="`${subItem.id}el-menu-item`" :index="subItem.path"
            @click="handleClickMenu(subItem)">
            <!-- <el-icon v-if="subItem.meta.icon"></el-icon> -->
            <template #title>
              <span>{{ subItem.meta.title }}</span>
            </template>
          </el-menu-item>
        </template>
      </el-menu>
      <div class="toolbar-right">
        <div class="common-bg-other" @click="$router.push('/')">
          <el-icon>
            <House></House>
          </el-icon>
        </div>
        <div class="common-bg-other">
          <dc-msg-service></dc-msg-service>
<!--          <dc-msg-service show-more @more="messageTest" @toAudit="messageTest" @detail="messageTest"/>-->
        </div>
        <el-dropdown class="user-dropdown" trigger="click">
          <span class="user-info-container">
            <el-avatar :size="40" shape="square" class="user-avatar">
              <img :src="userAvatar" alt="">
            </el-avatar>
            <span>{{ userStore.userInfo?.usrname }}</span>
          </span>
          <template #dropdown>
            <el-dropdown-menu>
              <el-dropdown-item @click="handleSettings">
                <el-icon><Setting /></el-icon>
                <span>个人设置</span>
              </el-dropdown-item>
              <el-dropdown-item @click="handleLogout">
                <el-icon>
                  <SwitchButton></SwitchButton>
                </el-icon>
                <span>退出登录</span>
              </el-dropdown-item>
            </el-dropdown-menu>
          </template>
        </el-dropdown>
        <div class="common-bg-other" @click="handleLogout">
          <div class="logout">
            <el-icon>
              <SwitchButton></SwitchButton>
            </el-icon>
          </div>
          <span>登出</span>
        </div>
      </div>
    </el-header>
    <el-main class="main">
      <RouterView v-slot="{ Component, route }">
        <transition name="fade-transform" mode="out-in" appear>
          <component :is="Component" :key="route.path"></component>
        </transition>
      </RouterView>
    </el-main>
  </el-container>
</template>

<style lang="scss" scoped>
@import "@/assets/styles/sidebar.scss";

.layout {
  min-height: 100vh;

  .header {
    position: fixed;
    top: 0;
    left: 0;
    box-sizing: border-box;
    display: flex;
    align-items: center;
    justify-content: space-between;
    width: 100%;
    height: 55px;
    padding: 0;
    background-color: $drilling-top-menu-color;
    border-bottom: 1px solid #f1f1f1;
    z-index: 999;

    .logo {
      display: flex;
      justify-content: center;
      align-items: center;
      min-width: 210px;
      margin-right: 30px;
      cursor: pointer;

      span {
        font-size: 18px;
        font-weight: bold;
        color: #fff;
        white-space: nowrap;
        margin-left: 8px;
      }
    }

    .transverse-menu {
      flex: 1;
      height: 100%;
      overflow: hidden;
      border-bottom: none;
      --el-menu-bg-color: $drilling-top-menu-color !important;
      --el-menu-hover-bg-color: rgba(69, 58, 184, 0.5) !important;

      :deep(.el-menu-item),
      :deep(.el-sub-menu) {
        height: 54px !important;

        .el-sub-menu__title {
          height: 100%;
        }
      }

      :deep(.is-active) {
        background-color: rgba(69, 58, 184, 0.5) !important;
        border-bottom-color: rgba(69, 58, 184, 0.5) !important;

        &::before {
          background: rgba(69, 58, 184, 0.5);
        }

        .el-sub-menu__title {
          background-color: rgba(69, 58, 184, 0.5) !important;
          border-bottom-color: rgba(69, 58, 184, 0.5) !important;
        }
      }
    }

    .toolbar-right {
      display: flex;
      align-items: center;
      justify-content: center;

      .common-bg-other {
        display: flex;
        justify-content: center;
        align-items: center;
        height: 64px;
        padding-left: 15px;
        padding-right: 15px;
        cursor: pointer;
        color: #fff;

        &:hover {
          color: #fff;
          background-color: var(--el-color-primary);
        }

        &:active {
          color: #fff;
          background-color: var(--el-color-primary);
        }
      }

      .user-dropdown {
        height: 54px;
        padding-left: 15px;
        padding-right: 15px;
        color: #fff;

        .user-info-container {
          display: flex;
          align-items: center;
          justify-content: center;

          .user-avatar {
            width: 24px;
            height: 24px;
            margin-right: 12px;
          }
        }
      }

      .logout {
        display: flex;
        align-items: center;
        justify-content: center;
        margin-right: 0.35rem;
      }
    }
  }

  .main {
    box-sizing: border-box;
    padding: 0;
    margin-top: 50px;
    overflow-x: hidden;
    background: #f0f2f5;

    &::-webkit-scrollbar {
      background-color: #f0f2f5;
    }
  }
}
</style>
