# Supplementary material for: Design and implementation of a comprehensive management platform for drilling engineering
Source: PLoS One. 2026 Feb 26;21(2):e0343700. doi: 10.1371/journal.pone.0343700 (PMC12944780; doi:10.1371/journal.pone.0343700)
Supplement: S2 File — The original code is for Web of the platform. (ZIP) [file pone.0343700.s002.zip › zttcglweb/src/layouts/SubMenu.vue]

<script lang="ts" setup>
import { useRouter } from 'vue-router'
import { RouteMenu } from '../types'

defineProps<{ menuList: RouteMenu[] }>()
const router = useRouter()
const handleClickMenu = (subItem: RouteMenu) => {
  if (subItem.meta.frame) {
    window.open(subItem.path)
  } else {
    router.push(subItem.path)
  }
}
</script>

<template>
  <template v-for="subItem in menuList" :key="subItem.id">
    <el-sub-menu v-if="subItem.children?.length" :index="subItem.path">
      <template #title>
        <!-- <el-icon v-if="subItem.meta.icon"></el-icon> -->
        <span>{{ subItem.meta.title }}</span>
      </template>
      <SubMenu :menu-list="subItem.children"></SubMenu>
    </el-sub-menu>
    <el-menu-item v-else :index="subItem.path" @click="handleClickMenu(subItem)">
      <!-- <el-icon v-if="subItem.meta.icon"></el-icon> -->
      <template #title>
        <span>{{ subItem.meta.title }}</span>
      </template>
    </el-menu-item>
  </template>
</template>
