# Supplementary material for: Design and implementation of a comprehensive management platform for drilling engineering
Source: PLoS One. 2026 Feb 26;21(2):e0343700. doi: 10.1371/journal.pone.0343700 (PMC12944780; doi:10.1371/journal.pone.0343700)
Supplement: S2 File — The original code is for Web of the platform. (ZIP) [file pone.0343700.s002.zip › zttcglweb/src/main.ts]

import './assets/main.css'

import { createApp } from 'vue'
import { createPinia } from 'pinia'

import App from './App.vue'
import router from './router'
import dc from './config/dc'
import './permission'
import { auth } from './utils'
import packageJson from '../package.json'

import './assets/styles/index.scss' // 全局样式

const app = createApp(App)

app.use(createPinia())
app.use(router)
app.use(dc)

app.config.globalProperties.$auth = auth

declare module 'vue' {
  interface ComponentCustomProperties {
    $auth: typeof auth
  }
}

app.mount('#app')

console.log(`当前版本：${packageJson.version}`)
