# Supplementary material for: Design and implementation of a comprehensive management platform for drilling engineering
Source: PLoS One. 2026 Feb 26;21(2):e0343700. doi: 10.1371/journal.pone.0343700 (PMC12944780; doi:10.1371/journal.pone.0343700)
Supplement: S2 File — The original code is for Web of the platform. (ZIP) [file pone.0343700.s002.zip › zttcglweb/src/permission.ts]

import { getToken } from 'dc-lib'
import { staticRouter } from './config/router.config'
import router from './router'
import { useAuthStore } from './stores/auth'
import { useUserStore } from './stores/user'
import NProgress from 'nprogress'
import 'nprogress/nprogress.css'
import { useAppStore } from './stores/app'
import {commonMenus, needMenus, serviceMenus} from './consts/menu'

const whiteList = ['login','1401']
NProgress.configure({ showSpinner: false })

router.beforeEach(async (to, from, next) => {
  NProgress.start()
  if (getToken()) {
    if (to.path === '/login') {
      NProgress.done()
      return next({ path: '/' })
    } else {
      if (to.path === '/404' && to.redirectedFrom && [...commonMenus, ...needMenus, ...serviceMenus].includes(to.redirectedFrom.path)){
        return next({
          path: '/1402',
        })
      }
      console.log(to)
      const authStore = useAuthStore()
      if (authStore.authRouteData.length) {
        NProgress.done()
        return next()
      } else {
        const userStore = useUserStore()
        const appStore = useAppStore()
        appStore.getSystemSetting()
        await userStore.getUserData()
        await authStore.getAuthRouteData()
        const layout = staticRouter.find(item => item.name === 'layout')
        if (layout) {
          layout.children = authStore.authRouteDataGet
          router.addRoute(layout)
          router.addRoute({
            path: '/:pathMatch(.*)*',
            name: 'not-found',
            redirect: { name: '404' },
          })
        }
        NProgress.done()
        return next({
          ...to,
          replace: true,
        })
      }
    }
  } else {
    if (whiteList.includes(to.name?.toString() || '')) {
      NProgress.done()
      return next()
    } else {
      NProgress.done()
      return next({
        path: '/login',
        query: { redirect: to.fullPath },
      })
    }
  }
})
