# Supplementary material for: Design and implementation of a comprehensive management platform for drilling engineering
Source: PLoS One. 2026 Feb 26;21(2):e0343700. doi: 10.1371/journal.pone.0343700 (PMC12944780; doi:10.1371/journal.pone.0343700)
Supplement: S2 File — The original code is for Web of the platform. (ZIP) [file pone.0343700.s002.zip › zttcglweb/src/router/index.ts]

/*
 * @Author: pangwei pw374644043@gmail.com
 * @Date: 2024-03-19 16:15:01
 * @LastEditors: pangwei pw374644043@gmail.com
 * @LastEditTime: 2024-04-10 10:47:01
 */
import { createRouter, createWebHashHistory } from 'vue-router'
import { staticRouter } from '../config/router.config'

const router = createRouter({
  history: createWebHashHistory(),
  routes: staticRouter,
})

export default router
