# Supplementary material for: Design and implementation of a comprehensive management platform for drilling engineering
Source: PLoS One. 2026 Feb 26;21(2):e0343700. doi: 10.1371/journal.pone.0343700 (PMC12944780; doi:10.1371/journal.pone.0343700)
Supplement: S2 File — The original code is for Web of the platform. (ZIP) [file pone.0343700.s002.zip › zttcglweb/src/stores/app.ts]

import { defineStore } from "pinia"
import { getSetting } from "../api/modules/gdc"
import { dcConfigData } from "../config/dc"

export const useAppStore = defineStore('app', {
  state: () => ({
    sysName: '',
    sysIcon: '',
  }),
  getters: {
    sysNameGet: state => state.sysName,
    sysIconGet: state => state.sysIcon,
  },
  actions: {
    async getSystemSetting() {
      const { data } = await getSetting({ uri: dcConfigData.uri })
      for (let index = 0; index < data.length; index++) {
        if (data[index].systemMark === dcConfigData.systemId) {
          if (this.sysName && this.sysIcon) {
            break
          }
          if (data[index].paramMark === 'sys_name') {
            this.sysName = data[index].paramValue
            continue
          }
          if (data[index].paramMark === 'sys_icon') {
            this.sysIcon = data[index].paramValue
            continue
          }
        }
      }
    },
  },
})
