# Supplementary material for: Design and implementation of a comprehensive management platform for drilling engineering
Source: PLoS One. 2026 Feb 26;21(2):e0343700. doi: 10.1371/journal.pone.0343700 (PMC12944780; doi:10.1371/journal.pone.0343700)
Supplement: S2 File — The original code is for Web of the platform. (ZIP) [file pone.0343700.s002.zip › zttcglweb/src/stores/auth.ts]

import { defineStore } from "pinia"
import { getDCRouteData } from 'dc-lib'

export const useAuthStore = defineStore('auth', {
  state: () => ({
    authRouteData: [] as any[],
  }),
  getters: {
    authRouteDataGet: state => state.authRouteData,
  },
  actions: {
    async getAuthRouteData() {
      this.authRouteData = await getDCRouteData(import.meta.glob('/src/views/**/**.vue'))
    },
  },
})
