# Supplementary material for: Design and implementation of a comprehensive management platform for drilling engineering
Source: PLoS One. 2026 Feb 26;21(2):e0343700. doi: 10.1371/journal.pone.0343700 (PMC12944780; doi:10.1371/journal.pone.0343700)
Supplement: S2 File — The original code is for Web of the platform. (ZIP) [file pone.0343700.s002.zip › zttcglweb/src/stores/user.ts]

import { defineStore } from "pinia"
import { MenuInfo, UserInfo } from "../types/gdc"
import { getInfo } from "../api/modules/gdc"
import { removeToken } from 'dc-lib'
import { dcConfigData } from "../config/dc"

export const useUserStore = defineStore('user', {
  state: () => ({
    userInfo: undefined as (UserInfo['userEntity'] | undefined),
    permissionList: [] as UserInfo['permissionList'],
    roleList: [] as UserInfo['roleList'],
    menu: [] as MenuInfo[],
  }),
  getters: {
    userInfoGet: state => state.userInfo,
    permissionGet: state => state.permissionList,
    menuGet: state => state.menu,
  },
  actions: {
    async getUserData() {
      const { data } = await getInfo()
      this.userInfo = data.userEntity
      this.permissionList = data.permissionList
      this.roleList = data.roleList
      this.menu = data.menuMap[dcConfigData.systemId]
    },
    clearUserData() {
      this.userInfo = undefined
      this.permissionList = []
      this.roleList = []
    },
    logout() {
      // 清除用户数据
      this.clearUserData()
      // 清除token
      removeToken()
      // 清除用户分组
      sessionStorage.removeItem('userGroup')
      // 刷新页面
      location.reload()
    },
  },
})
