# Supplementary material for: Design and implementation of a comprehensive management platform for drilling engineering
Source: PLoS One. 2026 Feb 26;21(2):e0343700. doi: 10.1371/journal.pone.0343700 (PMC12944780; doi:10.1371/journal.pone.0343700)
Supplement: S2 File — The original code is for Web of the platform. (ZIP) [file pone.0343700.s002.zip › zttcglweb/src/types/assignment.ts]

export interface AssignmentInfo {
  assignBy: string
  assignDepth: number
  assignTime: string
  createDept: string
  createdBy: string
  createdTime: string
  drillingCapacity: number
  drillingFunding?: number
  id: string
  maxDrillingDepth: number
  projectId: string
  projectName?: string
  selfAssessDeillingDepth: number
  teamDept: string
  teamDeptId: string
  teamId: string
  teamName: string
}
