# Supplementary material for: Design and implementation of a comprehensive management platform for drilling engineering
Source: PLoS One. 2026 Feb 26;21(2):e0343700. doi: 10.1371/journal.pone.0343700 (PMC12944780; doi:10.1371/journal.pone.0343700)
Supplement: S2 File — The original code is for Web of the platform. (ZIP) [file pone.0343700.s002.zip › zttcglweb/src/types/audit.ts]

import { BooleanNumber } from "."

export interface ArriveBase {
  id: string
  bz: string
  ywh: string
  picIds: string
  farmName: string
  farmOpinion: string
  farmDate: string
  natureName: string
  natureOpinion: string
  natureDate: string
  otherName: string
  otherOpinion: string
  otherDate: string
  townName: string
  townOpinion: string
  townDate: string
}
export type Arrive1 = ArriveBase & {
  standardPerson: BooleanNumber
  standardLand: BooleanNumber
}
export type Arrive2 = ArriveBase & {
  standardZjd: BooleanNumber
  standardLocation: BooleanNumber
}
export type Arrive3 = ArriveBase & {
  standardZjd: BooleanNumber
  cjthzjdqk: string
  startData: string
  endData: string
  syzjdmj: number
  syfjzdmj: number
  jgcs: number
  jggd: number
  jgpmjt: string
  bgfbz: string
  jtName: string
  jtDate: string
}
