# Supplementary material for: Design and implementation of a comprehensive management platform for drilling engineering
Source: PLoS One. 2026 Feb 26;21(2):e0343700. doi: 10.1371/journal.pone.0343700 (PMC12944780; doi:10.1371/journal.pone.0343700)
Supplement: S2 File — The original code is for Web of the platform. (ZIP) [file pone.0343700.s002.zip › zttcglweb/src/types/circulate.ts]

import { AgentAdd, BooleanNumber } from "."

export interface CirculateFormData {
  lzdj: number
  lzfy: number
  lzmj: number
  lzqfwyt: string
  lzhfwyt: string
  attachment: string
  suyqrdbxm: string
  suyqryj: string
  remark: string
  zcfdbmc: string
  zcfdbzjlx: string
  zcfsfbjtjjzzcy: string
  zcfdbzjhm: string
  zcfIsAgent: BooleanNumber
  zcfshyqrdm: string
  zrfIsAgent: BooleanNumber
  zrfdbmc: string
  zrfdbzjhm: string
  zrfdbzjlx: string
  zrfsfbjtjjzzcy: string
  shyqbd: {
    bdcdyh: string
    bdcqzh: string
    bz: string
    dh: string
    dz: string
    ftzdmj: string
    fzjg: string
    gj: string
    hjszss: string
    hklx: string
    id: string
    nhdm: string
    nmfwdm: string
    qlrlx: string
    qzysxlh: string
    sfbncjtjjzzcy: string
    sfsyqrzjgy: string
    shyqrdbxm: string
    shyqrdbzjhm: string
    shyqrdbzjlx: string
    shyqrdm: string
    sshy: string
    suyqrdm: string
    xb: string
    zjddm: string
  }
  zcAgent: AgentAdd
  zrAgent: AgentAdd
}
export interface ExitInfo {
  barq: string
  bcfs: string
  bcje: number
  bz: string
  fj: string
  id: string
  isAgent: BooleanNumber
  jbrxm: string
  operationBy: string
  operationTime: string
  pzrq: string
  serviceCoding: string
  sqrq: string
  sqrxm: string
  sqrzjhm: string
  sqrzjlx: string
  tcfs: string
  tclx: string
  tcmj: number
  tcnx: number
  tcqllx: string
  zhfwmj: number
  zhfwzl: string
  zjddm: string
}
export interface PaidUseInfo {
  barq: string
  bz: string
  fj: string
  fkfs: string
  id: string
  isAgent: BooleanNumber
  jbrxm: string
  operationBy: string
  operationTime: string
  pzrq: string
  serviceCoding: string
  sfyhdz: string
  shyqrdm: string
  sqrq: string
  sqrxm: string
  sqrzjhm: string
  sqrzjlx: string
  ycsydqsj: string
  ycsyfs: string
  ycsyfy: number
  ycsykssj: string
  ycsymj: number
  ycsymjdj: number
  zjddm: string
}
