# Supplementary material for: Design and implementation of a comprehensive management platform for drilling engineering
Source: PLoS One. 2026 Feb 26;21(2):e0343700. doi: 10.1371/journal.pone.0343700 (PMC12944780; doi:10.1371/journal.pone.0343700)
Supplement: S2 File — The original code is for Web of the platform. (ZIP) [file pone.0343700.s002.zip › zttcglweb/src/types/drillingColumn.ts]

export class DrillingColumn{
  /**
   * 主键
   */
  id:string |undefined

  /**
   * 项目主键
   */
  projectId:string |undefined

  /**
   * 项目名称
   */
  projectName:string |undefined
}


export class DrillingColumnSub{
  /**
   * 主键
   */
  id:string |undefined

  /**
   * 钻孔主键
   */
  columnName:string |undefined

  /**
   * 钻孔深度
   */
   holeDepth:number |undefined

  /**
   * 岩心长度
   */
   coringLength:number |undefined

  /**
   * 地质类型
   */
  geologicalType:string |undefined

  /**
   * 描述
   */
  remark:string |undefined

  /**
   * 柱状图主键
   */
  column_id:string |undefined
}
