# Supplementary material for: Design and implementation of a comprehensive management platform for drilling engineering
Source: PLoS One. 2026 Feb 26;21(2):e0343700. doi: 10.1371/journal.pone.0343700 (PMC12944780; doi:10.1371/journal.pone.0343700)
Supplement: S2 File — The original code is for Web of the platform. (ZIP) [file pone.0343700.s002.zip › zttcglweb/src/types/drillingDemand.ts]

export interface DrillingDemand {
  id: string;

  /**
   * 创建人
   */
  createdBy: string;

  /**
   * 创建时间
   */
  createdTime: Date;

  /**
   * 创建部门
   */
  createDeptId: string;

  /**
   * 创建部门名称
   */
  createDeptName: string;

  /**
   * 队伍主键
   */
  teamId: string;

  /**
   * 队伍名称
   */
  teamName: string;

  /**
   * 队伍部门主键
   */
  teamDeptId: string;

  /**
   * 队伍部门名称
   */
  teamDeptName: string;

  /**
   * 项目名称
   */
  itemNameDemand: string;

  /**
   * 项目主键
   */
  itemNameServer: string;

  /**
   * 施钻地址
   */
  holeArea: string;

  /**
   * 钻孔深度
   */
  holeDepth: number;

  /**
   * 钻孔工作量
   */
  holeWorkload: number;

  /**
   * 预计开始时间
   */
  estimatedStart: Date;

  /**
   * 预计结束时间
   */
  estimatedStop: Date;

  /**
   * 孔位是否论证
   */
  isVerify: number;

  /**
   * 状态;@{link ../consts/drillingDemand.ts}
   */
  status: string;

  /**
   * 钻孔类别
   */
  holeType: string;

  /**
   * 操作时间
   */
  operationTime: Date;

  /**
   * 操作人
   */
  operationBy: string;

  /**
   * 情况说明
   */
  remark: string;
  /**
   * 需求方经费（万元）
   */
  outlayDemand : number;
  /**
   * 服务方经费（万元）
   */
  outlayServer : number;
  /**
   *创建人姓名
   */
  createdByName : string;
  /**
   * 需求方驳回原因
   */
  rejectRemark : string;
}
