# Supplementary material for: Design and implementation of a comprehensive management platform for drilling engineering
Source: PLoS One. 2026 Feb 26;21(2):e0343700. doi: 10.1371/journal.pone.0343700 (PMC12944780; doi:10.1371/journal.pone.0343700)
Supplement: S2 File — The original code is for Web of the platform. (ZIP) [file pone.0343700.s002.zip › zttcglweb/src/types/drillingTeam.ts]

import { BooleanNumber } from "."

export interface DrillingTeamInfo {
  accident: string
  achievement: string
  blacklist: BooleanNumber
  contactPerson: string
  contactWay: string
  createdBy: string
  createdTime: string
  deptId: string
  evaluator: string
  id: string
  name: string
  nature: string
  projectBuildNum: number
  projectNum: number
  qualification: string
  status: string
  maxDrillingDepth: number,
  drillingCapacity: number,
  paramMaxDrillingDepth: number,
  paramDrillingCapacity: number,
  oilMaxDrillingDepth: number,
  oilDrillingCapacity: number,
  projectMaxDrillingDepth: number,
  projectDrillingCapacity: number,
  geologyMaxDrillingDepth: number,
  geologyDrillingCapacity: number,
  otherMaxDrillingDepth: number,
  otherDrillingCapacity: number,
}
