# Supplementary material for: Design and implementation of a comprehensive management platform for drilling engineering
Source: PLoS One. 2026 Feb 26;21(2):e0343700. doi: 10.1371/journal.pone.0343700 (PMC12944780; doi:10.1371/journal.pone.0343700)
Supplement: S2 File — The original code is for Web of the platform. (ZIP) [file pone.0343700.s002.zip › zttcglweb/src/types/expert.ts]

import { BooleanNumber } from "."

export interface ExpertInfo {
  achievement: string
  applyMajor: string
  applyMajorId: string
  areaCode: string
  birthday: string
  birthplace: string
  blacklist: BooleanNumber
  cellphone: string
  country: string
  createdBy: string
  createdTime: string
  degree: string
  dept: string
  deptCode: string
  duty: string
  edu: string
  email: string
  health: string
  homeAddr: string
  homePhone: string
  homePostcode: string
  id: string
  idNumber: string
  inJob: BooleanNumber
  major: string
  mine: string
  name: string
  nation: string
  officeAddr: string
  officeFax: string
  officePhone: string
  officePostcode: string
  political: string
  proRank: string
  province: string
  remark: string
  researchDirection: string
  school: string
  sex: string
  status: '0' | '1' | '2'
  source: string
}
