# Supplementary material for: Design and implementation of a comprehensive management platform for drilling engineering
Source: PLoS One. 2026 Feb 26;21(2):e0343700. doi: 10.1371/journal.pone.0343700 (PMC12944780; doi:10.1371/journal.pone.0343700)
Supplement: S2 File — The original code is for Web of the platform. (ZIP) [file pone.0343700.s002.zip › zttcglweb/src/types/farmer.ts]

import { Coordinate } from "ol/coordinate"
import { Agent, BooleanNumber } from "."

export interface Homestead {
  bz: string
  hncysl: number
  hzxm: string
  hzzjhm: string
  hzzjlx: string
  id: string
  nhdm: string
  sfpkh: string
  sfwbh: string
  sjly: string
  suyqrdm: string
  txdz: string
  ysdm: string
}
export interface Member {
  cybz: string
  cybzsm: string
  hklx: string
  hyzk: string
  id: string
  lxdh: string
  nhdm: string
  serviceCoding: string
  sfbjtjjzzcy: string
  sjly: string
  xb: string
  xm: string
  yhzgx: string
  zjhm: string
  zjlx: string
}
export interface SplitInfo {
  agent?: Agent
  familySplitting: {
    attachment: string
    id: string
    isAgent: BooleanNumber
    newNhdm: string
    originalNhdm: string
    operationBy: string
    operationTime: string
    proposerName: string
    proposerTxdz: string
    proposerZjhm: string
    proposerPhone: string
    reason: string
    remark: string
    serviceCoding: string
  }
  familyAccompanyingList: {
    accompanyingZjhm: string
    hzRelationship: string
    accompanyingName: string
    id: string
    operationBy: string
    operationTime: string
    remark: string
    serviceCoding: string
    serviceType: string
  }[]
}
export interface MergeInfo {
  agent?: Agent
  familyMerging: {
    attachment: string
    id: string
    isAgent: BooleanNumber
    targetNhdm: string
    proposerNhdm?: string
    targetHzName?: string
    targetHzZjhm?: string
    operationBy: string
    operationTime: string
    proposerName: string
    proposerTxdz: string
    proposerZjhm: string
    proposerPhone: string
    reason: string
    remark: string
    serviceCoding: string
  }
  familyAccompanyingList: {
    accompanyingZjhm: string
    hzRelationship: string
    accompanyingName: string
    id: string
    operationBy: string
    operationTime: string
    remark: string
    serviceCoding: string
    serviceType: string
  }[]
}
export interface LandInfo {
  bsm: number
  ysdm: string
  suyqrdm: string
  zjddm: string
  zddm: string
  bdcdyh: string
  zl: string
  zldwdm: string
  zdmj: number
  yt: string
  ytmc: string
  dj: string
  jg: number
  qllx: string
  qlxz: string
  qlsdfs: string
  rjl: string
  jzmd: number
  jzxg: number
  zdszd: string
  zdszx: string
  zdszn: string
  zdszb: string
  zdt: string
  tfh: string
  djh: string
  sjly: string
  bz: string
}
export interface Feature {
  bbox: number[]
  geometry: {
    type: string
    coordinates: Coordinate[][][]
  }
  id: string
  properties: LandInfo
  type: string
}
export type Features = Feature[]
export interface HomesteadUser {
  bdcdyh: string
  bdcqzh: string
  bz: string
  dataImportId: string
  dh: string
  dz: string
  ftzdmj: number
  fzjg: string
  gj: string
  hjszss: string
  hklx: string
  id: string
  nhdm: string
  nmfwdm: string
  qlrlx: string
  qzysxlh: string
  sfbncjtjjzzcy: string
  sfsyqrzjgy: string
  shyqrdbxm: string
  shyqrdbzjhm: string
  shyqrdbzjlx: string
  shyqrdm: string
  sshy: string
  suyqrdm: string
  xb: string
  ysdm: string
  zjddm: string
}
export interface CirculateInfo {
  attachment: string
  htbm: string
  htqdrq: string
  id: string
  lzdj: string
  lzfs: string
  lzfy: string
  lzhfwyt: string
  lzjsrq: string
  lzmj: string
  lzqfwyt: string
  lzqsrq: string
  operationBy: string
  operationTime: string
  remark: string
  serviceCoding: string
  suyqrdbxm: string
  suyqryj: string
  yfh: BooleanNumber
  zcfAgentZjhm: string
  zcfIsAgent: BooleanNumber
  zcfdbmc: string
  zcfdbzjhm: string
  zcfdbzjlx: string
  zcfsfbjtjjzzcy: string
  zcfshyqrdm: string
  zjddm: string
  zrfAgentZjhm: string
  zrfIsAgent: BooleanNumber
  zrfdbmc: string
  zrfdbzjhm: string
  zrfdbzjlx: string
  zrfsfbjtjjzzcy: string
  zrfshyqrdm: string
}
