# Supplementary material for: Design and implementation of a comprehensive management platform for drilling engineering
Source: PLoS One. 2026 Feb 26;21(2):e0343700. doi: 10.1371/journal.pone.0343700 (PMC12944780; doi:10.1371/journal.pone.0343700)
Supplement: S2 File — The original code is for Web of the platform. (ZIP) [file pone.0343700.s002.zip › zttcglweb/src/types/gdc.ts]

import { BooleanNumber } from "."

interface MenuListItem {
  id: string
  menuId: string
  menuType: 1 | 2 | 3
  sort: number
  systemId: string
  tenantId: string
  userId: string
}
export interface MenuInfo {
  canAllot: BooleanNumber
  children: MenuInfo[]
  componentPath: string
  createBy: string
  createTime: string
  createType: 0 | 1 | 2 | 3 | 4
  formPreset: string
  frame: BooleanNumber
  icon: string
  id: string
  inxStatus: BooleanNumber
  mapping: string
  menuFunction: string
  menuName: string
  menuType: 1 | 2 | 3
  parentPkId: string
  permission: string
  routePath: string
  sort: number
  str1: string
  str2: string
  str3: string
  systemMark: string
  takeToken: BooleanNumber
  tenantId: string
  updateBy: string
  updateTime: string
}
export interface Organization {
  id: string
  deptName?: string
  deptNumber?: string
  deptMark?: string
  deptType: number
  chargerName?: string
  chargerPhone?: string
  deptShortName?: string
  parentPkId?: string
  deptPhone?: string
  deptFax?: string
  deptAddr?: string
  remark?: string
  sort: number
  str1: string
  str2: string
  str3: string
  logoUrl?: string
  parentInfo?: Organization
  tenantId: string
  deptTypeName: string | null
  children?: Organization[]
  able: boolean
}
interface Role {
  appliedIdList: string[]
  bindUser: string
  canShow: BooleanNumber
  createBy: string
  createTime: string | null
  del: BooleanNumber
  deptId: string
  deptIdList: string[]
  deptList: Organization[]
  flow: boolean | null
  gisRange: 0 | 1
  gisThemeRange: 0 | 1
  id: string
  infoRange: number
  inxStatus: BooleanNumber
  isGisModel: BooleanNumber
  isSetMenu: '' | '1' | '2'
  menuIdList: string[]
  menuRange: number;
  parentPkId: string
  remark: string
  roleGisList: string[]
  roleGroup: string
  roleLevel: string
  roleMark: string
  roleName: string
  roleThemeList: string[]
  sort: number
  systemMark: string
  tenantId: string
  upPkIds: string
  updateBy: string
  updateTime: string | null
}
interface System {
  accessUrl: string
  canCopy: BooleanNumber
  canShow: BooleanNumber
  createBy: string
  createTime: string
  del: BooleanNumber
  id: string
  owner: BooleanNumber
  sort: number
  systemIcon: string
  systemMark: string
  systemName: string
  systemType: 1 | 2
  systemUrl: string
  tenantId: string
  updateBy: string
  updateTime: string
}
export interface UserInfo {
  commonMenuList: MenuListItem[]
  menuMap: Record<string, MenuInfo[]>
  permissionList: (string | null)[]
  platformAdmin: boolean
  roleList: Role[]
  systemList: System[]
  userEntity: {
    area: string
    audit: BooleanNumber
    avater: string
    birth: string
    city: string
    companyId: string
    companyName: string
    createBy: string
    createTime: string | null
    createType: number
    del: BooleanNumber
    deptId: string
    deptName: string
    district: string
    duty: string
    email: string
    id: string
    idCard: string
    inxStatus: BooleanNumber
    loginIp: string
    loginTime: string
    nickName: string
    phoneNumber: string
    province: string
    qq: string
    really: number
    roleList: string[]
    sex: string
    sort: number
    str1: string
    str2: string
    str3: string
    telephone: string
    tenantId: string
    updateBy: string
    updateTime: string | null
    userLevel: string
    userSign: string
    username: string
    usrname: string
    wechatId: string
  }
}
export interface Dictionary {
  createBy: string
  createTime: string
  defaulted: BooleanNumber
  dictMark: string
  dictName: string
  id: string
  parentPkId: string
  parentType: string
  sort: number
  status: BooleanNumber
  tenantId: string
  updateBy: string
  updateTime: string | null
}
export interface FileInfo {
  createBy: string
  createTime: string
  customerPath: string
  del: BooleanNumber
  deptId: string
  eventHandler: string
  fileContentType: string
  fileMd5: string
  fileName: string
  filePath: string
  fileScene: string
  fileScenes: string
  fileSize: number
  fileSrc: string
  fileUse: string
  id: string
  tenantId: string
}
export type DeptList = (Omit<Organization, 'parentInfo' | 'children' | 'able'> & {
  createBy: string
  createTime: string
  del: BooleanNumber
  deptCode: string
  deptLevel: number
  deptParentCode: string
  directIdList: string[]
  directNameList: string[]
  inxStatus: BooleanNumber
  roleIdList: string[]
  upPkIdList: string[]
  upPkIds: string
  updateBy: string
  updateTime: string
})[]
interface DataJson {
  dataTable: {
    authority: boolean
    tableName: string
    tableRemark: string
    tableUnionData: string
  }
  fields: Record<string, {
    dataJson: unknown
    def: unknown
    id: string
    length: number
    name: string
    notNull: boolean
    remark: string
    showName: string
    type: string
  }>
}
export interface FormInfo {
  createBy: string
  createTime: string
  dataJson: DataJson
  dataSource: string
  dataSync: BooleanNumber
  formAlias: string
  formBusinessId: string
  formMark: string
  formName: string
  formTableName: string
  id: string
  inxStatus: BooleanNumber
  isProcess: BooleanNumber
  jsonId: string
  owner: BooleanNumber
  remark: string
  sort: number
  systemMark: string
  tenantId: string
  token: string
  uiJson: {
    dataJson: DataJson
    fieldJson: {
      list: unknown[]
    }
    tableJson: {
      authority: boolean
      customStyle: string
      detailWidth: number
      exportTemplate: string
      exportTemplates: {
        name: string
        template: string
      }[]
      exportType: '1' | '2'
      formShowType: number
      formWidth: number
      hideAuditHistory: boolean
      hideFlowChart: boolean
      hideRequiredMark: boolean
      hook: {
        changed: string
        init: string
      }
      labelAlign: 'left' | 'right'
      labelCol: {
        lg: number
        md: number
        sm: number
        xl: number
        xs: number
        xxl: number
      }
      labelWidth: string
      layout: 'horizontal' | 'vertical' | 'inline'
      listExportType: '1' | '2'
      listFields: string[]
      listSets: Record<string, {
        showType: 0 | 1
        slotName: string
        title: string
        width: number
        minWidth: number
        sort: number
        fixed: false | 'left' | 'right'
        model: string
      }>
      listTemplate: string
      listTemplates: {
        name: string
        template: string
      }[]
      searchFields: string[]
      searchLabels: {
        labelMark: string
        label: string
        isDefault: boolean
      }[]
      searchSets: Record<string, {
        options: unknown[]
        model: string
      }>
      tableName: string
      tableRemark: string
      tableUnionData: string
      wrapperCol: {
        lg: number
        md: number
        sm: number
        xl: number
        xs: number
        xxl: number
      }
    }
  }
  updateBy: string
  updateTime: string
}
interface GisField {
  createBy: string
  createTime: string
  fieldAlias: string
  fieldName: string
  fieldType: string
  id: string
  isShow: BooleanNumber
  layerId: string
  serverId: string
  sort: number
  tenantId: string
  updateBy: string
  updateTime: string
}
interface GisLegend {
  createBy: string
  createTime: string
  id: string
  layerId: string
  legendIcon: string
  legendTitle: string
  serverId: string
  tenantId: string
  updateBy: string
  updateTime: string
}
export interface GisLayer {
  children: GisLayer[]
  createBy: string
  createTime: string
  fieldList: GisField[]
  id: string
  isGroup: BooleanNumber
  isShow: BooleanNumber
  layerName: string
  layerTitle: string
  legendList: GisLegend[]
  mapLayerId: string
  pid: string
  serverId: string
  sort: number
  tenantId: string
  updateBy: string
  updateTime: string
}
export interface SystemSetting {
  builtIn: BooleanNumber
  createBy: string
  createTime: string
  id: string
  paramMark: string
  paramName: string
  paramValue: string
  remark: string
  systemMark: string
  tenantId: string
  updateBy: string
  updateTime: string | null
}
