# Supplementary material for: Design and implementation of a comprehensive management platform for drilling engineering
Source: PLoS One. 2026 Feb 26;21(2):e0343700. doi: 10.1371/journal.pone.0343700 (PMC12944780; doi:10.1371/journal.pone.0343700)
Supplement: S2 File — The original code is for Web of the platform. (ZIP) [file pone.0343700.s002.zip › zttcglweb/src/types/index.ts]

import { MenuInfo } from "./gdc"

export type BooleanNumber = 0 | 1
export type ValueOf<T> = T[keyof T]
export interface Region {
  children?: Region[]
  id: string
  name: string
  parentId: string
  weight: string
}
export interface PageParam {
  pageNumber: number
  pageSize: number
  orders?: {
    field: string
    type: 'asc' | 'desc'
  }[]
}
export interface Agent {
  agentName: string
  agentZjhm: string
  attachment: string
  id: string
  serviceCoding: string
  serviceType: string
}
export type AgentAdd = Omit<Agent, 'id' | 'serviceCoding' | 'serviceType'>
export interface StatisticalData {
  mark: string
  name: string
  value: number
}
export interface RouteMenu {
  id: string
  path: string
  meta: {
    title?: string
    permission?: string[]
    icon?: string
    frame?: BooleanNumber
    createType?: MenuInfo['createType']
  }
  children?: RouteMenu[]
}
