# Supplementary material for: Design and implementation of a comprehensive management platform for drilling engineering
Source: PLoS One. 2026 Feb 26;21(2):e0343700. doi: 10.1371/journal.pone.0343700 (PMC12944780; doi:10.1371/journal.pone.0343700)
Supplement: S2 File — The original code is for Web of the platform. (ZIP) [file pone.0343700.s002.zip › zttcglweb/src/types/project.ts]

export interface ProjectPositionInfo {
  holeElevation: number
  holeLatitude: number
  holeLongitude: number
  id: string
}
export interface ProjectInfo {
  constructionUnit: string
  createdBy: string
  createdTime: string
  deptId: string
  designDepth: number
  drillEndTime: string
  drillingFunding: number
  drillStartTime: string
  fundingSource: string
  holeArea: string
  holeCode: string
  holeDepth: number
  holeElevation: number
  holeLatitude: number
  holeLongitude: number
  holePosition: string
  holeType: string
  id: string
  itemId: string
  itemName: string
  lineNumber: string
  mainMinerals: string
  projectDirector: string
  projectEndTime: string
  projectLevel: string
  projectName: string
  projectProcess: string
  projectProcessNum: 0 | 1 | 2 | 3 | 4 | 5 | 6 | 7 | 8 | 9 | 10 | 11 | 12
}
