# Supplementary material for: Design and implementation of a comprehensive management platform for drilling engineering
Source: PLoS One. 2026 Feb 26;21(2):e0343700. doi: 10.1371/journal.pone.0343700 (PMC12944780; doi:10.1371/journal.pone.0343700)
Supplement: S2 File — The original code is for Web of the platform. (ZIP) [file pone.0343700.s002.zip › zttcglweb/src/types/supervise.ts]

export interface SuperviseInfo {
  attachment: string
  bz: string
  ccmj: number
  fmkje: number
  id: string
  ja_label: string
  jasj: string
  jglx: string
  lasj: string
  msmj: number
  num: number
  qtjgjg: string
  qtjgyy: string
  wfydlx: string
  wfydmj: number
  zfdw: string
  zfrxm: string
  zjddm: string
}
