# Supplementary material for: Design and implementation of a comprehensive management platform for drilling engineering
Source: PLoS One. 2026 Feb 26;21(2):e0343700. doi: 10.1371/journal.pone.0343700 (PMC12944780; doi:10.1371/journal.pone.0343700)
Supplement: S2 File — The original code is for Web of the platform. (ZIP) [file pone.0343700.s002.zip › zttcglweb/src/utils/ErrorMsg.vue]

<!--
 * @Author: pangwei pw374644043@gmail.com
 * @Date: 2024-04-08 14:58:49
 * @LastEditors: pangwei pw374644043@gmail.com
 * @LastEditTime: 2024-04-08 15:02:21
-->
<script lang="ts" setup>
import { ref } from 'vue'

defineProps<{
  msg?: string
  description?: string
}>()
const detailVisible = ref(false)
</script>

<template>
  <div>
    <span>{{ msg }}</span>
    <a class="view-detail" @click.prevent="detailVisible = !detailVisible">{{ detailVisible ? '收起' : '查看详情' }}</a>
    <p v-show="detailVisible">{{ description }}</p>
  </div>
</template>

<style scoped>
.view-detail {
  margin-left: 10px;
}
</style>
