# Supplementary material for: Design and implementation of a comprehensive management platform for drilling engineering
Source: PLoS One. 2026 Feb 26;21(2):e0343700. doi: 10.1371/journal.pone.0343700 (PMC12944780; doi:10.1371/journal.pone.0343700)
Supplement: S2 File — The original code is for Web of the platform. (ZIP) [file pone.0343700.s002.zip › zttcglweb/src/utils/LocalStoreUtil.ts]

class LocalStoreUtil{

  static setDdLogin( value: boolean) {
    localStorage.setItem('ddLogin', value ? 'true' : 'false')
  }
  static isDdLogin() {
    return localStorage.getItem('ddLogin') === 'true'
  }

  static removeDdLogin() {
    return localStorage.removeItem('ddLogin')
  }

}

export default LocalStoreUtil
