# Supplementary material for: Design and implementation of a comprehensive management platform for drilling engineering
Source: PLoS One. 2026 Feb 26;21(2):e0343700. doi: 10.1371/journal.pone.0343700 (PMC12944780; doi:10.1371/journal.pone.0343700)
Supplement: S2 File — The original code is for Web of the platform. (ZIP) [file pone.0343700.s002.zip › zttcglweb/src/utils/filter.ts]

import { Dictionary } from "../types/gdc"

export const dictFilter = (dictList: Dictionary[], dictMark: string) => {
  const dict = dictList.find(item => item.dictMark === dictMark)
  return dict?.dictName
}
