# Supplementary material for: Design and implementation of a comprehensive management platform for drilling engineering
Source: PLoS One. 2026 Feb 26;21(2):e0343700. doi: 10.1371/journal.pone.0343700 (PMC12944780; doi:10.1371/journal.pone.0343700)
Supplement: S2 File — The original code is for Web of the platform. (ZIP) [file pone.0343700.s002.zip › zttcglweb/src/utils/index.ts]

import { filePreviewUrl } from "../api/modules/gdc"
import { dcConfigData } from "../config/dc"
import { useUserStore } from "../stores/user"
import { ElMessageBox, dayjs } from "element-plus"

export const forEach = (obj: any, fn: (el: any, index: number | string) => void) => {
  if (obj === null || typeof obj === 'undefined') {
    return
  }
  if (typeof obj !== 'object') {
    obj = [obj]
  }
  if (Array.isArray(obj)) {
    for (let i = 0; i < obj.length; i++) {
      fn(obj[i], i)
    }
  } else {
    const keys = Object.keys(obj)
    for (let i = 0; i < keys.length; i++) {
      const key = keys[i]
      fn(obj[key], key)
    }
  }
}
export const toArray = (thing: any) => {
  if (!thing) {
    return null
  }
  if (Array.isArray(thing)) {
    return thing
  }
  let i = thing.length
  if (typeof i !== 'number') {
    return null
  }
  const arr = new Array(i)
  while (i-- > 0) {
    arr[i] = thing[i]
  }
  return arr
}
export const resetObj = <T>(aim: T, val: T) => {
  for (const key in aim) {
    aim[key] = val[key]
  }
}
export const floatCompute = <T = void>(val: number, callback: (intVal: number, precision: number) => T) => {
  const valStr = val.toString()
  const valArr = valStr.split('.')
  const floatCount = valArr.length === 2 ? valArr[1].length : 0
  return callback(val * Math.pow(10, floatCount), floatCount)
}
export const deepClone = <T>(input: T): T => {
  if (typeof input !== 'object' || input === null) {
    return input
  }
  const result: any = Array.isArray(input) ? [] : {}
  for (const key in input) {
    result[key] = deepClone(input[key])
  }
  return result
}
export const getKKPreviewUrl = (fileId: string, fileName: string) => `${globalConfig.kkUrl}?url=${encodeURIComponent(window.btoa(unescape(encodeURIComponent(`${location.origin + filePreviewUrl}/${fileId}/${fileName}`))))}`
export const getElementRequireRule = (message: string) => ({
  required: true,
  message,
  trigger: 'blur',
})
export const auth = (permission: string) => {
  const userStore = useUserStore()
  return userStore.permissionList.some(permissionItem => permissionItem === permission)
}
export const formatDate = (date: string | Date) => dayjs(date).format('YYYY-MM-DD')
export const formatDateTime = (date: string | Date) => dayjs(date).format('YYYY-MM-DD HH:mm:ss')
export const deleteConfirm = async (msg = '真的要删除吗？') => await ElMessageBox.confirm(msg, '警告', {
  confirmButtonText: '确认',
  cancelButtonText: '取消',
  type: 'warning',
})
export const findTree = (tree: any[], searchKey: any, searchVal: unknown, childrenKey = 'children') => {
  let res: any
  for (let index = 0; index < tree.length; index++) {
    if (tree[index][searchKey] === searchVal) {
      res = tree[index]
      break
    } else if (tree[index][childrenKey]) {
      const result = findTree(tree[index][childrenKey], searchKey, searchVal, childrenKey)
      if (result) {
        res = result
        break
      }
    }
  }
  return res
}
export const createFileDownload = (res: {
  data: Blob
  headers: Record<string, string>
}, fileName: string) => {
  const a = document.createElement('a')
  const url = URL.createObjectURL(new Blob([res.data]))
  a.href = url
  a.download = res.headers['content-disposition'] ? decodeURIComponent(res.headers['content-disposition']).split('=')[1].replace(/"/g, '') : fileName
  a.click()
  URL.revokeObjectURL(url)
}
