# Supplementary material for: Design and implementation of a comprehensive management platform for drilling engineering
Source: PLoS One. 2026 Feb 26;21(2):e0343700. doi: 10.1371/journal.pone.0343700 (PMC12944780; doi:10.1371/journal.pone.0343700)
Supplement: S2 File — The original code is for Web of the platform. (ZIP) [file pone.0343700.s002.zip › zttcglweb/src/utils/is.ts]

export const isKeyOf = <T extends object>(key: string | number | symbol, obj: T): key is keyof T => key in obj
export const isJsonString = (str: string) => {
  try {
    return typeof JSON.parse(str) === 'object'
  } catch (error) { /* empty */ }
  return false
}
