# Supplementary material for: Design and implementation of a comprehensive management platform for drilling engineering
Source: PLoS One. 2026 Feb 26;21(2):e0343700. doi: 10.1371/journal.pone.0343700 (PMC12944780; doi:10.1371/journal.pone.0343700)
Supplement: S2 File — The original code is for Web of the platform. (ZIP) [file pone.0343700.s002.zip › zttcglweb/src/utils/math.ts]

class MathPlus {
  constructor() {}
  static sum<T>(numbers: T[], sumField?: keyof T) {
    let res = 0
    numbers.forEach((n) => {
      if (typeof n === 'number') {
        res += n
      } else {
        if (sumField) {
          const number = n[sumField]
          if (typeof number === 'number') {
            res += number
          }
        }
      }
    })
    return res
  }
}

export default MathPlus
