# Supplementary material for: Design and implementation of a comprehensive management platform for drilling engineering
Source: PLoS One. 2026 Feb 26;21(2):e0343700. doi: 10.1371/journal.pone.0343700 (PMC12944780; doi:10.1371/journal.pone.0343700)
Supplement: S2 File — The original code is for Web of the platform. (ZIP) [file pone.0343700.s002.zip › zttcglweb/src/utils/notification.ts]

import { ElNotification } from "element-plus"
import { h } from "vue"
import ErrorMsg from "./ErrorMsg.vue"

export const success = (msg?: string) => ElNotification.success({
  title: '成功',
  message: msg || '成功',
})

export const error = (msg?: string) => {
  let message = msg || '请求出现错误，请稍后再试'
  let description = ''
  const splitIndex = message.indexOf('@_@')
  if (splitIndex >= 0) {
    description = message.substring(splitIndex + 3)
    message = message.substring(0, splitIndex)
  }
  ElNotification.error({
    title: '错误',
    message: description ? h(ErrorMsg, { msg: message, description }) : message,
  })
}
