# Supplementary material for: Design and implementation of a comprehensive management platform for drilling engineering
Source: PLoS One. 2026 Feb 26;21(2):e0343700. doi: 10.1371/journal.pone.0343700 (PMC12944780; doi:10.1371/journal.pone.0343700)
Supplement: S2 File — The original code is for Web of the platform. (ZIP) [file pone.0343700.s002.zip › zttcglweb/src/utils/validate.ts]

// 手机号码验证
export const mobilePattern = /^1[3456789]\d{9}$|^0\d{2,3}-?\d{7,8}$/
// 身份证号验证
const isTrueValidateCodeBy18IdCard = (idCard: string[]) => {
  const wi = [7, 9, 10, 5, 8, 4, 2, 1, 6, 3, 7, 9, 10, 5, 8, 4, 2, 1]
  const validateCode = ['1', '0', '10', '9', '8', '7', '6', '5', '4', '3', '2']
  let sum = 0
  const lastCode = idCard[17].toLowerCase() === 'x' ? '10' : idCard[17]
  for (let i = 0; i < 17; i++) {
    sum += wi[i] * parseInt(idCard[i])
  }
  return lastCode === validateCode[sum % 11]
}
const isValidityBrithBy18IdCard = (idCard: string) => {
  const year = parseFloat(idCard.substring(6, 10))
  const month = parseFloat(idCard.substring(10, 12)) - 1
  const day = parseFloat(idCard.substring(12, 14))
  const tempDate = new Date(year, month, day)
  return tempDate.getFullYear() === year && tempDate.getMonth() === month && tempDate.getDate() === day
}
export const idCardValidate = (idCard: string) => idCard.length === 18 && isValidityBrithBy18IdCard(idCard) && isTrueValidateCodeBy18IdCard(idCard.split(''))
