# Supplementary material for: Design and implementation of a comprehensive management platform for drilling engineering
Source: PLoS One. 2026 Feb 26;21(2):e0343700. doi: 10.1371/journal.pone.0343700 (PMC12944780; doi:10.1371/journal.pone.0343700)
Supplement: S2 File — The original code is for Web of the platform. (ZIP) [file pone.0343700.s002.zip › zttcglweb/src/views/accident-handing-analysis/index.vue]

<script setup lang="ts">
import { reactive, ref,onMounted, shallowRef } from 'vue'
import { Download, Plus, Search } from '@element-plus/icons-vue'
import { Page, SearchWrapper, Table } from '../../components/tools'
import { useUserStore } from '@/stores/user'
import {
  addKnowledge, countKnowledge,
  deleteKnowledge,
  getDrillingDemandPage,
  pageKnowledge,
  updateKnowledge
} from '@/api/modules/drilling'
import { knowledgeType, knowledgeTypeDict } from '@/consts/knowledgeType'
import addEditDialog from '@/views/accident-handing-analysis/components/add-edit-dialog.vue'
import { success } from '@/utils/notification'
import { deleteConfirm, getKKPreviewUrl } from '@/utils'
import { ElScrollbar } from 'element-plus'

const userStore = useUserStore()
const tableRef = shallowRef<InstanceType<typeof Table>>()
const queryParam = reactive({
  knowledgeType: 'REPOSITORY',
  queryStr: '',
  createTimeStart: undefined,
  createTimeEnd: undefined,
})
const addDialogRef = ref(false)
const showFileDialogRef = ref(false)
const editData = ref({})
const showData = ref({})
const knowledgeCount = ref<Map>({})
const getList = async (parameter: { pageNumber: number; pageSize: number }) => {
  const { data } = await pageKnowledge({
    ...parameter,
    ...queryParam,
  })
  return data
}
const init = async () => {
  const { data } = await countKnowledge()
  knowledgeCount.value = data
}
init()
const search = async () => {
  tableRef.value?.refresh()
}

const classifyBoxHandle = async (type: string) => {
  queryParam.knowledgeType = type
  search()
}

/**
 * 点击新增按钮
 */
const handleAdd =  () => {
  editData.value = {'knowledgeType':queryParam.knowledgeType}
  addDialogRef.value = true
}

/**
 * 点击提交按钮
 */

const handleSubmit = async (form:any)=>{
  if (editData.value.id){
    await updateKnowledge({...editData.value,...form})
  }else {
    await addKnowledge({...form})
  }
  success('保存成功')

  knowledgeCount.value[form.knowledgeType] = (knowledgeCount.value[form.knowledgeType]|0) + 1
  addDialogRef.value = false
  tableRef.value?.refresh()
}
/**
 * 点击编辑按钮
 */

const handleEdit = (row:any)=>{
  editData.value = row
  editData.value.knowledgeType = queryParam.knowledgeType
  addDialogRef.value = true
}

/**
 * 点击删除按钮
 */

const handleDelete = async (row:any)=>{
  await deleteConfirm()
  await deleteKnowledge(row.id)
  success('删除成功')
  console.log(row)
  console.log(knowledgeCount.value[row.knowledgeType] )
  knowledgeCount.value[row.knowledgeType] = knowledgeCount.value[row.knowledgeType] - 1

  tableRef.value?.refresh()
}

const isAdmin = () =>{
  return userStore.userInfo.username === 'admin'
}
/**
 * 点击列表 预览
 * @param row
 */
const showInfoDetail=(row:any)=>{
  showData.value = row
  console.log(row)
  let fileList = (JSON.parse(row.attachment))['文件']
  let tagList = row.tag?.split(' ')
  showData.value.fileList = fileList ? fileList :[]
  showData.value.tagList = tagList ? tagList :[]
  showFileDialogRef.value = true
}

const showKKFile = (id:String, name:string) => {
  let url = getKKPreviewUrl(id,name)
  window.open(url)
}

</script>

<template>

  <div class="repository-container">
    <div class="classify-container">
      <el-row>
        <div  :class="['classify-box', { clicked: queryParam.knowledgeType === knowledgeType.REPOSITORY }]"   @click="classifyBoxHandle(knowledgeType.REPOSITORY)">
          <div class="name">{{ knowledgeTypeDict.REPOSITORY }}</div>
          <div class="num">{{knowledgeCount[knowledgeType.REPOSITORY] | 0}}</div>
        </div>
        <div :class="['classify-box', { clicked: queryParam.knowledgeType === knowledgeType.STANDARD }]" @click="classifyBoxHandle(knowledgeType.STANDARD)">
          <div class="name">{{ knowledgeTypeDict.STANDARD }}</div>
          <div class="num">{{knowledgeCount[knowledgeType.STANDARD]|0}}</div>
        </div>
        <div :class="['classify-box', { clicked: queryParam.knowledgeType === knowledgeType.TYPICAL }]" @click="classifyBoxHandle(knowledgeType.TYPICAL)">
          <div class="name">{{ knowledgeTypeDict.TYPICAL}}</div>
          <div class="num">{{knowledgeCount[knowledgeType.TYPICAL]|0}}</div>
        </div>
        <div :class="['classify-box', { clicked: queryParam.knowledgeType === knowledgeType.DISPOSAL }]" @click="classifyBoxHandle(knowledgeType.DISPOSAL)">
          <div class="name">{{knowledgeTypeDict.DISPOSAL}}</div>
          <div class="num">{{knowledgeCount[knowledgeType.DISPOSAL]|0}}</div>
        </div>
        <div :class="['classify-box', { clicked: queryParam.knowledgeType === knowledgeType.OTHER }]" @click="classifyBoxHandle(knowledgeType.OTHER)">
          <div class="name">{{knowledgeTypeDict.OTHER}}</div>
          <div class="num">{{knowledgeCount[knowledgeType.OTHER]|0}}</div>
        </div>
      </el-row>
    </div>
    <div class="search-container">

      <el-input
        v-model="queryParam.queryStr"
        style="min-width: 400px; width: 50%"
        placeholder="请输入搜索关内容"
        class="input-with-select"
        size="large"
        clearable
        @keyup.enter="search"
      >
        <template #append>
          <el-button :icon="Search" @click="search" />
        </template>
      </el-input>

      <span style="margin-left: 20px"><el-button type="primary" size="large" @click="handleAdd()" v-if="isAdmin() || $auth('sgclfx:add')">新增</el-button></span>
    </div>
    <div class="list-container">
      <Table ref="tableRef" :data="getList" :fit="true" :show-header="false"  >
        <el-table-column label="搜索结果">
          <template #default="{ row }">
            <span @click="showInfoDetail(row)" style="cursor:pointer">
              <div class="title">{{row.title}}</div>
              <div class="time">{{row.createdTime}}</div>
              <div class="content">{{row.content.substring(0, 1000)+'......'}}</div>
            </span>
          </template>
        </el-table-column>

        <el-table-column label="" width="120" fixed="right" v-if="isAdmin() || $auth('sgclfx:add')">
          <template #default="{ row }">
            <div class="flex-align-center">
              <el-button text type="danger" @click="handleDelete(row)">删除</el-button>
              <el-button text type="primary" @click="handleEdit(row)">编辑</el-button>
            </div>
          </template>
        </el-table-column>
      </Table>
    </div>


    <el-dialog v-model="addDialogRef" width="800px" min-width="600px" title="文档编辑" align-center destroy-on-close>
      <addEditDialog :editData="editData" @cancel="addDialogRef = false" @draft="" @submit="handleSubmit" ></addEditDialog>
    </el-dialog>

    <el-dialog v-model="showFileDialogRef" width="80%" min-width="600px" :title="showData.title" :close-on-click-modal="false" align-center destroy-on-close>
      <div>

        <div style="">
          {{showData.createdTime}}
        </div>
        <div style="">
          <div class="flex gap-2">
            <el-tag v-for="tag in showData.tagList" :key="tag" type="primary">{{tag}}</el-tag>
          </div>
        </div>
        <div style="margin-top: 20px">
          <div v-for="file in showData.fileList" >
           <el-button link type="primary" @click="showKKFile(file.fileId,file.name)"> {{file.name}}</el-button>
          </div>
        </div>
        <div style="margin-top: 20px; padding: 0 20px;  white-space: pre-wrap; text-align: left; background-color: #f8f8f8; border-radius: 5px;">

          <el-scrollbar ref="scrollbarRef" max-height="700px" always @scroll="scroll">
            {{showData.content}}
          </el-scrollbar>
        </div>

      </div>
    </el-dialog>
  </div>

</template>

<style scoped lang="scss">

.repository-container {
  text-align: center;


  .classify-container {
    min-width: 600px;
    padding: 10px 8%;
    .clicked{
      background-color: #6495ED !important;
    }

    .classify-box {
      border-radius: 5px;
      width: 18%;
      min-width: 50px;
      margin: 1%;
      background-color: white;

      div{
        margin: 3px  0 ;
      }

      .name{
        font-weight: 600;
      }
    }
    .classify-box:hover{
      transform: scale(1.1);
      background-color: #B0C4DE;
    }
  }

  .search-container {
    padding: 10px;
  }

  .list-container {
    min-width: 600px;
    padding: 10px 8%;

    .title{
      font-size: 18px ;
      font-weight: 600;
      margin: 2px;
    }

    .time{
      color: #9ea6b2;
      margin: 1px;
    }

    .content{

    }

  }

  .flex-align-center{
    .el-button{
      padding: 0;
    }
  }
  .gap-2 {
    gap: 8px; /* 2 * 4px，可以根据需要调整 */
  }
}

</style>
