# Supplementary material for: Design and implementation of a comprehensive management platform for drilling engineering
Source: PLoS One. 2026 Feb 26;21(2):e0343700. doi: 10.1371/journal.pone.0343700 (PMC12944780; doi:10.1371/journal.pone.0343700)
Supplement: S2 File — The original code is for Web of the platform. (ZIP) [file pone.0343700.s002.zip › zttcglweb/src/views/achievement/process-analysis/add-edit-dialog.vue]

<script setup lang="ts">
import { reactive, ref, nextTick, onMounted } from 'vue'

import { knowledgeTypeDict } from '@/consts/knowledgeType'
import { InputInstance } from 'element-plus'
import FileUploader from '@/components/file-image'
import ol from 'ol/dist/ol'

const emit = defineEmits(['cancel', 'submit', 'draft'])
const inputValue = ref('')
const tagList = ref([])
const inputVisible = ref(false)
const InputRef = ref<InputInstance>()
const props = defineProps({
  editData: Object,
})
const attachment = ref([])

const editForm = ref({
  attachment: '',
  content: '',
  tag: '',
  title: '',
  knowledgeType: '',
})

const handleClose = (tag: string) => {
  tagList.value.splice(tagList.value.indexOf(tag), 1)
}

const showInput = () => {
  inputVisible.value = true
  nextTick(() => {
    InputRef.value!.input!.focus()
  })
}

const handleInputConfirm = () => {
  if (inputValue.value) {
    tagList.value.push(inputValue.value)
  }
  inputVisible.value = false
  inputValue.value = ''
}

const handleSubmit = () => {
  // 将tagList转生字符串,使用空格分开
  editForm.value.tag = tagList.value.join(' ')
  attachment.value.forEach(each => each.fileName = each.name)
  editForm.value.attachment = JSON.stringify({ '文件': attachment.value }),
    emit('submit', editForm.value)
}
onMounted(() => {
  editForm.value.knowledgeType = props.editData?.knowledgeType
  if (props.editData?.title){
    let fileList = (JSON.parse(props.editData?.attachment))['文件']
    attachment.value = fileList ? fileList : []
    tagList.value = props.editData?.tag?.split(' ')
    editForm.value.content = props.editData?.content
    editForm.value.title = props.editData?.title
  }
})

</script>

<template>
  <div>
    <el-form :model="editForm" label-width="auto">

      <el-form-item label="标题">
        <el-input v-model="editForm.title" />
      </el-form-item>

      <el-form-item label="标签">
        <div class="flex gap-2">
          <el-tag
            v-for="tag in tagList"
            :key="tag"
            closable
            :disable-transitions="false"
            @close="handleClose(tag)"
          >
            {{ tag }}
          </el-tag>
          <el-input
            v-if="inputVisible"
            ref="InputRef"
            v-model="inputValue"
            class="w-20"
            size="small"
            @keyup.enter="handleInputConfirm"
            @blur="handleInputConfirm"
          />
          <el-button v-else class="button-new-tag" size="small" @click="showInput">
            + 填加标签
          </el-button>
        </div>
      </el-form-item>

      <el-form-item label="内容">
        <el-input v-model="editForm.content" type="textarea" rows="20" />
      </el-form-item>
      <el-form-item label="附件">
        <FileUploader v-model="attachment" :drag="true" :showIcon="false" :multiple="true" class="full-width"></FileUploader>
      </el-form-item>

      <div class="flex-end">
        <el-button @click="emit('cancel')">取消</el-button>
        <el-button type="primary" @click="handleSubmit">保存</el-button>
      </div>
    </el-form>
  </div>
</template>

<style scoped lang="scss">
/* main.css 或 app.css */
.flex {
  display: flex;
}

.gap-2 {
  gap: 8px; /* 2 * 4px，可以根据需要调整 */
}
.full-width {
  width: 100%;
}
</style>
