# Supplementary material for: Design and implementation of a comprehensive management platform for drilling engineering
Source: PLoS One. 2026 Feb 26;21(2):e0343700. doi: 10.1371/journal.pone.0343700 (PMC12944780; doi:10.1371/journal.pone.0343700)
Supplement: S2 File — The original code is for Web of the platform. (ZIP) [file pone.0343700.s002.zip › zttcglweb/src/views/achievement/process-analysis/index.vue]

<script setup lang="ts">
import { reactive, ref, shallowRef } from 'vue'
import { Search } from '@element-plus/icons-vue'
import { Table } from '../../../components/tools'
import { useUserStore } from '@/stores/user'
import {
    addKnowledge, countKnowledge,
    deleteKnowledge,
    pageKnowledge,
    updateKnowledge,
} from '@/api/modules/drilling'
// import { knowledgeType, knowledgeTypeDict } from '@/consts/knowledgeType'
import addEditDialog from './add-edit-dialog.vue'
import { success } from '@/utils/notification'
import { deleteConfirm, getKKPreviewUrl } from '@/utils'
import { ElScrollbar } from 'element-plus'

const userStore = useUserStore()
const tableRef = shallowRef<InstanceType<typeof Table>>()
const queryParam = reactive({
    knowledgeType: 'ZJGYFX',
    queryStr: '',
    createTimeStart: undefined,
    createTimeEnd: undefined,
})
const addDialogRef = ref(false)
const showFileDialogRef = ref(false)
const editData = ref({

})
const showData = ref({
    fileList: [],
    tagList: [],
})
const knowledgeCount = ref<Map>({})
const getList = async (parameter: { pageNumber: number; pageSize: number }) => {
    const { data } = await pageKnowledge({
        ...parameter,
        ...queryParam,
    })
    return data
}
const init = async () => {
    const { data } = await countKnowledge()
    knowledgeCount.value = data
}
init()
const search = async () => {
    tableRef.value?.refresh()
}

// const classifyBoxHandle = async (type: string) => {
//     queryParam.knowledgeType = type
//     search()
// }

/**
 * 点击新增按钮
 */
const handleAdd = () => {
    editData.value = { 'knowledgeType': queryParam.knowledgeType }
    addDialogRef.value = true
}

/**
 * 点击提交按钮
 */

const handleSubmit = async (form: any) => {
    if (editData.value.id) {
        await updateKnowledge({ ...editData.value, ...form })
    } else {
        await addKnowledge({ ...form })
    }
    success('保存成功')

    knowledgeCount.value[form.knowledgeType] = (knowledgeCount.value[form.knowledgeType] | 0) + 1
    addDialogRef.value = false
    tableRef.value?.refresh()
}
/**
 * 点击编辑按钮
 */

const handleEdit = (row: any) => {
    editData.value = row
    editData.value.knowledgeType = queryParam.knowledgeType
    addDialogRef.value = true
}

/**
 * 点击删除按钮
 */

const handleDelete = async (row: any) => {
    await deleteConfirm()
    await deleteKnowledge(row.id)
    success('删除成功')
    console.log(row)
    console.log(knowledgeCount.value[row.knowledgeType])
    knowledgeCount.value[row.knowledgeType] = knowledgeCount.value[row.knowledgeType] - 1

    tableRef.value?.refresh()
}

const isAdmin = () => {
    return userStore.userInfo.username === 'admin'
}
/**
 * 点击列表 预览
 * @param row
 */
const showInfoDetail = (row: any) => {
    showData.value = row
    console.log(row)
    let fileList = (JSON.parse(row.attachment))['文件']
    let tagList = row.tag?.split(' ')
    showData.value.fileList = fileList ? fileList : []
    showData.value.tagList = tagList ? tagList : []
    showFileDialogRef.value = true
}

const showKKFile = (id: String, name: string) => {
    let url = getKKPreviewUrl(id, name)
    window.open(url)
}

</script>

<template>

    <div class="repository-container">
        <!-- <div class="classify-container">
            <el-row>
                <div :class="['classify-box', { clicked: queryParam.knowledgeType === knowledgeType.REPOSITORY }]"
                    @click="classifyBoxHandle(knowledgeType.REPOSITORY)">
                    <div class="name">{{ knowledgeTypeDict.REPOSITORY }}</div>
                    <div class="num">{{ knowledgeCount[knowledgeType.REPOSITORY] | 0 }}</div>
                </div>
                <div :class="['classify-box', { clicked: queryParam.knowledgeType === knowledgeType.STANDARD }]"
                    @click="classifyBoxHandle(knowledgeType.STANDARD)">
                    <div class="name">{{ knowledgeTypeDict.STANDARD }}</div>
                    <div class="num">{{ knowledgeCount[knowledgeType.STANDARD] | 0 }}</div>
                </div>
                <div :class="['classify-box', { clicked: queryParam.knowledgeType === knowledgeType.TYPICAL }]"
                    @click="classifyBoxHandle(knowledgeType.TYPICAL)">
                    <div class="name">{{ knowledgeTypeDict.TYPICAL }}</div>
                    <div class="num">{{ knowledgeCount[knowledgeType.TYPICAL] | 0 }}</div>
                </div>
                <div :class="['classify-box', { clicked: queryParam.knowledgeType === knowledgeType.DISPOSAL }]"
                    @click="classifyBoxHandle(knowledgeType.DISPOSAL)">
                    <div class="name">{{ knowledgeTypeDict.DISPOSAL }}</div>
                    <div class="num">{{ knowledgeCount[knowledgeType.DISPOSAL] | 0 }}</div>
                </div>
                <div :class="['classify-box', { clicked: queryParam.knowledgeType === knowledgeType.OTHER }]"
                    @click="classifyBoxHandle(knowledgeType.OTHER)">
                    <div class="name">{{ knowledgeTypeDict.OTHER }}</div>
                    <div class="num">{{ knowledgeCount[knowledgeType.OTHER] | 0 }}</div>
                </div>
            </el-row>
        </div> -->
        <div class="search-container">
            <el-input v-model="queryParam.queryStr" style="min-width: 400px; width: 50%" placeholder="请输入搜索关内容"
                class="input-with-select" size="large" clearable @keyup.enter="search">
                <template #append>
                    <el-button :icon="Search" @click="search" />
                </template>
            </el-input>
            <span style="margin-left: 20px"><el-button type="primary" size="large" @click="handleAdd()"
                    v-if="isAdmin() || $auth('sgclfx:add')">新增</el-button></span>
        </div>
        <div class="list-container">
            <Table ref="tableRef" :data="getList" :fit="true" :show-header="false">
                <el-table-column label="搜索结果">
                    <template #default="{ row }">
                        <span @click="showInfoDetail(row)" style="cursor:pointer">
                            <div class="title">{{ row.title }}</div>
                            <div class="time">{{ row.createdTime }}</div>
                            <div class="content">{{ row.content.substring(0, 1000) + '......' }}</div>
                        </span>
                    </template>
                </el-table-column>

                <el-table-column label="" width="120" fixed="right" v-if="isAdmin() || $auth('sgclfx:add')">
                    <template #default="{ row }">
                        <div class="flex-align-center">
                            <el-button text type="danger" @click="handleDelete(row)">删除</el-button>
                            <el-button text type="primary" @click="handleEdit(row)">编辑</el-button>
                        </div>
                    </template>
                </el-table-column>
            </Table>
        </div>


        <el-dialog v-model="addDialogRef" width="800px" min-width="600px" title="文档编辑" align-center destroy-on-close>
            <!-- @draft="" -->
            <addEditDialog :editData="editData" @cancel="addDialogRef = false" @submit="handleSubmit">
            </addEditDialog>
        </el-dialog>

        <el-dialog v-model="showFileDialogRef" width="80%" min-width="600px" :title="showData.title"
            :close-on-click-modal="false" align-center destroy-on-close>
            <div>

                <div style="">
                    {{ showData.createdTime }}
                </div>
                <div style="">
                    <div class="flex gap-2">
                        <el-tag v-for="tag in showData.tagList" :key="tag" type="primary">{{ tag }}</el-tag>
                    </div>
                </div>
                <div style="margin-top: 20px">
                    <div v-for="file in showData.fileList" :key="file.fileId">
                        <el-button link type="primary" @click="showKKFile(file.fileId, file.name)">
                            {{ file.name }}</el-button>
                    </div>
                </div>
                <div
                    style="margin-top: 20px; padding: 0 20px;  white-space: pre-wrap; text-align: left; background-color: #f8f8f8; border-radius: 5px;">

                    <el-scrollbar ref="scrollbarRef" max-height="700px" always @scroll="scroll">
                        {{ showData.content }}
                    </el-scrollbar>
                </div>

            </div>
        </el-dialog>
    </div>

</template>

<style scoped lang="scss">
.repository-container {
    text-align: center;


    .classify-container {
        min-width: 600px;
        padding: 10px 8%;

        .clicked {
            background-color: #6495ED !important;
        }

        .classify-box {
            border-radius: 5px;
            width: 18%;
            min-width: 50px;
            margin: 1%;
            background-color: white;

            div {
                margin: 3px 0;
            }

            .name {
                font-weight: 600;
            }
        }

        .classify-box:hover {
            transform: scale(1.1);
            background-color: #B0C4DE;
        }
    }

    .search-container {
        margin-top: 20px;
        padding: 10px;
    }

    .list-container {
        min-width: 600px;
        padding: 10px 8%;

        .title {
            font-size: 18px;
            font-weight: 600;
            margin: 2px;
        }

        .time {
            color: #9ea6b2;
            margin: 1px;
        }

        .content {}

    }

    .flex-align-center {
        .el-button {
            padding: 0;
        }
    }

    .gap-2 {
        gap: 8px;
        /* 2 * 4px，可以根据需要调整 */
    }
}
</style>
