# Supplementary material for: Design and implementation of a comprehensive management platform for drilling engineering
Source: PLoS One. 2026 Feb 26;21(2):e0343700. doi: 10.1371/journal.pone.0343700 (PMC12944780; doi:10.1371/journal.pone.0343700)
Supplement: S2 File — The original code is for Web of the platform. (ZIP) [file pone.0343700.s002.zip › zttcglweb/src/views/audit-manage/AreaApply.vue]

<script lang="ts" setup>
import { reactive, ref } from 'vue'
import { getNhhncyByZjhm } from '../../api/modules/zjd'
import { dictFilter } from '../../utils/filter'
import { Dictionary, FormInfo } from '../../types/gdc'
import { getDictDataList } from '../../api/modules/gdc'
import { dcConfigData } from '../../config/dc'
import { getToken } from 'dc-lib'

const familyMembers = ref<{
  id: string
  xm: string
  age: number
  yhzgx: string
  zjhm: string
  hkszd: string
}[]>([])
const memberSearchParam = reactive({
  zjhm: '',
  hkszd: '',
})
const relationDict = ref<Dictionary[]>([])
const exportVisible = ref(false)
const formInfo = ref<FormInfo>()
const exportFormData = reactive({
  pkId: '',
  ywh: '',
  type: 'pdf',
  exportTemplace: '',
})
const getFamilyMember = async () => {
  const { data } = await getNhhncyByZjhm(memberSearchParam)
  familyMembers.value = data || []
}
const setMemberSearchParam = (data: {
  sqhhzsfzh: string
  sqhhzhkszd: string
}) => {
  if (data.sqhhzsfzh && data.sqhhzhkszd) {
    memberSearchParam.hkszd = data.sqhhzhkszd
    memberSearchParam.zjhm = data.sqhhzsfzh
    getFamilyMember()
    return true
  } else {
    return false
  }
}
const handleExport = (data: {
  data: {
    pkId: string
    ywh: string
  }
  formInfo: FormInfo
}) => {
  // 获取表单信息
  formInfo.value = data.formInfo
  // 表单数据初始化
  exportFormData.pkId = data.data.pkId
  exportFormData.ywh = data.data.ywh
  const tableJson = formInfo.value?.uiJson.tableJson
  exportFormData.exportTemplace = (tableJson?.exportType === '2' ? tableJson.exportTemplates[0].template : tableJson?.listTemplate) || ''
  exportVisible.value = true
}
const stringfiyExportParam = () => `?_u=database:${encodeURIComponent(exportFormData.exportTemplace)}&ureportTokenName=Authorization&ureportTokenValue=${getToken()}${exportFormData.pkId ? `&businessId=${exportFormData.pkId}` : ''}&form=${formInfo.value?.formAlias}&system=${formInfo.value?.systemMark}&ywh=${exportFormData.ywh}`
const handleExportPreview = () => window.open(`${dcConfigData.uReportUrl}/design/preview${stringfiyExportParam()}`)
const doExport = () => {
  window.open(`${dcConfigData.uReportUrl}/design/${exportFormData.type}${stringfiyExportParam()}`)
  exportVisible.value = false
}
const getRelationDict = async () => {
  const { data } = await getDictDataList({ parentType: 'yhzgx' })
  relationDict.value = data || []
}
const init = () => {
  // 获取与户主关系字典
  getRelationDict()
}

init()
</script>

<template>
  <div>
    <dc-diy-form ref="pageRef" :dynamic-functions="{ handleExport }" form-alias="YDJF" preset-mark="custom">
      <template #family-member="{ data }">
        <el-card v-if="setMemberSearchParam(data)" header="家庭成员信息" class="family-member">
          <el-table :data="familyMembers" row-key="id">
            <el-table-column prop="xm" label="姓名" width="120"></el-table-column>
            <el-table-column prop="age" label="年龄" width="80"></el-table-column>
            <el-table-column prop="yhzgx" label="与户主关系" width="250">
              <template #default="{ row }">{{ dictFilter(relationDict, row.yhzgx) }}</template>
            </el-table-column>
            <el-table-column prop="zjhm" label="身份证号" width="200"></el-table-column>
            <el-table-column prop="hkszd" label="户口所在地" min-width="150"></el-table-column>
          </el-table>
        </el-card>
      </template>
    </dc-diy-form>
    <el-dialog
      v-model="exportVisible"
      :width="360"
      :close-on-click-modal="false"
      title="选择导出格式"
      align-center
      destroy-on-close
    >
      <el-form>
        <el-form-item label="导出模板">
          <el-select v-model="exportFormData.exportTemplace">
            <el-option
              v-for="(exportTemplace, exportTemplaceIndex) in formInfo?.uiJson.tableJson.exportTemplates"
              :key="`exportTemplate_${exportTemplaceIndex}`"
              :value="exportTemplace.template"
              :title="exportTemplace.name || exportTemplace.template"
              :label="exportTemplace.name || exportTemplace.template"
            ></el-option>
          </el-select>
        </el-form-item>
        <el-form-item label="导出格式">
          <el-select v-model="exportFormData.type">
            <el-option value="excel" title="excel" label="excel"></el-option>
            <el-option value="pdf" title="pdf" label="pdf"></el-option>
          </el-select>
        </el-form-item>
      </el-form>
      <template #footer>
        <el-button @click="exportVisible = false">取消</el-button>
        <el-button @click="handleExportPreview">导出预览</el-button>
        <el-button type="primary" @click="doExport">导出</el-button>
      </template>
    </el-dialog>
  </div>
</template>

<style scoped>
.family-member {
  margin-top: 24px;
}
</style>
