# Supplementary material for: Design and implementation of a comprehensive management platform for drilling engineering
Source: PLoS One. 2026 Feb 26;21(2):e0343700. doi: 10.1371/journal.pone.0343700 (PMC12944780; doi:10.1371/journal.pone.0343700)
Supplement: S2 File — The original code is for Web of the platform. (ZIP) [file pone.0343700.s002.zip › zttcglweb/src/views/audit-manage/ProcessManage.vue]

<script lang="ts" setup>
import { ref } from 'vue'
import { Arrive1, Arrive2, Arrive3 } from '../../types/audit'
import { getZjdDceByYwh, getZjdDcsByYwh, getZjdDcyByYwh } from '../../api/modules/zjd'
import ImgViewer from '../../components/img-viewer'
import { Dictionary } from '../../types/gdc'
import { getDictDataList } from '../../api/modules/gdc'
import { dictFilter } from '../../utils/filter'

const detailVisible = ref(false)
const currentTab = ref('1')
const arrive1Info = ref<Arrive1>()
const arrive2Info = ref<Arrive2>()
const arrive3Info = ref<Arrive3>()
const returnStatusDict = ref<Dictionary[]>([])
const getArrive1 = async (ywh: string) => {
  const { data } = await getZjdDcyByYwh({ ywh })
  arrive1Info.value = data
}
const getArrive2 = async (ywh: string) => {
  const { data } = await getZjdDceByYwh({ ywh })
  arrive2Info.value = data
}
const getArrive3 = async (ywh: string) => {
  const { data } = await getZjdDcsByYwh({ ywh })
  arrive3Info.value = data
}
const handleDetail = async (data: { ywh: string }) => {
  getArrive1(data.ywh)
  getArrive2(data.ywh)
  getArrive3(data.ywh)
  detailVisible.value = true
}
const getReturnStatusDict = async () => {
  const { data } = await getDictDataList({ parentType: '117' })
  returnStatusDict.value = data || []
}

// 获取拆旧退还宅基地情况字典
getReturnStatusDict()
</script>

<template>
  <div>
    <dc-diy-form ref="pageRef" :dynamic-functions="{ handleDetail }" form-alias="YDJF" preset-mark="processManage"></dc-diy-form>
    <el-dialog
      v-model="detailVisible"
      :width="700"
      :close-on-click-modal="false"
      title="三到场信息"
      align-center
      destroy-on-close
    >
      <el-tabs v-model="currentTab" stretch>
        <el-tab-pane label="一到场" name="1">
          <el-descriptions :column="1" border>
            <el-descriptions-item :span="1" label="申请人是否符合资格条件">{{ arrive1Info?.standardPerson ? '是' : '否' }}</el-descriptions-item>
            <el-descriptions-item :span="1" label="拟用地是否符合相关规划">{{ arrive1Info?.standardLand ? '是' : '否' }}</el-descriptions-item>
            <el-descriptions-item :span="1" label="农业农村部门意见">{{ arrive1Info?.farmOpinion }}</el-descriptions-item>
            <el-descriptions-item :span="1" label="踏勘人(签字)">{{ arrive1Info?.farmName }}</el-descriptions-item>
            <el-descriptions-item :span="1" label="踏勘日期">{{ arrive1Info?.farmDate }}</el-descriptions-item>
            <el-descriptions-item :span="1" label="自然资源部门意见">{{ arrive1Info?.natureOpinion }}</el-descriptions-item>
            <el-descriptions-item :span="1" label="踏勘人(签字)">{{ arrive1Info?.natureName }}</el-descriptions-item>
            <el-descriptions-item :span="1" label="踏勘日期">{{ arrive1Info?.natureDate }}</el-descriptions-item>
            <el-descriptions-item :span="1" label="其他部门意见">{{ arrive1Info?.otherOpinion }}</el-descriptions-item>
            <el-descriptions-item :span="1" label="踏勘人(签字)">{{ arrive1Info?.otherName }}</el-descriptions-item>
            <el-descriptions-item :span="1" label="踏勘日期">{{ arrive1Info?.otherDate }}</el-descriptions-item>
            <el-descriptions-item :span="1" label="乡镇政府意见">{{ arrive1Info?.townOpinion }}</el-descriptions-item>
            <el-descriptions-item :span="1" label="踏勘人(签字)">{{ arrive1Info?.townName }}</el-descriptions-item>
            <el-descriptions-item :span="1" label="踏勘日期">{{ arrive1Info?.townDate }}</el-descriptions-item>
            <el-descriptions-item :span="1" label="备注">{{ arrive1Info?.bz }}</el-descriptions-item>
            <el-descriptions-item :span="1" label="现场照片">
              <ImgViewer v-if="arrive1Info?.picIds" :img-ids="arrive1Info.picIds.split(',')"></ImgViewer>
            </el-descriptions-item>
          </el-descriptions>
        </el-tab-pane>
        <el-tab-pane label="二到场" name="2">
          <el-descriptions :column="1" border>
            <el-descriptions-item :span="1" label="实地丈量宅基地是否符合要求">{{ arrive2Info?.standardZjd ? '是' : '否' }}</el-descriptions-item>
            <el-descriptions-item :span="1" label="建房位置及四至是否符合要求">{{ arrive2Info?.standardLocation ? '是' : '否' }}</el-descriptions-item>
            <el-descriptions-item :span="1" label="农业农村部门意见">{{ arrive2Info?.farmOpinion }}</el-descriptions-item>
            <el-descriptions-item :span="1" label="踏勘人(签字)">{{ arrive2Info?.farmName }}</el-descriptions-item>
            <el-descriptions-item :span="1" label="踏勘日期">{{ arrive2Info?.farmDate }}</el-descriptions-item>
            <el-descriptions-item :span="1" label="自然资源部门意见">{{ arrive2Info?.natureOpinion }}</el-descriptions-item>
            <el-descriptions-item :span="1" label="踏勘人(签字)">{{ arrive2Info?.natureName }}</el-descriptions-item>
            <el-descriptions-item :span="1" label="踏勘日期">{{ arrive2Info?.natureDate }}</el-descriptions-item>
            <el-descriptions-item :span="1" label="其他部门意见">{{ arrive2Info?.otherOpinion }}</el-descriptions-item>
            <el-descriptions-item :span="1" label="踏勘人(签字)">{{ arrive2Info?.otherName }}</el-descriptions-item>
            <el-descriptions-item :span="1" label="踏勘日期">{{ arrive2Info?.otherDate }}</el-descriptions-item>
            <el-descriptions-item :span="1" label="乡镇政府意见">{{ arrive2Info?.townOpinion }}</el-descriptions-item>
            <el-descriptions-item :span="1" label="踏勘人(签字)">{{ arrive2Info?.townName }}</el-descriptions-item>
            <el-descriptions-item :span="1" label="踏勘日期">{{ arrive2Info?.townDate }}</el-descriptions-item>
            <el-descriptions-item :span="1" label="备注">{{ arrive2Info?.bz }}</el-descriptions-item>
            <el-descriptions-item :span="1" label="现场照片">
              <ImgViewer v-if="arrive2Info?.picIds" :img-ids="arrive2Info.picIds.split(',')"></ImgViewer>
            </el-descriptions-item>
          </el-descriptions>
        </el-tab-pane>
        <el-tab-pane label="三到场" name="3">
          <el-descriptions :column="1" border>
            <el-descriptions-item :span="1" label="开工日期">{{ arrive3Info?.startData }}</el-descriptions-item>
            <el-descriptions-item :span="1" label="竣工日期">{{ arrive3Info?.endData }}</el-descriptions-item>
            <el-descriptions-item :span="1" label="实用宅基地面积(㎡)">{{ arrive3Info?.syzjdmj }}</el-descriptions-item>
            <el-descriptions-item :span="1" label="实际房基占地面积(㎡)">{{ arrive3Info?.syfjzdmj }}</el-descriptions-item>
            <el-descriptions-item :span="1" label="竣工层数(层)">{{ arrive3Info?.jgcs }}</el-descriptions-item>
            <el-descriptions-item :span="1" label="竣工高度(米)">{{ arrive3Info?.jggd }}</el-descriptions-item>
            <el-descriptions-item :span="1" label="拆旧退还宅基地情况">{{ arrive3Info?.cjthzjdqk ? dictFilter(returnStatusDict, arrive3Info?.cjthzjdqk) : '' }}</el-descriptions-item>
            <el-descriptions-item :span="1" label="实地丈量用地建房是否符合要求">{{ arrive3Info?.standardZjd ? '是' : '否' }}</el-descriptions-item>
            <el-descriptions-item :span="1" label="不符合规范备注">{{ arrive3Info?.bgfbz }}</el-descriptions-item>
            <el-descriptions-item :span="1" label="农业农村部门意见">{{ arrive3Info?.farmOpinion }}</el-descriptions-item>
            <el-descriptions-item :span="1" label="踏勘人(签字)">{{ arrive3Info?.farmName }}</el-descriptions-item>
            <el-descriptions-item :span="1" label="踏勘日期">{{ arrive3Info?.farmDate }}</el-descriptions-item>
            <el-descriptions-item :span="1" label="自然资源部门意见">{{ arrive3Info?.natureOpinion }}</el-descriptions-item>
            <el-descriptions-item :span="1" label="踏勘人(签字)">{{ arrive3Info?.natureName }}</el-descriptions-item>
            <el-descriptions-item :span="1" label="踏勘日期">{{ arrive3Info?.natureDate }}</el-descriptions-item>
            <el-descriptions-item :span="1" label="其他部门意见">{{ arrive3Info?.otherOpinion }}</el-descriptions-item>
            <el-descriptions-item :span="1" label="踏勘人(签字)">{{ arrive3Info?.otherName }}</el-descriptions-item>
            <el-descriptions-item :span="1" label="踏勘日期">{{ arrive3Info?.otherDate }}</el-descriptions-item>
            <el-descriptions-item :span="1" label="乡镇政府意见">{{ arrive3Info?.townOpinion }}</el-descriptions-item>
            <el-descriptions-item :span="1" label="踏勘人(签字)">{{ arrive3Info?.townName }}</el-descriptions-item>
            <el-descriptions-item :span="1" label="踏勘日期">{{ arrive3Info?.townDate }}</el-descriptions-item>
            <el-descriptions-item :span="1" label="备注">{{ arrive3Info?.bz }}</el-descriptions-item>
            <el-descriptions-item :span="1" label="竣工平面简图">
              <ImgViewer v-if="arrive3Info?.jgpmjt" :img-ids="[arrive3Info.jgpmjt]"></ImgViewer>
            </el-descriptions-item>
            <el-descriptions-item :span="1" label="经办人(签字)">{{ arrive3Info?.jtName }}</el-descriptions-item>
            <el-descriptions-item :span="1" label="经办日期">{{ arrive3Info?.jtDate }}</el-descriptions-item>
            <el-descriptions-item :span="1" label="现场照片">
              <ImgViewer v-if="arrive3Info?.picIds" :img-ids="arrive3Info.picIds.split(',')"></ImgViewer>
            </el-descriptions-item>
          </el-descriptions>
        </el-tab-pane>
      </el-tabs>
    </el-dialog>
  </div>
</template>
