# Supplementary material for: Design and implementation of a comprehensive management platform for drilling engineering
Source: PLoS One. 2026 Feb 26;21(2):e0343700. doi: 10.1371/journal.pone.0343700 (PMC12944780; doi:10.1371/journal.pone.0343700)
Supplement: S2 File — The original code is for Web of the platform. (ZIP) [file pone.0343700.s002.zip › zttcglweb/src/views/base/DrillingTeam.vue]

<script lang="ts" setup>
import { reactive, ref, shallowRef } from 'vue'
import { Download, Management, Plus, Upload } from '@element-plus/icons-vue'
import { Page, SearchWrapper, Table } from '../../components/tools'
import { Dictionary } from '../../types/gdc'
import { getDictDataList } from '../../api/modules/gdc'
import { dictFilter } from '../../utils/filter'
import { drillingTeamBlacklist, drillingTeamExport, drillingTeamRemove, getDrillingTeamPage } from '../../api/modules/drilling'
import { createFileDownload, deepClone, deleteConfirm } from '../../utils'
import { success } from '../../utils/notification'
import { BooleanNumber } from '../../types'
import DrillingTeamForm from './DrillingTeamForm.vue'
import DrillingTeamDetail from './DrillingTeamDetail.vue'
import DrillingTeamImport from './DrillingTeamImport.vue'
import DrillingTeamOverall from './DrillingTeamOverall.vue'
import { DrillingTeamInfo } from '../../types/drillingTeam'

const tableRef = shallowRef<InstanceType<typeof Table>>()
const drillingTeamFormRef = shallowRef<InstanceType<typeof DrillingTeamForm>>()
const drillingTeamImportRef = shallowRef<InstanceType<typeof DrillingTeamImport>>()
const queryParam = reactive({
  nature: '',
  blacklist: undefined as BooleanNumber | undefined,
  name: '',
})
const saveDialogVisible = ref(false)
const saveConfirmLoading = ref(false)
const detailDialogVisible = ref(false)
const natureDict = ref<Dictionary[]>([])
const detailInfo = ref<DrillingTeamInfo>()
const currentPage = ref(1)
const pageSize = ref(10)
const editData = ref<DrillingTeamInfo>()
const importDialogVisible = ref(false)
const importLoading = ref(false)
const overallDialogVisible = ref(false)
const handleAdd = () => {
  editData.value = undefined
  saveDialogVisible.value = true
}
const handleExport = async () => {
  const res = await drillingTeamExport(queryParam)
  createFileDownload(res, `${new Date().getTime()}.xls`)
}
const handleSave = async () => {
  saveConfirmLoading.value = true
  await drillingTeamFormRef.value?.submit().then(() => {
    saveConfirmLoading.value = false
    tableRef.value?.refresh()
    saveDialogVisible.value = false
  }).catch(() => saveConfirmLoading.value = false)
}
const handleImport = () => {
  importLoading.value = true
  drillingTeamImportRef.value?.submit().then(() => {
    importLoading.value = false
    tableRef.value?.refresh()
    importDialogVisible.value = false
  }).catch(() => importLoading.value = false)
}
const handleDetail = (row: DrillingTeamInfo) => {
  detailInfo.value = row
  detailDialogVisible.value = true
}
const handleEdit = (row: DrillingTeamInfo) => {
  editData.value = deepClone(row)
  saveDialogVisible.value = true
}
const handleToggleBlack = async (row: DrillingTeamInfo) => {
  const { msg } = await drillingTeamBlacklist({
    id: row.id,
    status: row.blacklist ? 0 : 1,
  })
  success(msg)
  tableRef.value?.refreshCurrent()
}
const handleDelete = async (row: DrillingTeamInfo) => {
  // 删除确认
  await deleteConfirm()
  const { msg } = await drillingTeamRemove(row.id)
  success(msg)
  // 刷新当前页
  tableRef.value?.refreshCurrentSmart()
}
const getList = async (parameter: {
  pageNumber: number
  pageSize: number
}) => {
  currentPage.value = parameter.pageNumber
  pageSize.value = parameter.pageSize
  const { data } = await getDrillingTeamPage({
    ...parameter,
    ...queryParam,
  })
  return data
}
const getNatureDict = async () => {
  const { data } = await getDictDataList({ parentType: 'TEAM_NATURE' })
  natureDict.value = data || []
}

getNatureDict()
</script>

<template>
  <Page summary="查看、完善钻探服务方信息">
    <el-card>
      <SearchWrapper :model="queryParam" @search="tableRef?.refresh()">
        <el-col :md="5" :sm="24">
          <el-form-item label="名称" prop="name">
            <el-input v-model="queryParam.name" clearable></el-input>
          </el-form-item>
        </el-col>
        <el-col :md="5" :sm="24">
          <el-form-item label="性质" prop="nature">
            <el-select v-model="queryParam.nature">
              <el-option
                v-for="nature in natureDict"
                :key="nature.dictMark"
                :value="nature.dictMark"
                :label="nature.dictName"
                :title="nature.dictName"
              ></el-option>
            </el-select>
          </el-form-item>
        </el-col>
        <el-col :md="5" :sm="24">
          <el-form-item label="黑名单" prop="blacklist">
            <el-select v-model="queryParam.blacklist">
              <el-option :value="0" label="否"></el-option>
              <el-option :value="1" label="是"></el-option>
            </el-select>
          </el-form-item>
        </el-col>
      </SearchWrapper>
      <div class="table-operator">
        <el-button v-if="$auth('drilling:drillingTeam:save')" :icon="Plus" @click="handleAdd">新增服务方</el-button>
        <el-button v-if="$auth('drilling:drillingTeam:import')" :icon="Upload" @click="importDialogVisible = true">导入</el-button>
        <el-button v-if="$auth('drilling:drillingTeam:export')" :icon="Download" @click="handleExport">导出</el-button>
<!--        <el-button v-if="$auth('drilling:drillingTeam:query')" :icon="Management" @click="overallDialogVisible = true">统筹</el-button>-->
      </div>
      <Table ref="tableRef" :data="getList">
        <el-table-column label="序号" width="70">
          <template #default="{ $index }">{{ (currentPage - 1) * pageSize + $index + 1 }}</template>
        </el-table-column>
        <el-table-column prop="name" label="名称" min-width="230"></el-table-column>
        <el-table-column prop="nature" label="性质" width="80">
          <template #default="{ row }">{{ dictFilter(natureDict, row.nature) }}</template>
        </el-table-column>
        <el-table-column prop="projectNum" label="项目总数（个）" width="130"></el-table-column>
        <el-table-column prop="projectBuildNum" label="在建项目（个）" width="130"></el-table-column>

        <el-table-column prop="maxDrillingDepth" label="机械岩心钻孔最大钻深(m)" width="100"></el-table-column>
        <el-table-column prop="drillingCapacity" label="机械岩心钻孔承钻能力(m)" width="100"></el-table-column>

        <el-table-column prop="paramMaxDrillingDepth" label="参数井最大钻深(m)" width="100"></el-table-column>
        <el-table-column prop="paramDrillingCapacity" label="参数井承钻能力(m)" width="100"></el-table-column>

        <el-table-column prop="oilMaxDrillingDepth" label="油气调查孔最大钻深(m)" width="100"></el-table-column>
        <el-table-column prop="oilDrillingCapacity" label="油气调查孔承钻能力(m)" width="100"></el-table-column>

        <el-table-column prop="projectMaxDrillingDepth" label="工程勘察孔最大钻深(m)" width="100"></el-table-column>
        <el-table-column prop="projectDrillingCapacity" label="工程勘察孔承钻能力(m)" width="100"></el-table-column>

        <el-table-column prop="geologyMaxDrillingDepth" label="水文地质钻孔最大钻深(m)" width="100"></el-table-column>
        <el-table-column prop="geologyDrillingCapacity" label="水文地质钻孔承钻能力(m)" width="100"></el-table-column>

        <el-table-column prop="otherMaxDrillingDepth" label="其他钻机最大钻深(m)" width="100"></el-table-column>
        <el-table-column prop="otherDrillingCapacity" label="其他钻机承钻能力(m)" width="100"></el-table-column>


        <el-table-column prop="contactPerson" label="联系人" width="130"></el-table-column>
        <el-table-column prop="contactWay" label="联系方式" min-width="170"></el-table-column>
        <el-table-column prop="blacklist" label="黑名单" width="120">
          <template #default="{ row }">{{ row.blacklist ? '是' : '否' }}</template>
        </el-table-column>
        <el-table-column label="操作" width="250" fixed="right">
          <template #default="{ row }">
            <el-button type="primary" link @click="handleDetail(row)">详情</el-button>
            <el-button v-if="$auth('drilling:drillingTeam:update')" type="primary" link @click="handleEdit(row)">编辑</el-button>
            <el-button v-if="$auth('drilling:drillingTeam:blacklist')" :type="row.blacklist ? 'primary' : 'danger'" link @click="handleToggleBlack(row)">{{ row.blacklist ? '取消拉黑' : '拉黑' }}</el-button>
            <el-button v-if="$auth('drilling:drillingTeam:remove')" type="danger" link @click="handleDelete(row)">删除</el-button>
          </template>
        </el-table-column>
      </Table>
      <el-dialog
        v-model="saveDialogVisible"
        :width="800"
        title="钻探服务方录入"
        align-center
        destroy-on-close
      >
        <DrillingTeamForm ref="drillingTeamFormRef" :data="editData" :nature-dict="natureDict"></DrillingTeamForm>
        <template #footer>
          <div class="dialog-footer">
            <el-button @click="saveDialogVisible = false">取消</el-button>
            <el-button :loading="saveConfirmLoading" type="primary" @click="handleSave">确定</el-button>
          </div>
        </template>
      </el-dialog>
      <el-dialog
        v-model="detailDialogVisible"
        :width="500"
        title="钻探服务方详情"
        align-center
        destroy-on-close
      >
        <DrillingTeamDetail v-if="detailInfo" :data="detailInfo" :nature-dict="natureDict"></DrillingTeamDetail>
      </el-dialog>
      <el-dialog
        v-model="importDialogVisible"
        :width="360"
        :close-on-click-modal="false"
        title="钻探服务方导入"
        align-center
        destroy-on-close
      >
        <DrillingTeamImport ref="drillingTeamImportRef"></DrillingTeamImport>
        <template #footer>
          <div class="dialog-footer">
            <el-button @click="importDialogVisible = false">取消</el-button>
            <el-button :loading="importLoading" type="primary" @click="handleImport">确定</el-button>
          </div>
        </template>
      </el-dialog>
      <el-dialog
        v-model="overallDialogVisible"
        :width="1000"
        title="钻探服务方统筹"
        align-center
        destroy-on-close
      >
        <DrillingTeamOverall :nature-dict="natureDict"></DrillingTeamOverall>
      </el-dialog>
    </el-card>
  </Page>
</template>
