# Supplementary material for: Design and implementation of a comprehensive management platform for drilling engineering
Source: PLoS One. 2026 Feb 26;21(2):e0343700. doi: 10.1371/journal.pone.0343700 (PMC12944780; doi:10.1371/journal.pone.0343700)
Supplement: S2 File — The original code is for Web of the platform. (ZIP) [file pone.0343700.s002.zip › zttcglweb/src/views/base/DrillingTeamDetail.vue]

<script lang="ts" setup>
import { Dictionary, Organization } from '../../types/gdc'
import { dictFilter } from '../../utils/filter'
import { fileDownloadUrl, fileUploadUrl, getDeptRangeTree, getFormDataPage } from '../../api/modules/gdc'
import { Download, View } from '@element-plus/icons-vue'
import { ref } from 'vue'
import { dcConfigData } from '../../config/dc'
import { findTree } from '../../utils'
import { isJsonString } from '../../utils/is'
import { DrillingTeamInfo } from '../../types/drillingTeam'
import Node from 'element-plus/es/components/tree/src/model/node'
import { useUserStore } from '../../stores/user'

interface DeviceTreeData {
  key: string
  label: string
  formId?: string
  isLeaf?: boolean
}

const props = defineProps<{
  data: DrillingTeamInfo
  natureDict: Dictionary[]
}>()
const userStore = useUserStore()
const currentTab = ref('0')
const deptTree = ref<Organization[]>([])
const deptFilter = (deptId: string) => {
  const dept: Organization | undefined = findTree(deptTree.value, 'id', deptId)
  return dept?.deptName
}
const getDeviceList = async (data: DeviceTreeData, nameModel: string) => {
  const res = await getFormDataPage({
    id: data.formId,
    pageSize: 10000,
    pageNumber: 1,
    orderField: 'createTime',
    orderType: 'desc',
    userId: userStore.userInfo?.id,
    deptId: props.data.deptId,
    roleIds: userStore.roleList.map(role => role.id),
    formMark: data.key,
  })
  return res.data.content.map((item: any) => ({
    key: item.pkId,
    label: item[nameModel],
    isLeaf: true,
  }))
}
const loadDevice = async (node: Node, resolve: (data: DeviceTreeData[]) => void) => {
  if (node.level === 0) {
    return resolve([
      {
        key: 'rig',
        label: '钻探设备',
      },
      {
        key: 'tool',
        label: '钻具',
      },
      {
        key: 'instrument',
        label: '仪器',
      },
      {
        key: 'measuring_well',
        label: '测井设备',
        formId: '9670afa5acc295cd033f2c45a0b1edab',
      },
      {
        key: 'logging_well',
        label: '录井仪器',
        formId: '982fd739a79853c2ca4c7c57141f39ca',
      },
      {
        key: 'control_well',
        label: '井控设备',
        formId: '62d9d6e63117196533157828c9b55f81',
      },
      {
        key: 'mun_material',
        label: '自研泥浆材料',
        formId: 'ef95ab54acbab238e92acbec8ff9d72a',
      },
    ])
  }
  if (node.level === 1) {
    switch(node.data.key) {
      case 'rig':
        return resolve([
          {
            key: 'core_rig',
            label: '岩心钻机',
            formId: '60ec09246cb5539ac2120bec2d8625eb',
          },
          {
            key: 'oil_rig',
            label: '石油钻机',
            formId: '7d5583baaeb054952e0c43e5e27c46a5',
          },
          {
            key: 'other_rig',
            label: '其它类型钻机',
            formId: '393e205fde1122fb1affc13b117fface',
          },
        ])
      case 'tool':
        return resolve([
          {
            key: 'drill_rode',
            label: '钻杆',
            formId: '681d78751d40689bd261e8e608e01e7e',
          },
          {
            key: 'coring_rig',
            label: '取心钻具',
            formId: '8276aea102d04f7da7d7b0a2331a51be',
          },
          {
            key: 'power_rig',
            label: '孔底动力钻具',
            formId: '8c75eee3be626c4b32c83cd7e8da40cc',
          },
        ])
      case 'instrument':
        return resolve([
          {
            key: 'inclinometer',
            label: '测斜仪器',
            formId: '3bd64bb980f758bb3df18353bc6a17b7',
          },
          {
            key: 'mud_tester',
            label: '泥浆性能测试仪器',
            formId: '012269ba73922d3db47c642b0e3659b4',
          },
        ])
      case 'measuring_well':
        return resolve(await getDeviceList(node.data as DeviceTreeData, 'model'))
      case 'logging_well':
      case 'control_well':
      case 'mun_material':
        return resolve(await getDeviceList(node.data as DeviceTreeData, 'name'))
    }
  }
  switch(node.data.key) {
    case 'core_rig':
    case 'oil_rig':
    case 'other_rig':
    case 'power_rig':
    case 'inclinometer':
    case 'mud_tester':
      return resolve(await getDeviceList(node.data as DeviceTreeData, 'model'))
    case 'drill_rode':
    case 'coring_rig':
      return resolve(await getDeviceList(node.data as DeviceTreeData, 'specs'))
  }
}
const getDeptTree = async () => {
  deptTree.value = []
  const { data } = await getDeptRangeTree({
    systemId: dcConfigData.systemId,
    hasAll: false,
  })
  deptTree.value = data || []
}

getDeptTree()
</script>

<template>
  <el-tabs v-model="currentTab">
    <el-tab-pane label="基础信息" name="0">
      <el-descriptions :column="1" border>
        <el-descriptions-item :span="1" label="姓名">{{ data.name }}</el-descriptions-item>
        <el-descriptions-item :span="1" label="所属单位">{{ deptFilter(data.deptId) }}</el-descriptions-item>
        <el-descriptions-item :span="1" label="性质">{{ dictFilter(natureDict, data.nature) }}</el-descriptions-item>
        <el-descriptions-item :span="1" label="联系人">{{ data.contactPerson }}</el-descriptions-item>
        <el-descriptions-item :span="1" label="联系方式">{{ data.contactWay }}</el-descriptions-item>
        <el-descriptions-item :span="1" label="黑名单">{{ data.blacklist ? '是' : '否' }}</el-descriptions-item>
        <el-descriptions-item :span="1" label="参数井最大钻深">{{ data.paramMaxDrillingDepth }}</el-descriptions-item>
        <el-descriptions-item :span="1" label="参数井承钻能力">{{ data.paramDrillingCapacity }}</el-descriptions-item>
        <el-descriptions-item :span="1" label="岩心钻孔最大钻深">{{ data.maxDrillingDepth }}</el-descriptions-item>
        <el-descriptions-item :span="1" label="岩心钻孔承钻能力">{{ data.drillingCapacity }}</el-descriptions-item>
        <el-descriptions-item :span="1" label="资质">
          <el-row v-if="isJsonString(data.qualification)" :gutter="30">
            <el-col v-for="(fileId, fileName) in JSON.parse(data.qualification)" :key="fileId" :span="8">
              <div class="file">
                <span class="file-name">{{ fileName }}</span>
                <div class="file-operators">
                  <el-link
                    :icon="View"
                    :href="`${fileUploadUrl}/${fileId}`"
                    :underline="false"
                    type="success"
                    target="_blank"
                    class="file-operator"
                  ></el-link>
                  <el-link
                    :icon="Download"
                    :href="`${fileDownloadUrl}/${fileId}`"
                    :underline="false"
                    type="primary"
                    target="_blank"
                    class="file-operator"
                  ></el-link>
                </div>
              </div>
            </el-col>
          </el-row>
        </el-descriptions-item>
        <el-descriptions-item :span="1" label="创建人">{{ data.createdBy }}</el-descriptions-item>
        <el-descriptions-item :span="1" label="创建时间">{{ data.createdTime }}</el-descriptions-item>
      </el-descriptions>
    </el-tab-pane>
    <el-tab-pane label="设备信息" name="1">
      <el-tree :load="loadDevice" :props="{ isLeaf: 'isLeaf' }" lazy></el-tree>
    </el-tab-pane>
    <el-tab-pane label="工作业绩" name="2">
      <el-descriptions :column="1" border>
        <el-descriptions-item :span="1" label="在建项目">{{ data.projectBuildNum }}</el-descriptions-item>
        <el-descriptions-item :span="1" label="项目总数">{{ data.projectNum }}</el-descriptions-item>
        <el-descriptions-item :span="1" label="成果资料">{{ data.achievement }}</el-descriptions-item>
      </el-descriptions>
    </el-tab-pane>
    <el-tab-pane label="安全事故" name="3">{{ data.accident }}</el-tab-pane>
    <el-tab-pane label="能力评估" name="4">{{ data.evaluator }}</el-tab-pane>
  </el-tabs>
</template>

<style lang="scss" scoped>
.file {
  display: flex;
  align-items: center;
  justify-content: space-between;

  .file-operator {
    font-size: 1.3em;

    &:not(:last-child) {
      margin-right: 8px;
    }
  }
}
</style>
