# Supplementary material for: Design and implementation of a comprehensive management platform for drilling engineering
Source: PLoS One. 2026 Feb 26;21(2):e0343700. doi: 10.1371/journal.pone.0343700 (PMC12944780; doi:10.1371/journal.pone.0343700)
Supplement: S2 File — The original code is for Web of the platform. (ZIP) [file pone.0343700.s002.zip › zttcglweb/src/views/base/DrillingTeamForm.vue]

<script lang="ts" setup>
import { reactive, ref, shallowRef, watch } from 'vue'
import { Dictionary, Organization } from '../../types/gdc'
import { getDeptRangeTree } from '../../api/modules/gdc'
import { getElementRequireRule, resetObj } from '../../utils'
import { ElForm, FormRules } from 'element-plus'
import { dcConfigData } from '../../config/dc'
import { drillingTeamSave, drillingTeamUpdate } from '../../api/modules/drilling'
import { success } from '../../utils/notification'
import FileUploader from '../../components/file-uploader'
import { DrillingTeamInfo } from '../../types/drillingTeam'

const props = defineProps<{
  data?: DrillingTeamInfo
  natureDict: Dictionary[]
}>()
const formRef = shallowRef<InstanceType<typeof ElForm>>()
const formData = reactive<Omit<DrillingTeamInfo, 'id' | 'createdBy' | 'createdTime' | 'projectBuildNum' | 'projectNum' | 'status'>>({
  accident: '',
  achievement: '',
  blacklist: 0,
  contactPerson: '',
  contactWay: '',
  deptId: '',
  evaluator: '',
  name: '',
  nature: '',
  qualification: '',
  maxDrillingDepth: 0,
  drillingCapacity: 0,
  paramMaxDrillingDepth: 0,
  paramDrillingCapacity: 0,
  oilMaxDrillingDepth: 0,
  oilDrillingCapacity: 0,
  projectMaxDrillingDepth: 0,
  projectDrillingCapacity: 0,
  geologyMaxDrillingDepth: 0,
  geologyDrillingCapacity: 0,
  otherMaxDrillingDepth: 0,
  otherDrillingCapacity: 0,
})
const formRules = reactive<FormRules>({
  name: [getElementRequireRule('请输入名称')],
  deptId: [getElementRequireRule('请选择所属单位')],
  nature: [getElementRequireRule('请选择性质')],
})
const deptTree = ref<Organization[]>([])
const handleDeptSelect = (dept: Organization) => {
  if (!formData.name) {
    formData.name = dept.deptName || ''
  }
}
const getDeptTree = async () => {
  deptTree.value = []
  const { data } = await getDeptRangeTree({
    systemId: dcConfigData.systemId,
    hasAll: false,
  })
  deptTree.value = data || []
}

// 获取部门树
getDeptTree()

watch(() => props.data, val => val && resetObj(formData, {
  ...formData,
  ...val,
}), { immediate: true })

defineExpose({
  submit: async () => {
    // 表单验证
    await formRef.value?.validate()
    if (props.data) {
      // 更新
      const { msg } = await drillingTeamUpdate({
        ...props.data,
        ...formData,
      })
      success(msg)
    } else {
      // 添加
      const { msg } = await drillingTeamSave(formData)
      success(msg)
    }
  },
})
</script>

<template>
  <el-form ref="formRef" :model="formData" :rules="formRules" label-position="top" label-suffix="：">
    <el-row :gutter="16">
      <el-col :span="8">
        <el-form-item label="名称" prop="name">
          <el-input v-model="formData.name"></el-input>
        </el-form-item>
      </el-col>
      <el-col :span="8">
        <el-form-item label="所属单位" prop="deptId">
          <el-tree-select
            v-model="formData.deptId"
            :data="deptTree"
            :props="{ label: 'deptName' }"
            node-key="id"
            check-strictly
            @current-change="handleDeptSelect"
          ></el-tree-select>
        </el-form-item>
      </el-col>
      <el-col :span="8">
        <el-form-item label="性质" prop="nature">
          <el-select v-model="formData.nature">
            <el-option
              v-for="nature in natureDict"
              :key="nature.dictMark"
              :value="nature.dictMark"
              :label="nature.dictName"
              :title="nature.dictName"
            ></el-option>
          </el-select>
        </el-form-item>
      </el-col>
    </el-row>
    <el-row :gutter="16">
      <el-col :span="8">
        <el-form-item label="联系人" prop="contactPerson">
          <el-input v-model="formData.contactPerson"></el-input>
        </el-form-item>
      </el-col>
      <el-col :span="8">
        <el-form-item label="联系方式" prop="contactWay">
          <el-input v-model="formData.contactWay"></el-input>
        </el-form-item>
      </el-col>
      <el-col :span="8">
        <el-form-item label="黑名单" prop="blacklist">
          <el-radio-group v-model="formData.blacklist">
            <el-radio :value="0">否</el-radio>
            <el-radio :value="1">是</el-radio>
          </el-radio-group>
        </el-form-item>
      </el-col>
    </el-row>
    <el-row :gutter="16">
      <el-col :span="12">
        <el-form-item label="机械岩心钻孔最大钻深（m）" prop="paramMaxDrillingDepth">
          <el-input-number v-model="formData.maxDrillingDepth"></el-input-number>
        </el-form-item>
      </el-col>
      <el-col :span="12">
        <el-form-item label="机械岩心钻孔承钻能力（m）" prop="drillingCapacity">
          <el-input-number v-model="formData.drillingCapacity"></el-input-number>
        </el-form-item>
      </el-col>
    </el-row>

    <el-row>
      <el-col :span="12">
        <el-form-item label="参数井最大钻深（m）" prop="paramMaxDrillingDepth">
          <el-input-number v-model="formData.paramMaxDrillingDepth"></el-input-number>
        </el-form-item>
      </el-col>
      <el-col :span="12">
        <el-form-item label="参数井承钻能力（m）" prop="paramDrillingCapacity">
          <el-input-number v-model="formData.paramDrillingCapacity"></el-input-number>
        </el-form-item>
      </el-col>
    </el-row>

    <el-row>
      <el-col :span="12">
        <el-form-item label="油气调查孔最大钻深（m）" prop="oilMaxDrillingDepth">
          <el-input-number v-model="formData.oilMaxDrillingDepth"></el-input-number>
        </el-form-item>
      </el-col>
      <el-col :span="12">
        <el-form-item label="油气调查孔承钻能力（m）" prop="oilDrillingCapacity">
          <el-input-number v-model="formData.oilDrillingCapacity"></el-input-number>
        </el-form-item>
      </el-col>
    </el-row>

    <el-row>
      <el-col :span="12">
        <el-form-item label="工程勘察孔最大钻深（m）" prop="projectMaxDrillingDepth">
          <el-input-number v-model="formData.projectMaxDrillingDepth"></el-input-number>
        </el-form-item>
      </el-col>
      <el-col :span="12">
        <el-form-item label="工程勘察孔承钻能力（m）" prop="projectDrillingCapacity">
          <el-input-number v-model="formData.projectDrillingCapacity"></el-input-number>
        </el-form-item>
      </el-col>
    </el-row>

    <el-row>
      <el-col :span="12">
        <el-form-item label="水文地质钻孔最大钻深（m）" prop="geologyMaxDrillingDepth">
          <el-input-number v-model="formData.geologyMaxDrillingDepth"></el-input-number>
        </el-form-item>
      </el-col>
      <el-col :span="12">
        <el-form-item label="水文地质钻孔承钻能力（m）" prop="geologyDrillingCapacity">
          <el-input-number v-model="formData.geologyDrillingCapacity"></el-input-number>
        </el-form-item>
      </el-col>
    </el-row>


    <el-row>
      <el-col :span="12">
        <el-form-item label="其他钻机最大钻深（m）" prop="otherMaxDrillingDepth">
          <el-input-number v-model="formData.otherMaxDrillingDepth"></el-input-number>
        </el-form-item>
      </el-col>
      <el-col :span="12">
        <el-form-item label="其他钻机承钻能力（m）" prop="otherDrillingCapacity">
          <el-input-number v-model="formData.otherDrillingCapacity"></el-input-number>
        </el-form-item>
      </el-col>
    </el-row>


    <el-form-item label="资质" prop="qualification">
      <FileUploader v-model="formData.qualification" class="full-width" multiple></FileUploader>
    </el-form-item>
    <el-form-item label="成果资料" prop="achievement">
      <el-input v-model="formData.achievement" :rows="2" type="textarea"></el-input>
    </el-form-item>
    <el-form-item label="安全事故" prop="accident">
      <el-input v-model="formData.accident" :rows="2" type="textarea"></el-input>
    </el-form-item>
    <el-form-item label="评价" prop="evaluator">
      <el-input v-model="formData.evaluator" :rows="2" type="textarea"></el-input>
    </el-form-item>
  </el-form>
</template>

<style scoped>
.full-width {
  width: 100%;
}
</style>
