# Supplementary material for: Design and implementation of a comprehensive management platform for drilling engineering
Source: PLoS One. 2026 Feb 26;21(2):e0343700. doi: 10.1371/journal.pone.0343700 (PMC12944780; doi:10.1371/journal.pone.0343700)
Supplement: S2 File — The original code is for Web of the platform. (ZIP) [file pone.0343700.s002.zip › zttcglweb/src/views/base/DrillingTeamImport.vue]

<script lang="ts" setup>
import { UploadRequestOptions } from 'element-plus'
import { UploadFilled } from '@element-plus/icons-vue'
import { reactive, ref } from 'vue'
import { getToken } from 'dc-lib'
import { createFileDownload } from '../../utils'
import { drillingTeamImport, getDrillingTeamTemplate } from '../../api/modules/drilling'
import { error, success } from '../../utils/notification'

const formData = reactive({
  file: undefined as File | undefined,
  cover: false,
})
const downloadLoading = ref(false)
const handleFileUpload = (options: UploadRequestOptions) => {
  formData.file = options.file
  return Promise.resolve()
}
const handleDownloadTemplate = async () => {
  downloadLoading.value = true
  const res = await getDrillingTeamTemplate()
  downloadLoading.value = false
  createFileDownload(res, '钻探服务方导入模板.xls')
}
const submit = async () => {
  // 表单验证
  if (!formData.file) {
    error('请上传导入文件')
    throw new Error('请上传导入文件')
  }
  const { msg } = await drillingTeamImport(formData.file, { cover: formData.cover })
  success(msg)
}

defineExpose({ submit })
</script>

<template>
  <el-form :model="formData" label-position="top" label-suffix="：">
    <el-form-item label="导入文件" prop="file">
      <el-upload
        :headers="{ 'Authorization': getToken() }"
        :limit="1"
        :on-remove="formData.file = undefined"
        :http-request="handleFileUpload"
        class="uploader"
        drag
      >
        <el-icon class="el-icon--upload">
          <UploadFilled></UploadFilled>
        </el-icon>
        <div class="el-upload__text">拖拽或点击上传附件</div>
      </el-upload>
      <el-button :loading="downloadLoading" type="primary" link @click="handleDownloadTemplate">点击下载导入模板</el-button>
    </el-form-item>
    <el-form-item label="是否覆盖原有数据" prop="cover">
      <el-checkbox v-model="formData.cover"></el-checkbox>
    </el-form-item>
  </el-form>
</template>

<style scoped>
.uploader {
  width: 100%;
}
</style>
