# Supplementary material for: Design and implementation of a comprehensive management platform for drilling engineering
Source: PLoS One. 2026 Feb 26;21(2):e0343700. doi: 10.1371/journal.pone.0343700 (PMC12944780; doi:10.1371/journal.pone.0343700)
Supplement: S2 File — The original code is for Web of the platform. (ZIP) [file pone.0343700.s002.zip › zttcglweb/src/views/base/DrillingTeamOverall.vue]

<script lang="ts" setup>
import { reactive, ref, shallowRef } from 'vue'
import { ArrowLeft, ArrowRight } from '@element-plus/icons-vue'
import { Table } from '../../components/tools'
import { drillingTeamQuery } from '../../api/modules/drilling'
import { BooleanNumber } from '../../types'
import { Dictionary, Organization } from '../../types/gdc'
import { getDeptRangeTree } from '../../api/modules/gdc'
import { dcConfigData } from '../../config/dc'
import { findTree } from '../../utils'
import { DrillingTeamInfo } from '../../types/drillingTeam'
import { ProjectInfo } from '../../types/project'

type OverallData = DrillingTeamInfo & {
  drillingCapacityRemain: number
  projectInfoList: ProjectInfo[]
}

defineProps<{ natureDict: Dictionary[] }>()
const tableRef = shallowRef<InstanceType<typeof Table>>()
const queryParam = reactive({
  nature: '',
  blacklist: undefined as BooleanNumber | undefined,
  name: '',
  maxDrillingDepthSmall: undefined as number | undefined,
  drillingCapacityRemainSmall: undefined as number | undefined,
})
const currentPage = ref(1)
const pageSize = ref(10)
const deptTree = ref<Organization[]>([])
const searchCollapsed = ref(false)
const getList = async (parameter: {
  pageNumber: number
  pageSize: number
}) => {
  currentPage.value = parameter.pageNumber
  pageSize.value = parameter.pageSize
  const { data } = await drillingTeamQuery({
    ...parameter,
    ...queryParam,
  })
  const records: (OverallData & {
    projectInfo?: ProjectInfo
    index?: number
    key: string
  })[] = []
  data.records.forEach((record: OverallData, id: number) => {
    const index = (currentPage.value - 1) * pageSize.value + id + 1
    if (record.projectInfoList.length > 0) {
      // 有项目列表
      record.projectInfoList.forEach((project, projectIndex) => records.push({
        ...record,
        index: projectIndex === 0 ? index : undefined,
        projectInfo: { ...project },
        key: `${record.id}.${project.id}`,
      }))
    } else {
      records.push({
        ...record,
        index,
        key: record.id,
      })
    }
  })
  return {
    ...data,
    records,
  }
}
const tableSpanMethod = ({ row, columnIndex }: {
  row: OverallData & {
    projectInfo?: ProjectInfo
    index?: number
    key: string
  }
  columnIndex: number
}) => {
  if (columnIndex < 4 || columnIndex > 6) {
    // 除项目信息外合并
    if (row.index) {
      // 第一行
      return {
        rowspan: row.projectInfoList.length || 1,
        colspan: 1,
      }
    } else {
      return {
        rowspan: 0,
        colspan: 0,
      }
    }
  }
}
const deptFilter = (deptId: string) => {
  const dept: Organization | undefined = findTree(deptTree.value, 'id', deptId)
  return dept?.deptName
}
const getDeptTree = async () => {
  deptTree.value = []
  const { data } = await getDeptRangeTree({
    systemId: dcConfigData.systemId,
    hasAll: false,
  })
  deptTree.value = data || []
}

getDeptTree()
</script>

<template>
  <div>
    <SearchWrapper :model="queryParam" @search="tableRef?.refresh()">
      <el-col :md="5" :sm="24">
        <el-form-item label="名称" prop="name">
          <el-input v-model="queryParam.name" clearable></el-input>
        </el-form-item>
      </el-col>
      <el-col :md="5" :sm="24">
        <el-form-item label="性质" prop="nature">
          <el-select v-model="queryParam.nature">
            <el-option
              v-for="nature in natureDict"
              :key="nature.dictMark"
              :value="nature.dictMark"
              :label="nature.dictName"
              :title="nature.dictName"
            ></el-option>
          </el-select>
        </el-form-item>
      </el-col>
      <el-col :md="5" :sm="24">
        <el-form-item label="黑名单" prop="blacklist">
          <el-select v-model="queryParam.blacklist">
            <el-option :value="0" label="否"></el-option>
            <el-option :value="1" label="是"></el-option>
          </el-select>
        </el-form-item>
      </el-col>
      <el-col v-if="!searchCollapsed" :md="7" :sm="24">
        <el-form-item label="最大钻深大于" prop="maxDrillingDepthSmall">
          <el-input-number v-model="queryParam.maxDrillingDepthSmall" clearable></el-input-number>
        </el-form-item>
      </el-col>
      <el-col v-if="!searchCollapsed" :md="7" :sm="24">
        <el-form-item label="剩余承钻能力大于" prop="drillingCapacityRemainSmall">
          <el-input-number v-model="queryParam.drillingCapacityRemainSmall" clearable></el-input-number>
        </el-form-item>
      </el-col>
      <el-col :md="2" :sm="4">
        <el-button :icon="searchCollapsed ? ArrowRight: ArrowLeft" type="primary" text @click="searchCollapsed = !searchCollapsed">{{ searchCollapsed ? '展开' : '收起' }}</el-button>
      </el-col>
    </SearchWrapper>
    <Table ref="tableRef" :data="getList" :table-options="{ spanMethod: tableSpanMethod }" row-key="key">
      <el-table-column prop="index" label="序号" width="70"></el-table-column>
      <el-table-column label="符合条件单位" min-width="120">
        <template #default="{ row }">{{ deptFilter(row.deptId) }}</template>
      </el-table-column>
      <el-table-column prop="maxDrillingDepth" label="最大钻深(m)" width="120"></el-table-column>
      <el-table-column prop="drillingCapacity" label="承钻能力(m)" width="120"></el-table-column>
      <el-table-column label="已分配任务量">
        <el-table-column prop="projectInfo.projectName" label="所属项目" min-width="120"></el-table-column>
        <el-table-column prop="projectInfo.designDepth" label="工作量(m)" width="100"></el-table-column>
        <el-table-column prop="projectInfo.drillingFunding" label="钻研经费(元)" width="120"></el-table-column>
      </el-table-column>
      <el-table-column prop="drillingCapacityRemain" label="还可承担任务量(m)" width="150"></el-table-column>
    </Table>
  </div>
</template>
