# Supplementary material for: Design and implementation of a comprehensive management platform for drilling engineering
Source: PLoS One. 2026 Feb 26;21(2):e0343700. doi: 10.1371/journal.pone.0343700 (PMC12944780; doi:10.1371/journal.pone.0343700)
Supplement: S2 File — The original code is for Web of the platform. (ZIP) [file pone.0343700.s002.zip › zttcglweb/src/views/base/Expert.vue]

<script lang="ts" setup>
import { reactive, ref, shallowRef } from 'vue'
import { ArrowLeft, ArrowRight, Download, Management, Plus, Upload ,UploadFilled} from '@element-plus/icons-vue'
import { Page, SearchWrapper, Table } from '../../components/tools'
import { Dictionary } from '../../types/gdc'
import { getDictDataList } from '../../api/modules/gdc'
import { dictFilter } from '../../utils/filter'
import {
  expertAudit,
  expertBlacklist, expertExport, expertImport,
  expertRemove,
  getExpertPage, getExpertTemplate
} from '../../api/modules/drilling'
import ExpertDetail from './ExpertDetail.vue'
import ExpertForm from './ExpertForm.vue'
import { ExpertInfo } from '../../types/expert'
import { createFileDownload, deepClone, deleteConfirm } from '../../utils'
import { error, success } from '../../utils/notification'
import { BooleanNumber } from '../../types'
import { useUserStore } from '../../stores/user'
import { UploadRequestOptions } from 'element-plus'
import { getToken } from 'dc-lib'

// const statusMap = {
//   '0': '待审核',
//   '1': '审核通过',
//   '2': '审核未通过',
// }
const userState = useUserStore()
const tableRef = shallowRef<InstanceType<typeof Table>>()
const expertFormRef = shallowRef<InstanceType<typeof ExpertForm>>()
const queryParam = reactive({
  // status: userState.userInfo.username !== 'admin' ? '1' : '',
  major: '',
  proRank: '',
  duty: '',
  researchDirection: '',
  blacklist: undefined as BooleanNumber | undefined,
  name: '',
  source: '',
})
const saveDialogVisible = ref(false)
const saveConfirmLoading = ref(false)
const detailDialogVisible = ref(false)
const majorDict = ref<Dictionary[]>([])
const proRankDict = ref<Dictionary[]>([])
const sourceDict = ref<Dictionary[]>([])
const detailInfo = ref<ExpertInfo>()
const searchCollapsed = ref(true)
const currentPage = ref(1)
const pageSize = ref(10)
const editData = ref<ExpertInfo>()
const importDialogVisible = ref(false)
const expertImportRef = shallowRef<InstanceType<typeof DrillingTeamImport>>()
const importLoading = ref(false)
const downloadLoading = ref(false)

const handleFileUpload = (options: UploadRequestOptions) => {
  formData.file = options.file
  return Promise.resolve()
}


const formData = reactive({
  file: undefined as File | undefined,
  cover: false,
})
const handleTemplate = async () => {
  downloadLoading.value = true
  const res = await getExpertTemplate()
  downloadLoading.value = false
  createFileDownload(res, '专家导入模板.xls')
}

const handleExport = async () => {
  const res = await expertExport({...queryParam})
  createFileDownload(res, `${new Date().getTime()}.xls`)
}
 const  handleImport = async () => {
  importLoading.value = true
   if (!formData.file) {
     importLoading.value = false
     error('请选择导入文件')
     throw new Error('请上传导入文件')

   }
   try {
     const res = await expertImport(formData.file, { cover: formData.cover })
     if(res && res.headers && res.headers['content-type'] === 'application/octet-stream'){
       importDialogVisible.value = false
       await  createFileDownload(res, `专家导入异常报告.xls`)
       error('部分数据导入失败，详情查看‘专家导入异常报告.xls’')
     }else{
       success("导入成功")
     }

     tableRef.value?.refresh()
     importDialogVisible.value = false

   }finally {
     importLoading.value = false
   }
}

const handleAdd = () => {
  editData.value = undefined
  saveDialogVisible.value = true
}
const handleSave = () => {
  saveConfirmLoading.value = true
  expertFormRef.value?.submit().then(() => {
    saveConfirmLoading.value = false
    tableRef.value?.refresh()
    saveDialogVisible.value = false
  }).catch(() => saveConfirmLoading.value = false)
}
const handleDetail = (row: ExpertInfo) => {
  detailInfo.value = row
  detailDialogVisible.value = true
}
const handleEdit = (row: ExpertInfo) => {
  editData.value = deepClone(row)
  saveDialogVisible.value = true
}
const handleToggleBlack = async (row: ExpertInfo) => {
  const { msg } = await expertBlacklist({
    id: row.id,
    status: row.blacklist ? 0 : 1,
  })
  success(msg)
  tableRef.value?.refreshCurrent()
}
const handleAudit = async (row: ExpertInfo, status: '1' | '2') => {
  const { msg } = await expertAudit({
    id: row.id,
    status,
  })
  success(msg)
  tableRef.value?.refreshCurrent()
}
const handleDelete = async (row: ExpertInfo) => {
  // 删除确认
  await deleteConfirm()
  const { msg } = await expertRemove(row.id)
  success(msg)
  // 刷新当前页
  tableRef.value?.refreshCurrentSmart()
}
const ageFilter = (birthday: string) => birthday ? new Date().getFullYear() - parseInt(birthday.substring(0, 4)) : '未知'
const achievementCountFilter = (achievement: string) => achievement ? Object.keys(JSON.parse(achievement)).length : 0
// const statusFilter = (status: ExpertInfo['status']) => statusMap[status]
const getList = async (parameter: {
  pageNumber: number
  pageSize: number
}) => {
  currentPage.value = parameter.pageNumber
  pageSize.value = parameter.pageSize
  const { data } = await getExpertPage({
    ...parameter,
    ...queryParam,
  })
  return data
}
const getMajorDict = async () => {
  const { data } = await getDictDataList({ parentType: 'EXPERT_MAJOR' })
  majorDict.value = data || []
}
const getProRankDict = async () => {
  const { data } = await getDictDataList({ parentType: 'EXPERT_TITLE' })
  proRankDict.value = data || []
}
const getSourceDict = async () => {
  const { data } = await getDictDataList({ parentType: 'EXPERT_SOURCE' })
  sourceDict.value = data || []
}
const init = () => {
  // 获取专家专业字典
  getMajorDict()
  // 获取专家职称字典
  getProRankDict()
  // 获取专家来源字典
  getSourceDict()
}

init()
</script>

<template>
  <Page summary="查看、完善专家信息，对专家进行评价和审核">
    <el-card>
      <SearchWrapper :model="queryParam" @search="tableRef?.refresh()">
        <el-col :md="5" :sm="24">
          <el-form-item label="姓名" prop="name">
            <el-input v-model="queryParam.name" clearable></el-input>
          </el-form-item>
        </el-col>
        <el-col :md="5" :sm="24">
          <el-form-item label="专业" prop="major">
            <el-select v-model="queryParam.major" clearable>
              <el-option
                v-for="major in majorDict"
                :key="major.dictMark"
                :value="major.dictMark"
                :label="major.dictName"
                :title="major.dictName"
              ></el-option>
            </el-select>
          </el-form-item>
        </el-col>
        <el-col :md="5" :sm="24">
          <el-form-item label="职称" prop="proRank">
            <el-select v-model="queryParam.proRank" clearable>
              <el-option
                v-for="proRank in proRankDict"
                :key="proRank.dictMark"
                :value="proRank.dictMark"
                :label="proRank.dictName"
                :title="proRank.dictName"
              ></el-option>
            </el-select>
          </el-form-item>
        </el-col>
        <el-col v-if="!searchCollapsed" :md="5" :sm="24">
          <el-form-item label="职务" prop="duty">
            <el-input v-model="queryParam.duty" clearable></el-input>
          </el-form-item>
        </el-col>
        <el-col v-if="!searchCollapsed" :md="5" :sm="24">
          <el-form-item label="研究方向" prop="researchDirection">
            <el-input v-model="queryParam.researchDirection" clearable></el-input>
          </el-form-item>
        </el-col>
        <el-col v-if="!searchCollapsed" :md="5" :sm="24">
          <el-form-item label="来源" prop="source" clearable>
            <el-select v-model="queryParam.source">
              <el-option
                v-for="source in sourceDict"
                :key="source.dictMark"
                :value="source.dictMark"
                :label="source.dictName"
                :title="source.dictName"
              ></el-option>
            </el-select>
          </el-form-item>
        </el-col>
        <el-col v-if="!searchCollapsed" :md="5" :sm="24">
          <el-form-item label="黑名单" prop="blacklist">
            <el-select v-model="queryParam.blacklist" clearable>
              <el-option :value="0" label="否"></el-option>
              <el-option :value="1" label="是"></el-option>
            </el-select>
          </el-form-item>
        </el-col>
        <el-col :md="2" :sm="4">
          <el-button :icon="searchCollapsed ? ArrowRight: ArrowLeft" type="primary" text @click="searchCollapsed = !searchCollapsed">{{ searchCollapsed ? '展开' : '收起' }}</el-button>
        </el-col>
      </SearchWrapper>
      <div class="table-operator">
        <el-button v-if="$auth('drilling:expert:save')" :icon="Plus" @click="handleAdd">新增专家</el-button>
        <el-button v-if="$auth('drilling:expert:import')" :icon="Upload" @click="importDialogVisible=true">导入</el-button>
        <el-button v-if="$auth('drilling:expert:import')" :icon="Management" @click="handleTemplate">导入模板</el-button>
        <el-button v-if="$auth('drilling:expert:export')" :icon="Download" @click="handleExport">导出</el-button>
      </div>
      <Table ref="tableRef" :data="getList">
        <el-table-column label="序号" width="70">
          <template #default="{ $index }">{{ (currentPage - 1) * pageSize + $index + 1 }}</template>
        </el-table-column>
        <el-table-column prop="name" label="姓名" width="130"></el-table-column>
        <el-table-column prop="source" label="来源" width="100">
          <template #default="{ row }">{{ dictFilter(sourceDict, row.source) }}</template>
        </el-table-column>
        <el-table-column prop="major" label="专业" min-width="100">
          <template #default="{ row }">{{ dictFilter(majorDict, row.major) }}</template>
        </el-table-column>
        <el-table-column prop="proRank" label="职称" width="120">
          <template #default="{ row }">{{ dictFilter(proRankDict, row.proRank) }}</template>
        </el-table-column>
        <el-table-column label="年龄" width="55">
          <template #default="{ row }">{{ ageFilter(row.birthday) }}</template>
        </el-table-column>
        <el-table-column prop="duty" label="职务" min-width="100"></el-table-column>
        <el-table-column prop="researchDirection" label="研究方向" min-width="100"></el-table-column>
        <el-table-column prop="cellphone" label="手机号码" width="130"></el-table-column>
        <el-table-column label="成果资料(份)" width="120">
          <template #default="{ row }">{{ achievementCountFilter(row.achievement) }}</template>
        </el-table-column>
        <el-table-column prop="blacklist" label="黑名单" width="120">
          <template #default="{ row }">{{ row.blacklist ? '是' : '否' }}</template>
        </el-table-column>
        <!-- <el-table-column label="状态" width="100">
          <template #default="{ row }">{{ statusFilter(row.status) }}</template>
        </el-table-column> -->
        <el-table-column label="操作" width="400" fixed="right">
          <template #default="{ row }">
            <el-button type="primary" link @click="handleDetail(row)">详情</el-button>
            <el-button v-if="$auth('drilling:expert:update')" type="primary" link @click="handleEdit(row)">编辑</el-button>
            <el-button v-if="$auth('drilling:expert:blacklist')" :type="row.blacklist ? 'primary' : 'danger'" link @click="handleToggleBlack(row)">{{ row.blacklist ? '取消拉黑' : '拉黑' }}</el-button>
            <el-button v-if="$auth('drilling:expert:audit') && row.status === '0' && userState.userInfo.username === 'admin'" type="primary" link @click="handleAudit(row, '1')">审核通过</el-button>
            <el-button v-if="$auth('drilling:expert:audit') && row.status === '0' && userState.userInfo.username === 'admin'" type="danger" link @click="handleAudit(row, '2')">审核不通过</el-button>
            <el-button v-if="$auth('drilling:expert:audit') && row.status === '0' && userState.userInfo.username !== 'admin'" type="primary" link>待审核</el-button>
            <el-button v-if="$auth('drilling:expert:audit') && row.status === '2'" type="danger" link>审核未通过</el-button>
            <el-button v-if="$auth('drilling:expert:remove')" type="danger" link @click="handleDelete(row)">删除</el-button>
          </template>
        </el-table-column>
      </Table>
      <el-dialog
        v-model="saveDialogVisible"
        :width="1200"
        title="专家录入"
        align-center
        destroy-on-close
      >
        <ExpertForm
          ref="expertFormRef"
          :data="editData"
          :major-dict="majorDict"
          :pro-rank-dict="proRankDict"
          :source-dict="sourceDict"
        ></ExpertForm>
        <template #footer>
          <div class="dialog-footer">
            <el-button @click="saveDialogVisible = false">取消</el-button>
            <el-button :loading="saveConfirmLoading" type="primary" @click="handleSave">确定</el-button>
          </div>
        </template>
      </el-dialog>
      <el-dialog
        v-model="detailDialogVisible"
        :width="700"
        title="专家详情"
        align-center
        destroy-on-close
      >
        <ExpertDetail
          v-if="detailInfo"
          :data="detailInfo"
          :major-dict="majorDict"
          :pro-rank-dict="proRankDict"
          :source-dict="sourceDict"
        ></ExpertDetail>
      </el-dialog>

      <el-dialog
        v-model="importDialogVisible"
        :width="360"
        :close-on-click-modal="false"
        title="专家导入"
        align-center
        destroy-on-close
      >
        <el-form :model="formData" label-position="top" label-suffix="：">
          <el-form-item label="导入文件" prop="file">
            <el-upload
              :headers="{ 'Authorization': getToken() }"
              :limit="1"
              :on-remove="formData.file = undefined"
              :http-request="handleFileUpload"
              class="uploader"
              drag
            >
              <el-icon class="el-icon--upload">
                <UploadFilled></UploadFilled>
              </el-icon>
              <div class="el-upload__text">拖拽或点击上传附件</div>
            </el-upload>
          </el-form-item>
        </el-form>
        <el-form :model="formData" label-suffix="：">
          <el-form-item label="是否覆盖原有数据" prop="cover">
            <el-checkbox v-model="formData.cover"></el-checkbox>
          </el-form-item>
        </el-form>
        <template #footer>
          <div class="dialog-footer">
            <el-button @click="importDialogVisible = false">取消</el-button>
            <el-button :loading="importLoading" type="primary" @click="handleImport">确定</el-button>
          </div>
        </template>
      </el-dialog>

    </el-card>
  </Page>
</template>

<style scoped>
  .uploader {
    width: 100%;
  }
</style>
