# Supplementary material for: Design and implementation of a comprehensive management platform for drilling engineering
Source: PLoS One. 2026 Feb 26;21(2):e0343700. doi: 10.1371/journal.pone.0343700 (PMC12944780; doi:10.1371/journal.pone.0343700)
Supplement: S2 File — The original code is for Web of the platform. (ZIP) [file pone.0343700.s002.zip › zttcglweb/src/views/base/ExpertDetail.vue]

<script lang="ts" setup>
import { Dictionary } from '../../types/gdc'
import { dictFilter } from '../../utils/filter'
import { fileDownloadUrl, fileUploadUrl, getDictDataList, getDictDataSysList } from '../../api/modules/gdc'
import { Download, View } from '@element-plus/icons-vue'
import { ExpertInfo } from '../../types/expert'
import { ref } from 'vue'

const statusMap = {
  '0': '待审核',
  '1': '审核通过',
  '2': '审核未通过',
}

defineProps<{
  data: ExpertInfo
  majorDict: Dictionary[]
  proRankDict: Dictionary[]
  sourceDict: Dictionary[]
}>()
const currentTab = ref('0')
const sexDict = ref<Dictionary[]>([])
const nationDict = ref<Dictionary[]>([])
const educationDict = ref<Dictionary[]>([])
const politicalDict = ref<Dictionary[]>([])
const healthDict = ref<Dictionary[]>([])
const degreeDict = ref<Dictionary[]>([])
  const getSexDict = async () => {
  const { data } = await getDictDataSysList({
    isShow: false,
    parentType: 'GDC_SEX',
  })
  sexDict.value = data || []
}
const getNationDict = async () => {
  const { data } = await getDictDataSysList({
    isShow: false,
    parentType: 'GDC_NATION',
  })
  nationDict.value = data || []
}
const getEducationDict = async () => {
  const { data } = await getDictDataList({ parentType: 'EDU_STATUS' })
  educationDict.value = data || []
}
const getPoliticalDict = async () => {
  const { data } = await getDictDataList({ parentType: 'POLITICAL_STATUS' })
  politicalDict.value = data || []
}
const getHealthDict = async () => {
  const { data } = await getDictDataList({ parentType: 'HEALTH_STATUS' })
  healthDict.value = data || []
}
const getDegreeDict = async () => {
  const { data } = await getDictDataList({ parentType: 'EXPERT_DEGREE' })
  degreeDict.value = data || []
}
const init = () => {
  // 获取性别词典
  getSexDict()
  // 获取民族字典
  getNationDict()
  // 获取学历字典
  getEducationDict()
  // 获取政治面貌字典
  getPoliticalDict()
  // 获取健康状况字典
  getHealthDict()
  // 获取学位字典
  getDegreeDict()
}

init()
</script>

<template>
  <el-tabs v-model="currentTab">
    <el-tab-pane label="基础信息" name="0">
      <el-descriptions :column="3" border>
        <el-descriptions-item :span="1" label="姓名">{{ data.name }}</el-descriptions-item>
        <el-descriptions-item :span="1" label="出生日期">{{ data.birthday }}</el-descriptions-item>
        <el-descriptions-item :span="1" label="国籍">{{ data.country }}</el-descriptions-item>
        <el-descriptions-item :span="1" label="省份">{{ data.province }}</el-descriptions-item>
        <el-descriptions-item :span="1" label="片区">{{ data.areaCode }}</el-descriptions-item>
        <el-descriptions-item :span="1" label="出生地">{{ data.birthplace }}</el-descriptions-item>
        <el-descriptions-item :span="1" label="民族">{{ dictFilter(nationDict, data.nation) }}</el-descriptions-item>
        <el-descriptions-item :span="1" label="手机号码">{{ data.cellphone }}</el-descriptions-item>
        <el-descriptions-item :span="1" label="邮箱">{{ data.email }}</el-descriptions-item>
        <el-descriptions-item :span="1" label="身份证号">{{ data.idNumber }}</el-descriptions-item>
        <el-descriptions-item :span="1" label="政治面貌">{{ dictFilter(politicalDict, data.political) }}</el-descriptions-item>
        <el-descriptions-item :span="1" label="性别">{{ dictFilter(sexDict, data.sex) }}</el-descriptions-item>
        <el-descriptions-item :span="1" label="申请专业">{{ data.applyMajor }}</el-descriptions-item>
        <el-descriptions-item :span="1" label="专业">{{ dictFilter(majorDict, data.major) }}</el-descriptions-item>
        <el-descriptions-item :span="1" label="研究矿种">{{ data.mine }}</el-descriptions-item>
        <el-descriptions-item :span="1" label="研究方向">{{ data.researchDirection }}</el-descriptions-item>
        <el-descriptions-item :span="1" label="学位">{{ dictFilter(degreeDict, data.degree) }}</el-descriptions-item>
        <el-descriptions-item :span="1" label="学历">{{ dictFilter(educationDict, data.edu) }}</el-descriptions-item>
        <el-descriptions-item :span="1" label="毕业院校">{{ data.school }}</el-descriptions-item>
        <el-descriptions-item :span="1" label="单位">{{ data.dept }}</el-descriptions-item>
        <el-descriptions-item :span="1" label="职务">{{ data.duty }}</el-descriptions-item>
        <el-descriptions-item :span="1" label="职称">{{ dictFilter(proRankDict, data.proRank) }}</el-descriptions-item>
        <el-descriptions-item :span="1" label="健康状况">{{ dictFilter(healthDict, data.health) }}</el-descriptions-item>
        <el-descriptions-item :span="1" label="办公传真">{{ data.officeFax }}</el-descriptions-item>
        <el-descriptions-item :span="3" label="办公地址">{{ data.officeAddr }}</el-descriptions-item>
        <el-descriptions-item :span="1" label="办公电话">{{ data.officePhone }}</el-descriptions-item>
        <el-descriptions-item :span="1" label="办公地址邮编">{{ data.officePostcode }}</el-descriptions-item>
        <el-descriptions-item :span="1" label="是否在职">{{ data.inJob ? '是' : '否' }}</el-descriptions-item>
        <el-descriptions-item :span="1" label="黑名单">{{ data.blacklist ? '是' : '否' }}</el-descriptions-item>
        <el-descriptions-item :span="1" label="家庭电话">{{ data.homePhone }}</el-descriptions-item>
        <el-descriptions-item :span="1" label="家庭邮编">{{ data.homePostcode }}</el-descriptions-item>
        <el-descriptions-item :span="3" label="家庭住址">{{ data.homeAddr }}</el-descriptions-item>
        <el-descriptions-item :span="1" label="专家来源">{{ dictFilter(sourceDict, data.source) }}</el-descriptions-item>
        <el-descriptions-item :span="2" label="备注">{{ data.remark }}</el-descriptions-item>
        <el-descriptions-item :span="1" label="状态">{{ statusMap[data.status] }}</el-descriptions-item>
        <el-descriptions-item :span="1" label="创建人">{{ data.createdBy }}</el-descriptions-item>
        <el-descriptions-item :span="1" label="创建时间">{{ data.createdTime }}</el-descriptions-item>
      </el-descriptions>
    </el-tab-pane>
    <el-tab-pane label="关联项目" name="1">暂无内容</el-tab-pane>
    <el-tab-pane label="成果资料" name="2">
      <el-row v-if="data.achievement" :gutter="30">
        <el-col v-for="(fileId, fileName) in JSON.parse(data.achievement)" :key="fileId" :span="8">
          <div class="file">
            <span class="file-name">{{ fileName }}</span>
            <div class="file-operators">
              <el-link
                :icon="View"
                :href="`${fileUploadUrl}/${fileId}`"
                :underline="false"
                type="success"
                target="_blank"
                class="file-operator"
              ></el-link>
              <el-link
                :icon="Download"
                :href="`${fileDownloadUrl}/${fileId}`"
                :underline="false"
                type="primary"
                target="_blank"
                class="file-operator"
              ></el-link>
            </div>
          </div>
        </el-col>
      </el-row>
    </el-tab-pane>
    <el-tab-pane label="专家评价" name="3">暂无内容</el-tab-pane>
  </el-tabs>
</template>

<style lang="scss" scoped>
.file {
  display: flex;
  align-items: center;
  justify-content: space-between;

  .file-operator {
    font-size: 1.3em;

    &:not(:last-child) {
      margin-right: 8px;
    }
  }
}
</style>
