# Supplementary material for: Design and implementation of a comprehensive management platform for drilling engineering
Source: PLoS One. 2026 Feb 26;21(2):e0343700. doi: 10.1371/journal.pone.0343700 (PMC12944780; doi:10.1371/journal.pone.0343700)
Supplement: S2 File — The original code is for Web of the platform. (ZIP) [file pone.0343700.s002.zip › zttcglweb/src/views/base/ExpertForm.vue]

<script lang="ts" setup>
import { reactive, ref, shallowRef, watch } from 'vue'
import { Dictionary, Organization } from '../../types/gdc'
import { getDeptRangeTree, getDictDataList, getDictDataSysList } from '../../api/modules/gdc'
import { getElementRequireRule, resetObj } from '../../utils'
import { ElForm, FormRules } from 'element-plus'
import { ExpertInfo } from '../../types/expert'
import { dcConfigData } from '../../config/dc'
import { idCardValidate, mobilePattern } from '../../utils/validate'
import { expertSave, expertUpdate } from '../../api/modules/drilling'
import { success } from '../../utils/notification'
import FileUploader from '../../components/file-uploader'

const props = defineProps<{
  data?: ExpertInfo
  majorDict: Dictionary[]
  proRankDict: Dictionary[]
  sourceDict: Dictionary[]
}>()
const formRef = shallowRef<InstanceType<typeof ElForm>>()
const formData = reactive<Omit<ExpertInfo, 'id' | 'createdBy' | 'createdTime' | 'applyMajorId'>>({
  achievement: '',
  applyMajor: '',
  areaCode: '',
  birthday: '',
  birthplace: '',
  blacklist: 0,
  cellphone: '',
  country: '',
  degree: '',
  dept: '',
  deptCode: '',
  duty: '',
  edu: '',
  email: '',
  health: '',
  homeAddr: '',
  homePhone: '',
  homePostcode: '',
  idNumber: '',
  inJob: 1,
  major: '',
  mine: '',
  name: '',
  nation: '',
  officeAddr: '',
  officeFax: '',
  officePhone: '',
  officePostcode: '',
  political: '',
  proRank: '',
  province: '',
  remark: '',
  researchDirection: '',
  school: '',
  sex: '',
  status: '0',
  source: '',
})
const formRules = reactive<FormRules>({
  name: [getElementRequireRule('请输入姓名')],
  cellphone: [{
    pattern: mobilePattern,
    message: '手机号码格式错误',
    trigger: 'blur',
  }],
  email: [{
    type: 'email',
    message: '邮箱格式错误',
    trigger: 'blur',
  }],
  idNumber: [{
    validator: (rule: any, value: string, callback: any) => {
      if (value && !idCardValidate(value)) {
        callback(new Error('身份证号格式错误'))
      } else {
        callback()
      }
    },
    trigger: 'blur',
  }],
})
const deptTree = ref<Organization[]>([])
const sexDict = ref<Dictionary[]>([])
const nationDict = ref<Dictionary[]>([])
const educationDict = ref<Dictionary[]>([])
const politicalDict = ref<Dictionary[]>([])
const healthDict = ref<Dictionary[]>([])
const degreeDict = ref<Dictionary[]>([])
const getDeptTree = async () => {
  deptTree.value = []
  const { data } = await getDeptRangeTree({
    systemId: dcConfigData.systemId,
    hasAll: false,
  })
  deptTree.value = data || []
}
const getSexDict = async () => {
  const { data } = await getDictDataSysList({
    isShow: false,
    parentType: 'GDC_SEX',
  })
  sexDict.value = data || []
}
const getNationDict = async () => {
  const { data } = await getDictDataSysList({
    isShow: false,
    parentType: 'GDC_NATION',
  })
  nationDict.value = data || []
}
const getEducationDict = async () => {
  const { data } = await getDictDataList({ parentType: 'EDU_STATUS' })
  educationDict.value = data || []
}
const getPoliticalDict = async () => {
  const { data } = await getDictDataList({ parentType: 'POLITICAL_STATUS' })
  politicalDict.value = data || []
}
const getHealthDict = async () => {
  const { data } = await getDictDataList({ parentType: 'HEALTH_STATUS' })
  healthDict.value = data || []
}
const getDegreeDict = async () => {
  const { data } = await getDictDataList({ parentType: 'EXPERT_DEGREE' })
  degreeDict.value = data || []
}
const init = () => {
  // 获取部门树
  getDeptTree()
  // 获取性别词典
  getSexDict()
  // 获取民族字典
  getNationDict()
  // 获取学历字典
  getEducationDict()
  // 获取政治面貌字典
  getPoliticalDict()
  // 获取健康状况字典
  getHealthDict()
  // 获取学位字典
  getDegreeDict()
}

init()

watch(() => props.data, val => val && resetObj(formData, {
  ...formData,
  ...val,
}), { immediate: true })

defineExpose({
  submit: async () => {
    // 表单验证
    await formRef.value?.validate()
    if (props.data) {
      // 更新
      const { msg } = await expertUpdate({
        ...props.data,
        ...formData,
      })
      success(msg)
    } else {
      // 添加
      const { msg } = await expertSave(formData)
      success(msg)
    }
  },
})
</script>

<template>
  <el-form ref="formRef" :model="formData" :rules="formRules" label-position="top" label-suffix="：">
    <el-row :gutter="16">
      <el-col :span="4">
        <el-form-item label="姓名" prop="name">
          <el-input v-model="formData.name"></el-input>
        </el-form-item>
      </el-col>
      <el-col :span="4">
        <el-form-item label="出生日期" prop="birthday">
          <el-date-picker
            v-model="formData.birthday"
            type="date"
            value-format="YYYY-MM-DD"
          />
        </el-form-item>
      </el-col>
      <el-col :span="4">
        <el-form-item label="国籍" prop="country">
          <el-input v-model="formData.country"></el-input>
        </el-form-item>
      </el-col>
      <el-col :span="4">
        <el-form-item label="省份" prop="province">
          <el-input v-model="formData.province"></el-input>
        </el-form-item>
      </el-col>
      <el-col :span="4">
        <el-form-item label="片区" prop="areaCode">
          <el-input v-model="formData.areaCode"></el-input>
        </el-form-item>
      </el-col>
      <el-col :span="4">
        <el-form-item label="出生地" prop="birthplace">
          <el-input v-model="formData.birthplace"></el-input>
        </el-form-item>
      </el-col>
    </el-row>
    <el-row :gutter="16">
      <el-col :span="4">
        <el-form-item label="民族" prop="nation">
          <el-select v-model="formData.nation">
            <el-option
              v-for="nation in nationDict"
              :key="nation.dictMark"
              :value="nation.dictMark"
              :label="nation.dictName"
              :title="nation.dictName"
            ></el-option>
          </el-select>
        </el-form-item>
      </el-col>
      <el-col :span="4">
        <el-form-item label="手机号码" prop="cellphone">
          <el-input v-model="formData.cellphone"></el-input>
        </el-form-item>
      </el-col>
      <el-col :span="4">
        <el-form-item label="邮箱" prop="email">
          <el-input v-model="formData.email" type="email"></el-input>
        </el-form-item>
      </el-col>
      <el-col :span="4">
        <el-form-item label="身份证号" prop="idNumber">
          <el-input v-model="formData.idNumber"></el-input>
        </el-form-item>
      </el-col>
      <el-col :span="4">
        <el-form-item label="政治面貌" prop="political">
          <el-select v-model="formData.political">
            <el-option
              v-for="political in politicalDict"
              :key="political.dictMark"
              :value="political.dictMark"
              :label="political.dictName"
              :title="political.dictName"
            ></el-option>
          </el-select>
        </el-form-item>
      </el-col>
      <el-col :span="4">
        <el-form-item label="性别" prop="sex">
          <el-select v-model="formData.sex">
            <el-option
              v-for="sex in sexDict"
              :key="sex.dictMark"
              :value="sex.dictMark"
              :label="sex.dictName"
              :title="sex.dictName"
            ></el-option>
          </el-select>
        </el-form-item>
      </el-col>
    </el-row>
    <el-row :gutter="16">
      <el-col :span="4">
        <el-form-item label="申请专业" prop="applyMajor">
          <el-input v-model="formData.applyMajor"></el-input>
        </el-form-item>
      </el-col>
      <el-col :span="4">
        <el-form-item label="专业" prop="major">
          <el-select v-model="formData.major">
            <el-option
              v-for="major in majorDict"
              :key="major.dictMark"
              :value="major.dictMark"
              :label="major.dictName"
              :title="major.dictName"
            ></el-option>
          </el-select>
        </el-form-item>
      </el-col>
      <el-col :span="4">
        <el-form-item label="研究矿种" prop="mine">
          <el-input v-model="formData.mine"></el-input>
        </el-form-item>
      </el-col>
      <el-col :span="4">
        <el-form-item label="研究方向" prop="researchDirection">
          <el-input v-model="formData.researchDirection"></el-input>
        </el-form-item>
      </el-col>
      <el-col :span="4">
        <el-form-item label="学位" prop="degree">
          <el-select v-model="formData.degree">
            <el-option
              v-for="degree in degreeDict"
              :key="degree.dictMark"
              :value="degree.dictMark"
              :label="degree.dictName"
              :title="degree.dictName"
            ></el-option>
          </el-select>
        </el-form-item>
      </el-col>
      <el-col :span="4">
        <el-form-item label="学历" prop="edu">
          <el-select v-model="formData.edu">
            <el-option
              v-for="edu in educationDict"
              :key="edu.dictMark"
              :value="edu.dictMark"
              :label="edu.dictName"
              :title="edu.dictName"
            ></el-option>
          </el-select>
        </el-form-item>
      </el-col>
    </el-row>
    <el-row :gutter="16">
      <el-col :span="4">
        <el-form-item label="毕业院校" prop="school">
          <el-input v-model="formData.school"></el-input>
        </el-form-item>
      </el-col>
      <el-col :span="4">
        <el-form-item label="单位" prop="deptCode">
          <el-tree-select
            v-model="formData.deptCode"
            :data="deptTree"
            :props="{ label: 'deptName' }"
            node-key="id"
            check-strictly
            @current-change="(data: Organization) => formData.dept = data.deptName || ''"
          ></el-tree-select>
        </el-form-item>
      </el-col>
      <el-col :span="4">
        <el-form-item label="职务" prop="duty">
          <el-input v-model="formData.duty"></el-input>
        </el-form-item>
      </el-col>
      <el-col :span="4">
        <el-form-item label="职称" prop="proRank">
          <el-select v-model="formData.proRank">
            <el-option
              v-for="proRank in proRankDict"
              :key="proRank.dictMark"
              :value="proRank.dictMark"
              :label="proRank.dictName"
              :title="proRank.dictName"
            ></el-option>
          </el-select>
        </el-form-item>
      </el-col>
      <el-col :span="4">
        <el-form-item label="健康状况" prop="health">
          <el-select v-model="formData.health">
            <el-option
              v-for="health in healthDict"
              :key="health.dictMark"
              :value="health.dictMark"
              :label="health.dictName"
              :title="health.dictName"
            ></el-option>
          </el-select>
        </el-form-item>
      </el-col>
      <el-col :span="4">
        <el-form-item label="办公传真" prop="officeFax">
          <el-input v-model="formData.officeFax"></el-input>
        </el-form-item>
      </el-col>
    </el-row>
    <el-row :gutter="16">
      <el-col :span="8">
        <el-form-item label="办公地址" prop="officeAddr">
          <el-input v-model="formData.officeAddr"></el-input>
        </el-form-item>
      </el-col>
      <el-col :span="4">
        <el-form-item label="办公电话" prop="officePhone">
          <el-input v-model="formData.officePhone"></el-input>
        </el-form-item>
      </el-col>
      <el-col :span="4">
        <el-form-item label="办公地址邮编" prop="officePostcode">
          <el-input v-model="formData.officePostcode"></el-input>
        </el-form-item>
      </el-col>
      <el-col :span="4">
        <el-form-item label="是否在职" prop="inJob">
          <el-radio-group v-model="formData.inJob">
            <el-radio :value="0">否</el-radio>
            <el-radio :value="1">是</el-radio>
          </el-radio-group>
        </el-form-item>
      </el-col>
      <el-col :span="4">
        <el-form-item label="黑名单" prop="blacklist">
          <el-radio-group v-model="formData.blacklist">
            <el-radio :value="0">否</el-radio>
            <el-radio :value="1">是</el-radio>
          </el-radio-group>
        </el-form-item>
      </el-col>
    </el-row>
    <el-row :gutter="16">
      <el-col :span="4">
        <el-form-item label="家庭电话" prop="homePhone">
          <el-input v-model="formData.homePhone"></el-input>
        </el-form-item>
      </el-col>
      <el-col :span="8">
        <el-form-item label="家庭住址" prop="homeAddr">
          <el-input v-model="formData.homeAddr"></el-input>
        </el-form-item>
      </el-col>
      <el-col :span="4">
        <el-form-item label="家庭邮编" prop="homePostcode">
          <el-input v-model="formData.homePostcode"></el-input>
        </el-form-item>
      </el-col>
      <el-col :span="4">
        <el-form-item label="专家来源" prop="source">
          <el-select v-model="formData.source">
            <el-option
              v-for="source in sourceDict"
              :key="source.dictMark"
              :value="source.dictMark"
              :label="source.dictName"
              :title="source.dictName"
            ></el-option>
          </el-select>
        </el-form-item>
      </el-col>
    </el-row>
    <el-row :gutter="16">
      <el-col :span="12">
        <el-form-item label="成果" prop="achievement">
          <FileUploader v-model="formData.achievement" class="full-width" multiple></FileUploader>
        </el-form-item>
      </el-col>
      <el-col :span="12">
        <el-form-item label="备注" prop="remark">
          <el-input v-model="formData.remark" :rows="2" type="textarea"></el-input>
        </el-form-item>
      </el-col>
    </el-row>
  </el-form>
</template>

<style scoped>
.full-width {
  width: 100%;
}
</style>
