# Supplementary material for: Design and implementation of a comprehensive management platform for drilling engineering
Source: PLoS One. 2026 Feb 26;21(2):e0343700. doi: 10.1371/journal.pone.0343700 (PMC12944780; doi:10.1371/journal.pone.0343700)
Supplement: S2 File — The original code is for Web of the platform. (ZIP) [file pone.0343700.s002.zip › zttcglweb/src/views/base/technology/dialogTechnology.vue]

<template>
    <el-dialog title="详情" width="50%" @close="close">
        <el-tabs v-model="currentTab">
            <el-tab-pane label="基础信息" name="0">
                <el-descriptions :column="2" border>
                    <el-descriptions-item :span="1" label="培训名称">{{ data.trainName }}</el-descriptions-item>
                    <el-descriptions-item :span="1" label="培训时间">{{ data.trainTime +' -  '+ data.endTime
                        }}</el-descriptions-item>
                    <el-descriptions-item :span="1" label="培训形式">{{ trainMode(data.trainMode) }}</el-descriptions-item>
                    <el-descriptions-item :span="1" label="培训类型">{{ trainType(data.trainType) }}</el-descriptions-item>
                    <el-descriptions-item :span="1" label="培训状态">{{ trainStatus(data.trainStatus)
                        }}</el-descriptions-item>
                    <el-descriptions-item :span="1" label="培训主题">{{ data.trainSubject }}</el-descriptions-item>
                    <el-descriptions-item :span="1" label="主持人">{{ data.contactName }}</el-descriptions-item>
                    <el-descriptions-item :span="1" label="联系电话">{{ data.contactPhone }}</el-descriptions-item>
                    <el-descriptions-item :span="1" label="组织部门">{{ data.deptName }}</el-descriptions-item>
                    <el-descriptions-item :span="1" label="培训地址">{{ data.trainAddress }}</el-descriptions-item>
                </el-descriptions>
            </el-tab-pane>
            <el-tab-pane label="关联项目" name="1">
                <el-descriptions :column="1" border>
                    <el-descriptions-item :span="1" label="项目编号">{{ data.projectId }}</el-descriptions-item>
                    <el-descriptions-item :span="1" label="项目名称">{{ data.projectName }}</el-descriptions-item>
                </el-descriptions>
            </el-tab-pane>
            <el-tab-pane label="关联人员" name="2">
                <el-table ref="tableRef" :data="tableDetailData">
                    <el-table-column prop="pName" align="center" label="姓名">
                    </el-table-column>
                    <el-table-column prop="pPhone" align="center" label="手机号" />
                    <el-table-column prop="pType" align="center" label="人员类别" />
                    <el-table-column prop="pRemark" align="center" label="备注" />
                </el-table>
            </el-tab-pane>
            <el-tab-pane label="成果资料" name="3">
                <h3>会议纪要</h3>
                <el-table ref="tableRef" :data="achieveFiles">
                    <el-table-column prop="fileName" align="center" label="文件名称">
                    </el-table-column>
                    <el-table-column prop="username" align="center" label="用户名" />
                    <el-table-column prop="usrName" align="center" label="用户姓名" />
                    <el-table-column prop="uploadTime" align="center" label="上传时间" />
                </el-table>
                <h3>总结报告</h3>
                <el-table ref="tableRef" :data="achieveFiles1">
                    <el-table-column prop="fileName" align="center" label="文件名称">
                    </el-table-column>
                    <el-table-column prop="username" align="center" label="用户名" />
                    <el-table-column prop="usrName" align="center" label="用户姓名" />
                    <el-table-column prop="uploadTime" align="center" label="上传时间" />
                </el-table>
            </el-tab-pane>
        </el-tabs>
    </el-dialog>
</template>

<script lang="ts" setup>
import { ref, watch } from 'vue'
const props = defineProps<{
    data?: any,
    tableDetailData?: Array<any>
}>()
const achieveFiles = ref([])
const achieveFiles1 = ref([])
const emit = defineEmits(['update:modelValue'])
const currentTab = ref('0')
const close = () => {
    emit('update:modelValue', false)
}
const trainMode = (row: number) => {
    switch (row) {
        case 1:
            return '线上'
        case 2:
            return '线下'
        default:
            return ''
    }
}
const trainType = (row: number) => {
    switch (row) {
        case 1:
            return '技术交流'
        case 2:
            return '技术培训'
        default:
            return ''
    }
}
const trainStatus = (row: number) => {
    switch (row) {
        case 1:
            return '已完成'
        case 2:
            return '待进行'
        default:
            return ''
    }
}
watch(() => props.data, (newVal, oldVal) => {
    achieveFiles.value = JSON.parse(newVal.achieveFiles).会议纪要 || []
    achieveFiles1.value = JSON.parse(newVal.achieveFiles).总结报告 || []
})
</script>
