# Supplementary material for: Design and implementation of a comprehensive management platform for drilling engineering
Source: PLoS One. 2026 Feb 26;21(2):e0343700. doi: 10.1371/journal.pone.0343700 (PMC12944780; doi:10.1371/journal.pone.0343700)
Supplement: S2 File — The original code is for Web of the platform. (ZIP) [file pone.0343700.s002.zip › zttcglweb/src/views/base/technology/index.vue]

<template>
    <Page summary="技术培训 信息推送">
        <el-card>
            <SearchWrapper :model="queryParam" @search="tableRef?.refresh()">
                <el-col :md="6" :sm="24">
                    <el-form-item label="培训时间" prop="startTime">
                        <el-date-picker clearable :model-value="[queryParam.startTime, queryParam.doneTime]"
                            type="daterange" start-placeholder="开始时间" end-placeholder="结束时间"
                            @update:model-value="handleDataDateChange" value-format="YYYY-MM-DD" format="YYYY-MM-DD" />
                    </el-form-item>
                </el-col>
                <el-col :md="5" :sm="24">
                    <el-form-item label="培训形式" prop="trainMode">
                        <el-select v-model="queryParam.trainMode" clearable placeholder="请选择培训形式">
                            <el-option v-for="(name, index) in trainModeAll" :key="index" :value="name.value"
                                :label="name.lable" :title="name.lable"></el-option>
                        </el-select>
                    </el-form-item>
                </el-col>
                <el-col :md="5" :sm="24">
                    <el-form-item label="培训类型" prop="trainType">
                        <el-select v-model="queryParam.trainType" clearable placeholder="请选择培训类型">
                            <el-option v-for="(item, index) in trainTypeAll" :key="index" :value="item.value"
                                :label="item.lable" :title="item.lable"></el-option>
                        </el-select>
                    </el-form-item>
                </el-col>
                <el-col v-show="!searchCollapsed" :md="5" :sm="24">
                    <el-form-item label="培训状态" prop="trainStatus">
                        <el-select v-model="queryParam.trainStatus" placeholder="请选择培训状态" clearable>
                            <el-option v-for="(item, index) in trainStatusAll" :key="index" :value="item.value"
                                :label="item.label" :title="item.label"></el-option>
                        </el-select>
                    </el-form-item>
                </el-col>
                <el-col v-show="!searchCollapsed" :md="5" :sm="24">
                    <el-form-item label="培训主题" prop="trainSubject">
                        <el-input v-model="queryParam.trainSubject" placeholder="请输入培训主题" clearable></el-input>
                    </el-form-item>
                </el-col>
                <el-col v-show="!searchCollapsed" :md="5" :sm="24">
                    <el-form-item label="组织部门" prop="deptName">
                        <el-input v-model="queryParam.deptName" placeholder="请输入组织部门" clearable></el-input>
                    </el-form-item>
                </el-col>
                <el-col v-show="!searchCollapsed" :md="5" :sm="24">
                    <el-form-item label="关键字" prop="keyword">
                        <el-input v-model="queryParam.keyword" placeholder="请输入 名称 组织部门" clearable></el-input>
                    </el-form-item>
                </el-col>
                <el-col :md="2" :sm="4">
                    <el-button :icon="searchCollapsed ? ArrowRight : ArrowLeft" type="primary" text
                        @click="searchCollapsed = !searchCollapsed">{{ searchCollapsed ? '展开' : '收起' }}</el-button>
                </el-col>
            </SearchWrapper>
            <div class="table-operator">
                <el-button :icon="Plus" @click="handleAdd">新增</el-button>
            </div>
            <Table ref="tableRef" :data="getList">
                <el-table-column label="序号" width="70" align="center">
                    <template #default="{ $index }">{{ (currentPage - 1) * pageSize + $index + 1 }}</template>
                </el-table-column>
                <el-table-column prop="trainName" align="center" label="培训名称" min-width="130"></el-table-column>
                <el-table-column prop="trainTime" align="center" label="培训时间" min-width="130"></el-table-column>
                <el-table-column prop="trainMode" align="center" label="培训形式" width="80">
                    <template #default="{ row }">
                        <span v-if="row.trainMode == 1">线上</span>
                        <span v-else>线下</span>
                    </template>
                </el-table-column>
                <el-table-column prop="projectName" align="center" label="关联工程" width="80">
                </el-table-column>
                <el-table-column prop="trainType" align="center" label="培训类型" min-width="130">
                    <template #default="{ row }">
                        <span v-if="row.trainType == 1">技术交流</span>
                        <span v-else>技术培训</span>
                    </template>
                </el-table-column>
                <el-table-column prop="trainStatus" align="center" label="培训状态" min-width="130">
                    <template #default="{ row }">
                        <span v-if="row.trainStatus == 1">已完成</span>
                        <span v-else>待进行</span>
                    </template>
                </el-table-column>
                <el-table-column prop="achieveFilesNum" align="center" label="成果文件" min-width="130">
                    <template #default="{ row }">
                        <span>{{ row.achieveFilesNum + '个' }}</span>
                    </template>
                </el-table-column>
                <el-table-column prop="trainSubject" align="center" label="培训主题" min-width="130">
                </el-table-column>
                <el-table-column prop="endTime" align="center" label="预计结束时间" min-width="130"></el-table-column>
                <el-table-column prop="deptName" align="center" label="组织部门" min-width="130"></el-table-column>
                <el-table-column prop="contactName" align="center" label="主持人" min-width="130"></el-table-column>
                <el-table-column prop="contactPhone" align="center" label="联系电话" min-width="130"></el-table-column>
                <el-table-column prop="trainAddress" align="center" label="培训地址" min-width="200"></el-table-column>

                <el-table-column label="操作" width="230" align="center" fixed="right">
                    <template #default="{ row }">
                        <el-button type="primary" link @click="handleDetail(row)">详情</el-button>
                        <el-button type="primary" link @click="handleEdit(row.id)">编辑</el-button>
                        <!-- 通知推送按钮，限制只有管理员admin账号有此按钮，先根据用户名是否为admin判断即可 -->
                        <el-button type="primary" v-if="username === 'admin'" link
                            @click="handleNotification(row.id)">通知推送</el-button>
                        <el-button type="danger" link @click="handleDelete(row.id)">删除</el-button>
                    </template>
                </el-table-column>
            </Table>
        </el-card>
        <el-dialog :title="title" width="50%" v-model="dialogVisible" @close="close">
            <el-form ref="formRef" :model="formData" :rules="formRules" label-width="auto" label-position="right"
                label-suffix="：">
                <el-row :gutter="20">
                    <el-col :span="24">
                        <h2>基础信息</h2>
                    </el-col>
                    <el-col :span="8">
                        <el-form-item label="培训名称" prop="trainName">
                            <el-input v-model="formData.trainName" placeholder="请输入培训名称"></el-input>
                        </el-form-item>
                    </el-col>
                    <el-col :span="8">
                        <el-form-item label="预计开始时间" prop="trainTime">
                            <el-date-picker clearable v-model="formData.trainTime" type="datetime"
                                value-format="YYYY-MM-DD HH:mm" format="YYYY-MM-DD HH:mm" placeholder="请选择预计开始时间" />
                        </el-form-item>
                    </el-col>
                    <el-col :span="8">
                        <el-form-item label="预计结束时间" prop="endTime">
                            <el-date-picker clearable v-model="formData.endTime" type="datetime" placeholder="请选择预计结束时间"
                                value-format="YYYY-MM-DD HH:mm" format="YYYY-MM-DD HH:mm" />
                        </el-form-item>
                    </el-col>
                    <el-col :span="8">
                        <el-form-item label="培训形式" prop="trainMode">
                            <el-select v-model="formData.trainMode" placeholder="请选择培训形式">
                                <el-option v-for="(name, index) in trainModeAll" :key="index" :value="name.value"
                                    :label="name.lable" :title="name.lable"></el-option>
                            </el-select>
                        </el-form-item>
                    </el-col>
                    <el-col :span="8">
                        <el-form-item label="培训类型" prop="trainType">
                            <el-select v-model="formData.trainType" placeholder="请选择培训类型">
                                <el-option v-for="(item, index) in trainTypeAll" :key="index" :value="item.value"
                                    :label="item.lable" :title="item.lable"></el-option>
                            </el-select>
                        </el-form-item>
                    </el-col>
                    <el-col :span="8">
                        <el-form-item label="培训状态" prop="trainStatus">
                            <el-select v-model="formData.trainStatus" placeholder="请选择培训状态">
                                <el-option v-for="(item, index) in trainStatusAll" :key="index" :value="item.value"
                                    :label="item.label" :title="item.label"></el-option>
                            </el-select>
                        </el-form-item>
                    </el-col>
                    <el-col :span="8">
                        <el-form-item label="培训主题" prop="trainSubject">
                            <el-input v-model="formData.trainSubject" placeholder="请输入培训主题"></el-input>
                        </el-form-item>
                    </el-col>
                    <el-col :span="8">
                        <el-form-item label="主持人" prop="contactName">
                            <el-input v-model="formData.contactName" placeholder="请输入主持人"></el-input>
                        </el-form-item>
                    </el-col>
                    <el-col :span="8">
                        <el-form-item label="联系电话" prop="contactPhone">
                            <el-input v-model="formData.contactPhone" placeholder="请输入联系电话"></el-input>
                        </el-form-item>
                    </el-col>
                    <el-col :span="8">
                        <el-form-item label="组织部门" prop="deptName">
                            <el-input v-model="formData.deptName" placeholder="请输入组织部门"></el-input>
                        </el-form-item>
                    </el-col>
                    <el-col :span="16">
                        <el-form-item label="培训地址" prop="trainAddress">
                            <el-input v-model="formData.trainAddress" placeholder="请输入培训地址"></el-input>
                        </el-form-item>
                    </el-col>
                    <el-col :span="24">
                        <h2>关联项目</h2>
                    </el-col>
                    <el-col :span="12">
                        <el-form-item label="项目编号" prop="projectId">
                            <el-input v-model="formData.projectId" placeholder="请输入项目编号"></el-input>
                        </el-form-item>
                    </el-col>
                    <el-col :span="12">
                        <el-form-item label="项目名称" prop="projectName">
                            <el-input v-model="formData.projectName" placeholder="请输入项目名称"></el-input>
                        </el-form-item>
                    </el-col>
                    <el-col :span="24">
                        <h2>关联人员</h2>
                    </el-col>
                    <el-col :span="24">
                        <el-table :data="formData.tableData" height="190" ref="tableInputRef">
                            <el-table-column prop="pName" label="姓名" width="180">
                                <template #default="{ row, $index }">
                                    <el-form-item :prop="'tableData.' + $index + '.pName'"
                                        :rules="[{ required: true, message: '请输入姓名', trigger: ['blur', 'change'] }]">
                                        <el-input v-model="row.pName" clearable placeholder="请输入姓名"></el-input>
                                    </el-form-item>
                                </template>
                            </el-table-column>
                            <el-table-column prop="pPhone" label="手机号">
                                <template #default="{ row, $index }">
                                    <el-form-item :prop="'tableData.' + $index + '.pPhone'"
                                        :rules="[{ required: true, pattern: /^1\d{10}$/, message: '请输入有效的手机号', trigger: ['blur', 'change'] }]">
                                        <el-input v-model="row.pPhone" clearable placeholder="请输入手机号"></el-input>
                                    </el-form-item>
                                </template>
                            </el-table-column>
                            <el-table-column prop="pType" label="人员类别">
                                <template #default="{ row }">
                                    <el-form-item>
                                        <el-input v-model="row.pType" clearable placeholder="请输入人员类别"></el-input>
                                    </el-form-item>
                                </template>
                            </el-table-column>
                            <el-table-column prop="pRemark" label="备注">
                                <template #default="{ row }">
                                    <el-form-item>
                                        <el-input v-model="row.pRemark" clearable placeholder="请输入备注"></el-input>
                                    </el-form-item>
                                </template>
                            </el-table-column>
                            <el-table-column label="操作" width="120" align="left">
                                <template #default="{ $index }">
                                    <el-form-item>
                                        <el-button type="danger" @click="deleteRow($index)" :icon="Delete" circle />
                                    </el-form-item>
                                </template>
                            </el-table-column>
                        </el-table>
                        <el-button style="margin-top: 8px;" @click="addRow">新增</el-button>
                    </el-col>
                    <el-col :span="24">
                        <h2>成果资料</h2>
                    </el-col>
                    <el-col :span="24">
                        <el-form-item label="会议纪要" prop="achieveFiles1">
                            <FileUploader v-model="formData.achieveFiles1" :multiple="true" :drag="false"
                                style="width: 100%;">
                                <el-button type="primary">上传成果资料</el-button>
                            </FileUploader>
                        </el-form-item>
                    </el-col>
                    <el-col :span="24">
                        <el-form-item label="总结报告" prop="achieveFiles2">
                            <FileUploader v-model="formData.achieveFiles2" :multiple="true" :drag="false"
                                style="width: 100%;">
                                <el-button type="primary">上传成果资料</el-button>
                            </FileUploader>
                        </el-form-item>
                    </el-col>
                </el-row>
            </el-form>
            <template v-slot:footer>
                <span class="dialog-footer">
                    <el-button @click="close">取 消</el-button>
                    <el-button type="primary" @click="hanldeSubmit">确 定</el-button>
                </span>
            </template>
        </el-dialog>
        <DialogTechnology v-model="dialogVisibleDetail" :data="technologyDetailData" :tableDetailData="tableDetailData">
        </DialogTechnology>
    </Page>
</template>


<script lang="ts" setup>
import DialogTechnology from './dialogTechnology.vue'
import { reactive, ref, watch, shallowRef } from 'vue'
import { ArrowLeft, ArrowRight, Plus, Delete } from '@element-plus/icons-vue'
import { SearchWrapper, Table } from '../../../components/tools'
import { getSendSms, getSkillTrainUpdate, getSkillTrainList, getSkillTrainSave, getInxTrainPersonSaveList, getSkillTrainRemove, getSkillTrainDetail, getPersonListDetail } from '../../../api/modules/drilling'
import { deleteConfirm } from '../../../utils'
import { success, error } from '../../../utils/notification'
import FileUploader from '../../../components/file-image'
import { ElForm, FormRules } from 'element-plus'
import { getElementRequireRule } from '../../../utils'
import { ElMessageBox } from 'element-plus'
import type { FormInstance } from 'element-plus'
import { useUserStore } from '../../../stores/user'
const userStore = useUserStore()
const tableRef = shallowRef<InstanceType<typeof Table>>()
const currentPage = ref(1)
const pageSize = ref(10)
const dialogVisible = ref(false)
const dialogVisibleDetail = ref(false)
const title = ref<string>('')
const technologyId = ref<string>('')
const formRules = reactive<FormRules>({
    trainName: [getElementRequireRule('请输入培训名称')],
    pName: [getElementRequireRule('请输入人员名称')],
    pPhone: [getElementRequireRule('请输入手机号')],
    pType: [getElementRequireRule('请选择人员类型')],
    trainSubject: [getElementRequireRule('请输入培训主题')],
    trainTime: [getElementRequireRule('请选择预计开始时间')],
    trainMode: [getElementRequireRule('请选择培训方式')],
    trainType: [getElementRequireRule('请选择培训类型')],
    trainStatus: [getElementRequireRule('请选择培训状态')],
    contactName: [getElementRequireRule('请输入主持人')],
    contactPhone: [{ required: true, pattern: /^1\d{10}$/, message: '请输入有效的手机号', trigger: ['blur', 'change'] }],
    deptName: [getElementRequireRule('请输入组织部门')],
    trainAddress: [getElementRequireRule('请输入培训地址')],
    endTime: [getElementRequireRule('请选择预计结束时间')],
})
const technologyDetailData = ref<object>({})
const tableDetailData = ref([])

const formRef = shallowRef<FormInstance>()
const formData: any = ref({
    trainSubject: "",
    trainName: "",
    projectName: "",
    trainTime: "",
    projectId: "",
    trainMode: null,
    trainType: null,
    achieveFiles: "",
    trainStatus: null,
    contactName: "",
    contactPhone: "",
    achieveFilesNum: 0,
    endTime: "",
    deptName: "",
    trainAddress: "",
    tableData: [{ pName: '', pPhone: '', pType: '', pRemark: '', trainId: "" }],
    achieveFiles1: [],
    achieveFiles2: [],
    achieveFiles3: [],
})
// 通知推送按钮，限制只有管理员admin账号有此按钮，先根据用户名是否为admin判断即可
const username = ref<string>('')
watch(() => userStore.userInfo, async val => {
    if (val?.username) {
        username.value = val.username
    }
}, { immediate: true })
const addRow = () => {
    formData.value.tableData.push({ pName: '', pPhone: '', pType: '', pRemark: '', trainId: "" })
}

const deleteRow = (index: number) => {
    formData.value.tableData.splice(index, 1)
}
const trainStatusAll = ref([{
    label: '已完成',
    value: 1,
}, {
    label: '待进行',
    value: 2,
}])
const queryParam = reactive({
    startTime: "",
    doneTime: "",
    trainMode: "",
    trainType: "",
    trainSubject: "",
    deptName: "",
    trainStatus: "",
    keyword: '',
})
const handleDataDateChange = (val: [string, string] | null) => {
    if (val === null) {
        queryParam.startTime = ''
        queryParam.doneTime = ''
    } else {
        queryParam.startTime = val[0]
        queryParam.doneTime = val[1]
    }
}
// const handleDataDateChange1 = (val: [string, string] | null) => {
//     if (val === null) {
//         formData.value.trainTime = ''
//         formData.value.endTime = ''
//     } else {
//         formData.value.trainTime = val[0]
//         formData.value.endTime = val[1]
//     }
// }
const searchCollapsed = ref(true)
const handleAdd = () => {
    title.value = '新增'
    dialogVisible.value = true
    formRef.value?.resetFields()
    formData.value.tableData = [{ pName: '', pPhone: '', pType: '', pRemark: '', trainId: "" }]

}
const handleDetail = async (row: any) => {
    dialogVisibleDetail.value = true
    technologyDetailData.value = row
    let id = {
        trainId: row.id,
    }
    const response = await getPersonListDetail(id)
    tableDetailData.value = response.data
}
const handleEdit = (row: string) => {
    technologyId.value = row
    title.value = '编辑'
    dialogVisible.value = true
    detail(technologyId.value)
}
const hanldeSubmit = async () => {
    if (!formRef.value) return
    return await formRef.value?.validate(async (valid: any) => {
        if (valid) {
            if (!technologyId.value) {
                formData.value.achieveFiles1?.forEach((item: any) => {
                    item.fileName = item.name
                })
                formData.value?.achieveFiles2?.forEach((key: any) => {
                    key.fileName = key.name
                })
                let attachment: Record<string, any[]> = {
                    '会议纪要': formData.value.achieveFiles1 || [],
                    '总结报告': formData.value.achieveFiles2 || [],
                }
                formData.value.achieveFiles = JSON.stringify(attachment)
                // 文件数量
                // 文件数量
                formData.value.achieveFilesNum = (
                    (formData.value.achieveFiles1?.length || 0) +
                    (formData.value.achieveFiles2?.length || 0)
                )
                let res = await getSkillTrainSave(formData.value)
                if (res.code === 200) {
                    formData.value.tableData.forEach((itemKey: any) => {
                        itemKey.trainId = res.data.id
                    })
                    await getInxTrainPersonSaveList(formData.value.tableData)
                    success(res.msg)
                    dialogVisible.value = false
                    tableRef.value?.refresh()
                    close()
                } else {
                    error(res.msg)
                }
            } else {
                formData.value.achieveFiles1?.forEach((item: any) => {
                    item.fileName = item.name
                })
                formData.value.achieveFiles2?.forEach((key: any) => {
                    key.fileName = key.name
                })
                let attachment: Record<string, any[]> = {
                    '会议纪要': formData.value.achieveFiles1 || [],
                    '总结报告': formData.value.achieveFiles2 || [],
                }
                formData.value.achieveFiles = JSON.stringify(attachment)

                // 文件数量
                formData.value.achieveFilesNum = (
                    (formData.value.achieveFiles1?.length || 0) +
                    (formData.value.achieveFiles2?.length || 0)
                )
                let res = await getSkillTrainUpdate(formData.value)
                if (res.code === 200) {
                    formData.value.tableData.forEach((itemKey: any) => {
                        itemKey.trainId = technologyId.value
                    })
                    await getInxTrainPersonSaveList(formData.value.tableData)
                    success(res.msg)
                    dialogVisible.value = false
                    tableRef.value?.refresh()
                    close()
                } else {
                    error(res.msg)
                }

            }
        }
    })
}
const detail = async (technologyId: string) => {
    const res = await getSkillTrainDetail(technologyId)
    formData.value = res.data
    let id = {
        trainId: res.data.id,
    }
    const response = await getPersonListDetail(id)
    formData.value.tableData = response.data
    formData.value.achieveFiles2 = JSON.parse(res.data?.achieveFiles).总结报告
    formData.value.achieveFiles1 = JSON.parse(res.data?.achieveFiles).会议纪要
}
const handleDelete = async (row: string) => {
    // 删除确认
    await deleteConfirm()
    const { msg } = await getSkillTrainRemove(row)
    success(msg)
    // 刷新当前页
    tableRef.value?.refreshCurrentSmart()
}

const getList = async (parameter: { pageNumber: number; pageSize: number }) => {
    currentPage.value = parameter.pageNumber
    pageSize.value = parameter.pageSize
    const { data } = await getSkillTrainList({
        ...parameter,
        ...queryParam,
    })
    return data
}
const handleNotification = async (row: string) => {
    ElMessageBox.confirm(
        '真的要通知吗?',
        '提示',
        {
            confirmButtonText: '确定',
            cancelButtonText: '取消',
            type: 'warning',
            draggable: true,
        },
    )
        .then(async () => {
            const formData = new FormData()
            formData.append('id', row)
            const { msg } = await getSendSms(formData)
            success(msg)
            tableRef.value?.refreshCurrentSmart()
        })
        .catch(() => {

        })
}

const close = () => {
    formRef.value?.resetFields()
    dialogVisible.value = false
    technologyId.value = ""
    formData.value = {}
    formData.value.tableData = [{ pName: '', pPhone: '', pType: '', pRemark: '', trainId: "" }]
    formData.value.achieveFiles1 = []
    formData.value.achieveFiles2 = []
}
const trainModeAll = ref([{
    lable: "线上",
    value: 1,
}, {
    lable: "线下",
    value: 2,
}])
const trainTypeAll = ref([{
    lable: "技术交流",
    value: 1,
}, {
    lable: "技术培训",
    value: 2,
}])
</script>

<style scoped lang="scss"></style>
