# Supplementary material for: Design and implementation of a comprehensive management platform for drilling engineering
Source: PLoS One. 2026 Feb 26;21(2):e0343700. doi: 10.1371/journal.pone.0343700 (PMC12944780; doi:10.1371/journal.pone.0343700)
Supplement: S2 File — The original code is for Web of the platform. (ZIP) [file pone.0343700.s002.zip › zttcglweb/src/views/dashboard/ChartBlock.vue]

<script lang="ts" setup>
defineProps<{ title?: string }>()
</script>

<template>
  <div class="chart-container">
    <p v-if="title" class="header">{{ title }}</p>
    <div class="content">
      <slot></slot>
    </div>
  </div>
</template>

<style lang="scss" scoped>
.chart-container {
  display: flex;
  flex-direction: column;
  width: 100%;
  height: 100%;
  background-color: rgba(32, 25, 110, 0.5);

  .header {
    width: 100%;
    color: #fff;
    font-size: 1.3rem;
    padding: 1em;
    margin-bottom: 0;
    border-bottom: 1px solid #fff;
  }

  .content {
    width: 100%;
    flex: 1;
    display: flex;
    flex-direction: column;
    padding: 1em;
    overflow-y: auto;
  }

  &:not(:last-child) {
    margin-bottom: 10px;
  }
}
</style>
