# Supplementary material for: Design and implementation of a comprehensive management platform for drilling engineering
Source: PLoS One. 2026 Feb 26;21(2):e0343700. doi: 10.1371/journal.pone.0343700 (PMC12944780; doi:10.1371/journal.pone.0343700)
Supplement: S2 File — The original code is for Web of the platform. (ZIP) [file pone.0343700.s002.zip › zttcglweb/src/views/dashboard/ExpertChart.vue]

<script lang="ts" setup>
import { reactive, ref, watch } from 'vue'
import { EchartsPie } from '../../components/echarts'
import { getExpertGroupByMajor, getExpertGroupBySource, getExpertGroupByTitle } from '../../api/modules/drilling'
const props = defineProps<{
  form: object
}>()
const queryParam = ref({
  fundingSource: '',
  executionYear: '',
  holePosition: "",
})

const searchType = ref('title')
const chartOption = reactive({
  tooltip: { trigger: 'item' },
  legend: {
    orient: 'vertical',
    left: 'right',
    top: 'bottom',
  },
  series: [
    {
      name: '专家队伍',
      type: 'pie',
      label: {
        position: 'inside',
        formatter: '{b}\n\n{d}%',
      },
      data: [],
    },
  ],
  color: ['#5470c6', '#fac858', '#ee6666', '#91cc75', '#73c0de', '#3ba272', '#fc8452', '#9a60b4', '#ea7ccc'],
})
const getInfo = async () => {
  let api
  switch (searchType.value) {
    case 'title':
      // 按职称统计
      api = getExpertGroupByTitle
      break
    case 'source':
      // 按来源统计
      api = getExpertGroupBySource
      break
    case 'major':
      // 按专业统计
      api = getExpertGroupByMajor
      break
    default:
      break
  }
  if (!api) {
    return false
  }
  const { data } = await api(queryParam.value)
  chartOption.series[0].data = data
}
watch(props.form, (newVal: any) => {
  if (newVal) {
    queryParam.value.fundingSource = newVal.fundingSourceId
    queryParam.value.holePosition = newVal.holeArea
    queryParam.value.executionYear = newVal.year
    getInfo()
  }
})
getInfo()
</script>

<template>
  <div class="header">
    <span class="title">专家队伍</span>
    <el-radio-group v-model="searchType" @change="getInfo">
      <el-radio-button label="职称" value="title" />
      <el-radio-button label="来源" value="source" />
      <el-radio-button label="专业" value="major" />
    </el-radio-group>
  </div>
  <EchartsPie :option="chartOption"></EchartsPie>
</template>

<style scoped lang="scss">
.header {
  display: flex;
  align-items: center;
  justify-content: space-between;
  color: #fff;
  margin-bottom: 18px;

  .title {
    font-size: .875rem;
  }

  .el-radio-group {
    :deep(.el-radio-button__inner) {
      font-size: .875rem;
      padding: .3125rem .625rem;
    }
  }
}
</style>
