# Supplementary material for: Design and implementation of a comprehensive management platform for drilling engineering
Source: PLoS One. 2026 Feb 26;21(2):e0343700. doi: 10.1371/journal.pone.0343700 (PMC12944780; doi:10.1371/journal.pone.0343700)
Supplement: S2 File — The original code is for Web of the platform. (ZIP) [file pone.0343700.s002.zip › zttcglweb/src/views/dashboard/Index.vue]

<template>
  <div class="index_container">
    <el-row :gutter="16" class="container">
      <el-col :span="6" class="container-column">
        <ChartBlock title="钻探工程" class="project">
          <div class="funding-source">
            <ProjectFundingSourceChart :form="form"></ProjectFundingSourceChart>
          </div>
          <div class="complete">
            <ProjectCompleteStatusChart :form="form"></ProjectCompleteStatusChart>
          </div>
          <div class="innovation">
            <InnovationChart :form="form"></InnovationChart>
          </div>
        </ChartBlock>
      </el-col>
      <el-col :span="12" class="container-column">
        <div class="middle">
          <ChartBlock class="complete">
            <ProjectCompleteStatistic :form="form"></ProjectCompleteStatistic>
          </ChartBlock>
          <ChartBlock class="map">
            <MapContainer :form="form"></MapContainer>
          </ChartBlock>
          <ChartBlock title="钻孔列表" class="drilling">
            <ProjectList :form="form"></ProjectList>
          </ChartBlock>
        </div>
      </el-col>
      <el-col :span="6" class="container-column">
        <div class="right">
          <ChartBlock class="search">
            <SearchArea @fundingSourceChange="fundingSourceChange" @currentHoleAreaChange="currentHoleAreaChange"
              @executionYearChange="executionYearChange">
            </SearchArea>
          </ChartBlock>
          <ChartBlock class="expert">
            <ExpertChart :form="form"></ExpertChart>
          </ChartBlock>
          <ChartBlock class="drilling">
            <DrillingTeamChart :form="form"></DrillingTeamChart>
          </ChartBlock>
        </div>
      </el-col>
    </el-row>
  </div>
</template>
<script lang="ts" setup>
import ProjectFundingSourceChart from './ProjectFundingSourceChart.vue'
import ProjectCompleteStatusChart from './ProjectCompleteStatusChart.vue'
import InnovationChart from './InnovationChart.vue'
import ProjectCompleteStatistic from './ProjectCompleteStatistic.vue'
import MapContainer from './MapContainer.vue'
import ProjectList from './ProjectList.vue'
import SearchArea from './SearchArea.vue'
import ExpertChart from './ExpertChart.vue'
import DrillingTeamChart from './DrillingTeamChart.vue'
import ChartBlock from './ChartBlock.vue'
import { ref } from 'vue'
const form = ref({
  fundingSourceId: '',
  year: '',
  holeArea: '',
})
const fundingSourceChange = (item: string) => {
  form.value.fundingSourceId = item
}
const executionYearChange = (item: string) => {
  form.value.year = item
}
const currentHoleAreaChange = (item: string) => {
  form.value.holeArea = item
}
</script>

<style lang="scss" scoped>
// .index_container{
//   height: calc(100vh - 55px);
// }
.container {
  height: calc(100vh - 50px);
  overflow-y: auto;
  background-color: #040611;
  // width: 100vw;
  //.container-column {
  //  height: 100%;
  //  min-height: 800px;
  //}
}

.project {

  .funding-source,
  .complete,
  .innovation {
    // width: 100%;
    // min-height: 200px;
    // height: calc(100vh - 55px);
    flex: 1;

    .echarts {
      // height: 24vh;
    }
  }

  .complete {
    margin: 10px 0;
  }
}

.middle {
  display: flex;
  flex-direction: column;
  // height: 100%;
  height: calc(100vh - 50px);

  .complete {
    height: auto;
  }

  .map {
    // height: 50vh;
    flex: 2;
    // min-height: 122px;
  }

  .drilling {
    flex: 1;
    height: 20vh;
  }
}

.right {
  display: flex;
  flex-direction: column;
  height: calc(100vh - 51px);


  .search {
    width: 100%;
    height: 31vh;
    // height: auto;
  }

  .expert,
  .drilling {
    width: 100%;
    flex: 1;
    // min-height: 200px;
  }
}
</style>
