# Supplementary material for: Design and implementation of a comprehensive management platform for drilling engineering
Source: PLoS One. 2026 Feb 26;21(2):e0343700. doi: 10.1371/journal.pone.0343700 (PMC12944780; doi:10.1371/journal.pone.0343700)
Supplement: S2 File — The original code is for Web of the platform. (ZIP) [file pone.0343700.s002.zip › zttcglweb/src/views/dashboard/InnovationChart.vue]

<script lang="ts" setup>
import { reactive } from 'vue'
import { EchartsBar } from '../../components/echarts'

const chartOption = reactive({
  title: {
    text: '创新成果',
    top: 10,
    left: 10,
    textStyle: {
      fontSize: '1.125rem',
    },
  },
  xAxis: {
    type: 'category',
    data: ['新技术', '新方法', '新装备', '新流程'],
    axisLabel: {
      fontSize: '.8125rem',
    },
  },
  yAxis: { show: false },
  series: [
    {
      type: 'bar',
      data: [120, 200, 150, 80],

    },
  ],
})
</script>

<template>
  <EchartsBar :option="chartOption"></EchartsBar>
</template>
