# Supplementary material for: Design and implementation of a comprehensive management platform for drilling engineering
Source: PLoS One. 2026 Feb 26;21(2):e0343700. doi: 10.1371/journal.pone.0343700 (PMC12944780; doi:10.1371/journal.pone.0343700)
Supplement: S2 File — The original code is for Web of the platform. (ZIP) [file pone.0343700.s002.zip › zttcglweb/src/views/dashboard/MapContainer.vue]

<script lang="ts" setup>
import { Feature, Map, View } from 'ol'
import TileLayer from 'ol/layer/Tile'
import { Cluster, Vector as SourceVector, XYZ } from 'ol/source'
import { onMounted, watch, ref } from 'vue'
import { getProjectInfoListCoordinate } from '../../api/modules/drilling'
import { Vector as LayerVector } from 'ol/layer'
import { ProjectPositionInfo } from '../../types/project'
import { Point } from 'ol/geom'
import Style from 'ol/style/Style'
import CircleStyle from 'ol/style/Circle'
import Stroke from 'ol/style/Stroke'
import Fill from 'ol/style/Fill'
import Text from 'ol/style/Text'

const tiandituKey = '367fd8f3142de5675b1fa28fdd97681a'
const map = ref<Map>()
// const queryParam = ref({
//   fundingSource: '',
//   executionYear: '',
//   holeArea: '',
// })
const props = defineProps<{
  form: object
}>()
const queryParam = ref({
  fundingSource: '',
  executionYear: '',
  holePosition: "",
})
watch(props.form, (newVal: any) => {
  if (newVal) {
    queryParam.value.fundingSource = newVal.fundingSourceId
    queryParam.value.holePosition = newVal.holeArea
    queryParam.value.executionYear = newVal.year
    getDrillingData()
  }
})
const drillingMarkLayer = ref<LayerVector<Feature>>()
const clusterStyleCache = ref<Record<number, Style[]>>({})
const initMap = () => {
  map.value = new Map({
    target: 'map',
    controls: [],
    layers: [
      new TileLayer({ source: new XYZ({ url: `http://t{0-7}.tianditu.gov.cn/vec_w/wmts?SERVICE=WMTS&REQUEST=GetTile&VERSION=1.0.0&LAYER=vec&STYLE=default&TILEMATRIXSET=w&FORMAT=tiles&TILEMATRIX={z}&TILEROW={y}&TILECOL={x}&tk=${tiandituKey}` }) }),
      new TileLayer({ source: new XYZ({ url: `http://t{0-7}.tianditu.gov.cn/vec_w/wmts?SERVICE=WMTS&REQUEST=GetTile&VERSION=1.0.0&LAYER=vec&STYLE=default&TILEMATRIXSET=w&FORMAT=tiles&TILEMATRIX={z}&TILEROW={y}&TILECOL={x}&tk=${tiandituKey}` }) }),
    ],
    view: new View({
      projection: 'EPSG:4326',
      center: [105.339408, 35.001271],
      zoom: 4,
      maxZoom: 18,
    }),
  })
}
const getDrillingData = async () => {
  const { data } = await getProjectInfoListCoordinate(queryParam.value)
  // 清除之前的标记
  drillingMarkLayer.value && map.value?.removeLayer(drillingMarkLayer.value)
  const drillingMarkSource = new SourceVector({ features: data.map((item: ProjectPositionInfo) => new Feature(new Point([item.holeLongitude, item.holeLatitude]))) })
  drillingMarkLayer.value = new LayerVector({
    source: new Cluster({
      distance: 40,
      source: drillingMarkSource,
    }),
    style: feature => {
      const size = feature.get('features').length
      let style = clusterStyleCache.value[size]
      if (!style) {
        style = [new Style({
          image: new CircleStyle({
            radius: 20,
            stroke: new Stroke({ color: '#fff' }),
            fill: new Fill({ color: '#3399cc' }),
          }),
          text: new Text({
            text: `${size}`,
            fill: new Fill({ color: '#fff' }),
            scale: 1.5,
          }),
        })]
        clusterStyleCache.value[size] = style
      }
      return style
    },
  })
  map.value?.addLayer(drillingMarkLayer.value)
  // const view = map.value?.getView()
  // view?.fit(drillingMarkSource.getExtent(), { size: map.value?.getSize() })
}
const init = () => {
  // 初始化地图
  initMap()
  // 获取钻孔位置，并进行标记
  getDrillingData()
}

onMounted(init)

defineExpose({ setQueryParam: (key: keyof typeof queryParam.value, value: string) => queryParam.value[key] = value })
</script>

<template>
  <div class="map" id="map"></div>
</template>

<style scoped>
.map {
  height: 100%;
}
</style>
