# Supplementary material for: Design and implementation of a comprehensive management platform for drilling engineering
Source: PLoS One. 2026 Feb 26;21(2):e0343700. doi: 10.1371/journal.pone.0343700 (PMC12944780; doi:10.1371/journal.pone.0343700)
Supplement: S2 File — The original code is for Web of the platform. (ZIP) [file pone.0343700.s002.zip › zttcglweb/src/views/dashboard/ProjectCompleteStatistic.vue]

<script lang="ts" setup>
import { ref, watch } from 'vue'
import { getProjectInfoGroupByProjectCompleteStatus } from '../../api/modules/drilling'
import { StatisticalData } from '../../types'
import MathPlus from '../../utils/math'

const data = ref<StatisticalData[]>([])
const props = defineProps<{
  form: object
}>()
const queryParam = ref({
  fundingSource: '',
  executionYear: '',
  holePosition: "",
})
watch(props.form, (newVal: any) => {
  if (newVal) {
    queryParam.value.fundingSource = newVal.fundingSourceId
    queryParam.value.holePosition = newVal.holeArea
    queryParam.value.executionYear = newVal.year
    getInfo()
  }
})
const getInfo = async () => {
  const res = await getProjectInfoGroupByProjectCompleteStatus(queryParam.value)
  data.value = res.data
}

getInfo()
</script>

<template>
  <el-row :gutter="16">
    <el-col :span="6">
      <el-statistic :value="MathPlus.sum(data, 'value')" title="钻孔总数" suffix="个" class="statistic" />
    </el-col>
    <el-col v-for="item in data" :key="item.mark" :span="6">
      <el-statistic :title="item.name" :value="item.value" suffix="个" class="statistic" />
    </el-col>
  </el-row>
</template>

<style lang="scss" scoped>
.statistic {
  text-align: center;
  padding: 10px 0;
  border-radius: 4px;
  background-color: rgba(69, 58, 184, 0.5);

  :deep(.el-statistic__head) {
    color: #fff;
  }

  :deep(.el-statistic__content) {
    font-size: 1.3rem;
    color: #fff;
  }
}
</style>
