# Supplementary material for: Design and implementation of a comprehensive management platform for drilling engineering
Source: PLoS One. 2026 Feb 26;21(2):e0343700. doi: 10.1371/journal.pone.0343700 (PMC12944780; doi:10.1371/journal.pone.0343700)
Supplement: S2 File — The original code is for Web of the platform. (ZIP) [file pone.0343700.s002.zip › zttcglweb/src/views/dashboard/ProjectCompleteStatusChart.vue]

<script lang="ts" setup>
import { reactive, ref, watch } from 'vue'
import { EchartsPie } from '../../components/echarts'
import { getProjectInfoGroupByProjectCompleteStatus } from '../../api/modules/drilling'
const props = defineProps<{
  form: object
}>()
const queryParam = ref({
  fundingSource: '',
  executionYear: '',
  holePosition: "",
})
watch(props.form, (newVal: any) => {
  if (newVal) {
    queryParam.value.fundingSource = newVal.fundingSourceId
    queryParam.value.holePosition = newVal.holeArea
    queryParam.value.executionYear = newVal.year
    getInfo()
  }
})
const chartOption = reactive({
  title: {
    text: '完成情况',
    top: 10,
    left: 10,
    textStyle: {
      fontSize: '1.125rem',
    },
  },
  tooltip: { trigger: 'item' },
  legend: { top: 'bottom' },
  series: [
    {
      name: '完成情况',
      type: 'pie',
      label: {
        position: 'inside',
        formatter: '{b}\n\n{d}%',
      },
      data: [],
    },
  ],
  color: ['#5470c6', '#fac858', '#ee6666', '#91cc75', '#73c0de', '#3ba272', '#fc8452', '#9a60b4', '#ea7ccc'],
})
const getInfo = async () => {
  const { data } = await getProjectInfoGroupByProjectCompleteStatus(queryParam.value)
  chartOption.series[0].data = data
}

getInfo()
</script>

<template>
  <EchartsPie :option="chartOption"></EchartsPie>
</template>
