# Supplementary material for: Design and implementation of a comprehensive management platform for drilling engineering
Source: PLoS One. 2026 Feb 26;21(2):e0343700. doi: 10.1371/journal.pone.0343700 (PMC12944780; doi:10.1371/journal.pone.0343700)
Supplement: S2 File — The original code is for Web of the platform. (ZIP) [file pone.0343700.s002.zip › zttcglweb/src/views/dashboard/ProjectList.vue]

<script lang="ts" setup>
import { reactive, ref, watch } from 'vue'
import { Table } from '../../components/tools'
import { getProjectInfoPage } from '../../api/modules/drilling'
import { Dictionary } from '../../types/gdc'
import { getDictDataList } from '../../api/modules/gdc'
import { dictFilter } from '../../utils/filter'
const props = defineProps<{
  form: object
}>()
const tableRef = ref(null)
const queryParam = reactive({
  fundingSource: '',
  executionYear: '',
  // holeArea: '',
  holePosition: "",
})
watch(props.form, (newVal: any) => {
  if (newVal) {
    queryParam.fundingSource = newVal.fundingSourceId
    queryParam.holePosition = newVal.holeArea
    queryParam.executionYear = newVal.year
    tableRef.value?.refresh()
  }
})
const holeTypeDict = ref<Dictionary[]>([])
const getList = async (parameter: {
  pageNumber: number
  pageSize: number
}) => {
  const { data } = await getProjectInfoPage({
    ...parameter,
    ...queryParam,
  })
  return data
}
const getHoleTypeDict = async () => {
  const { data } = await getDictDataList({ parentType: 'HOLE_TYPE' })
  holeTypeDict.value = data || []
}

getHoleTypeDict()

defineExpose({ setQueryParam: (key: keyof typeof queryParam, value: string) => queryParam[key] = value })
</script>

<template>
  <Table :data="getList" ref="tableRef" :table-options="{
    cellClassName: 'table-cell',
    headerRowClassName: 'table-header-row',
    headerCellClassName: 'table-header-cell',
    rowClassName: 'table-row',
    style: { background: 'unset' },
  }" class="project-table">
    <el-table-column prop="itemName" label="所属项目" min-width="120"></el-table-column>
    <el-table-column prop="holeCode" label="钻孔编号" width="120"></el-table-column>
    <el-table-column prop="holeType" label="钻孔类型" width="150">
      <template #default="{ row }">{{ dictFilter(holeTypeDict, row.holeType) }}</template>
    </el-table-column>
    <el-table-column prop="holeDepth" label="钻孔深度" width="100"></el-table-column>
  </Table>
</template>

<style lang="scss" scoped>
.project-table {

  :deep(.table-row) {
    background-color: unset;

    &:hover {

      .table-cell {
        color: #fff;
        background: none;
      }
    }
  }

  :deep(.table-cell) {
    background: none;
    color: #fff;
    border-bottom-color: #425979;
  }

  :deep(.table-header-row) {
    background-color: unset;
  }

  :deep(.table-header-cell) {
    background-color: unset !important;
    color: #fff;
    border-bottom-color: #425979 !important;
  }

  :deep(.el-table__inner-wrapper:before) {
    background-color: #425979;
  }

  :deep(.el-pagination) {

    &>button {
      background-color: unset;
    }

    .el-pagination__jump {
      color: #fff;

      .el-input__wrapper {
        background-color: unset;
        box-shadow: 0 0 0 1px #425979 inset;

        .el-input__inner {
          color: #fff;
        }
      }
    }

    .el-pagination__total {
      color: #fff;
    }

    .el-pager {

      li {
        background: none;
      }
    }
  }
}
</style>
