# Supplementary material for: Design and implementation of a comprehensive management platform for drilling engineering
Source: PLoS One. 2026 Feb 26;21(2):e0343700. doi: 10.1371/journal.pone.0343700 (PMC12944780; doi:10.1371/journal.pone.0343700)
Supplement: S2 File — The original code is for Web of the platform. (ZIP) [file pone.0343700.s002.zip › zttcglweb/src/views/dashboard/SearchArea.vue]

<script lang="ts" setup>
import { ref, watch } from 'vue'
import { Dictionary } from '../../types/gdc'
import { getDictDataList } from '../../api/modules/gdc'
import { dictFilter } from '../../utils/filter'

const emits = defineEmits<{
  (event: 'fundingSourceChange', val: string): void
  (event: 'executionYearChange', val: string): void
  (event: 'currentHoleAreaChange', val: string): void
}>()
const fundingSourceDict = ref<Dictionary[]>([])
const currentFundingSource = ref('')
const currentExecutionYear = ref('')
const currentHoleArea = ref('')
const getFundingSourceDict = async () => {
  const { data } = await getDictDataList({ parentType: 'FUNDING_SOURCE' })
  fundingSourceDict.value = data || []
}

getFundingSourceDict()

watch(currentFundingSource, val => emits('fundingSourceChange', val))
watch(currentExecutionYear, val => emits('executionYearChange', val))
watch(currentHoleArea, val => emits('currentHoleAreaChange', val))
</script>

<template>
  <div class="search">
    <div class="search-item">
      <span class="search-label">资金类型：</span>
      <el-space spacer="|">
        <span v-for="fundingSource in fundingSourceDict" :key="fundingSource.dictMark"
          :class="{ active: currentFundingSource === fundingSource.dictMark }" class="option"
          @click="currentFundingSource = fundingSource.dictMark">{{ fundingSource.dictName }}</span>
      </el-space>
    </div>
    <div class="search-item">
      <span class="search-label">执行年份：</span>
      <el-space spacer="|">

        <span :class="{ active: currentExecutionYear === '2022' }" class="option"
          @click="currentExecutionYear = '2022'">2022</span>
        <span :class="{ active: currentExecutionYear === '2023' }" class="option"
          @click="currentExecutionYear = '2023'">2023</span>
        <span :class="{ active: currentExecutionYear === '2024' }" class="option"
          @click="currentExecutionYear = '2024'">2024</span>
        <span :class="{ active: currentExecutionYear === '2025' }" class="option"
              @click="currentExecutionYear = '2025'">2025</span>
      </el-space>
    </div>
    <div class="search_item_tow">
      <span class="search-label">行政区域：</span>
      <el-row :gutter="16" class="option-row">
        <el-col :span="4" class="option active">华北</el-col>
        <el-col :span="4" :class="{ active: currentHoleArea === '北京' }" class="option"
          @click="currentHoleArea = '北京'">北京</el-col>
        <el-col :span="4" :class="{ active: currentHoleArea === '天津' }" class="option"
          @click="currentHoleArea = '天津'">天津</el-col>
        <el-col :span="4" :class="{ active: currentHoleArea === '河北' }" class="option"
          @click="currentHoleArea = '河北'">河北</el-col>
        <el-col :span="4" :class="{ active: currentHoleArea === '山西' }" class="option"
          @click="currentHoleArea = '山西'">山西</el-col>
        <el-col :span="4" :class="{ active: currentHoleArea === '内蒙古' }" class="option"
          @click="currentHoleArea = '内蒙古'">内蒙古</el-col>
      </el-row>
      <el-row :gutter="16" class="option-row">
        <el-col :span="4" :offset="4" :class="{ active: currentHoleArea === '山东' }" class="option"
          @click="currentHoleArea = '山东'">山东</el-col>
        <el-col :span="4" :class="{ active: currentHoleArea === '河南' }" class="option"
          @click="currentHoleArea = '河南'">河南</el-col>
      </el-row>
      <el-row :gutter="16" class="option-row">
        <el-col :span="4" class="option active">东北</el-col>
        <el-col :span="4" :class="{ active: currentHoleArea === '辽宁' }" class="option"
          @click="currentHoleArea = '辽宁'">辽宁</el-col>
        <el-col :span="4" :class="{ active: currentHoleArea === '吉林' }" class="option"
          @click="currentHoleArea = '吉林'">吉林</el-col>
        <el-col :span="4" :class="{ active: currentHoleArea === '黑龙江' }" class="option"
          @click="currentHoleArea = '黑龙江'">黑龙江</el-col>
      </el-row>
      <el-row :gutter="16" class="option-row">
        <el-col :span="4" class="option active">华东</el-col>
        <el-col :span="4" :class="{ active: currentHoleArea === '上海' }" class="option"
          @click="currentHoleArea = '上海'">上海</el-col>
        <el-col :span="4" :class="{ active: currentHoleArea === '江苏' }" class="option"
          @click="currentHoleArea = '江苏'">江苏</el-col>
        <el-col :span="4" :class="{ active: currentHoleArea === '浙江' }" class="option"
          @click="currentHoleArea = '浙江'">浙江</el-col>
        <el-col :span="4" :class="{ active: currentHoleArea === '安徽' }" class="option"
          @click="currentHoleArea = '安徽'">安徽</el-col>
        <el-col :span="4" :class="{ active: currentHoleArea === '福建' }" class="option"
          @click="currentHoleArea = '福建'">福建</el-col>
      </el-row>
      <el-row :gutter="16" class="option-row">
        <el-col :span="4" :offset="4" :class="{ active: currentHoleArea === '江西' }" class="option"
          @click="currentHoleArea = '江西'">江西</el-col>
      </el-row>
    </div>
  </div>
  <div class="search-display">
    <el-tag v-show="currentFundingSource" type="primary" closable @close="currentFundingSource = ''">{{
      dictFilter(fundingSourceDict, currentFundingSource) }}</el-tag>
    <el-tag v-show="currentExecutionYear" type="primary" closable @close="currentExecutionYear = ''">{{
      currentExecutionYear }}</el-tag>
    <el-tag v-show="currentHoleArea" type="primary" closable @close="currentHoleArea = ''">{{ currentHoleArea
      }}</el-tag>
  </div>
</template>

<style lang="scss" scoped>
.search-item {
  display: flex;
  align-items: center;
  margin-bottom: 10px;
}

.search_item_tow {
  :deep(.el-col) {
    padding-left: .5rem !important;
    padding-right: .5rem !important;
  }
}

.option-row {
  margin-bottom: 5px;

}

.search-label {
  color: #fff;
  font-size: .8125rem;
}

.option {
  font-size: .875rem;
  color: #fff;
  cursor: pointer;
  text-align: center;
  border-radius: 5px;
  display: flex;
  justify-content: center;
  align-items: center;

  &.active {
    background-color: #409EFF;
  }
}

.search-display {
  display: flex;
  align-items: center;
}
</style>
