# Supplementary material for: Design and implementation of a comprehensive management platform for drilling engineering
Source: PLoS One. 2026 Feb 26;21(2):e0343700. doi: 10.1371/journal.pone.0343700 (PMC12944780; doi:10.1371/journal.pone.0343700)
Supplement: S2 File — The original code is for Web of the platform. (ZIP) [file pone.0343700.s002.zip › zttcglweb/src/views/device/MunMaterial.vue]

<template>
  <div>
    <dc-diy-form form-alias="mun_material"></dc-diy-form>
  </div>
</template>
