# Supplementary material for: Design and implementation of a comprehensive management platform for drilling engineering
Source: PLoS One. 2026 Feb 26;21(2):e0343700. doi: 10.1371/journal.pone.0343700 (PMC12944780; doi:10.1371/journal.pone.0343700)
Supplement: S2 File — The original code is for Web of the platform. (ZIP) [file pone.0343700.s002.zip › zttcglweb/src/views/drilling-column/index.vue]

<script setup lang="ts">

import { ref, shallowRef } from 'vue'
import { Table } from '@/components/tools'
import {
  addColumn, addColumnSub,
  deleteColumn, deleteColumnSub, getProjectInfo,
  getProjectInfoPage,
  listColumnSub,
  pageColumn,
  updateColumn, updateColumnSub
} from '@/api/modules/drilling'
import { success } from '@/utils/notification'
import { DrillingColumnSub } from '@/types/drillingColumn'
import { deleteConfirm } from '@/utils'
import { ProjectInfo } from '@/types/project'
import html2canvas from 'html2canvas'

const queryParam = ref({})
const tableRef = shallowRef<InstanceType<typeof Table>>()
const editRow = ref({})
const projectInfo = ref<ProjectInfo>({})
const subEditRow = ref({})
const selectedProject = ref('')
const addDialog = ref(false)
const subAddDialog = ref(false)
const detailDialog = ref(false)
const listDialog = ref(false)
const subList = ref<DrillingColumnSub[]>([])
const projectList = ref([])
const getProjectListLoading = ref(false)
// 获取钻孔工程列表
const getProjectList = async (query: string) => {

  const { data } = await getProjectInfoPage({
    projectName:query,
    pageSize:20,
    pageNumber:1,

  })
  projectList.value = data.records

}
// 选择工程变化
const selectChange = (val: any) => {
  for (let i = 0; i < projectList.value.length; i++) {
    const item = projectList.value[i]
    if (item.id === val) {
      editRow.value.projectName = item.projectName
      editRow.value.projectId = item.id
      editRow.value.itemName = item.itemName
      editRow.value.holeCode = item.holeCode
      break
    }
  }
}

// 获取图列表
const getList = async (params: {}) => {
  const {data} = await pageColumn({...params,...(queryParam.value)})
  return data
}

// 点击柱状图新增按钮
const handleAdd = () => {
  editRow.value = {}
  selectedProject.value = {}
  console.log(selectedProject.value)
  addDialog.value = true
}
// 点击删除按钮
const handleDelete = async (row: any) => {
  await deleteConfirm()
  await deleteColumn(row.id)
  success("删除成功")
  tableRef.value?.refresh()

}

// 点击柱状图提交
const handleAddCommit = async () => {
  if (editRow.value) {
    if (editRow.value.id) {
      await updateColumn(editRow.value)
    } else {
      await addColumn(editRow.value)
    }
    success('保存成功')
    addDialog.value = false
    tableRef.value?.refresh()
  }
}

// 行高倍数=1
const minCalculatedHeight = ref(1)
// 柱状图最终深度
const columnHeight = ref(0)
// 点击详情按钮
const handleDetail = async (row: any) => {
  editRow.value = row
// 获取工程信息
  let projectRes = await getProjectInfo(row.projectId)
  projectInfo.value = projectRes.data
  console.log(projectInfo.value)
  detailDialog.value = true
  // 获取柱状图信息
  const {data} = await listColumnSub(row.id)

  if (data && data.length>0){

    // 规定最小行高
    const MIN_LINE_HEIGHT = 24

    // 最小高度
    let minHeight

    data[0].height =  data[0].holeDepth
    data[0].inx = 1
    minHeight = data[0].height

    for (let i = 1 ;i <data.length; i++) {
      data[i].height = data[i].holeDepth - data[i-1].holeDepth
      data[i].inx = i+1
      minHeight = Math.min(minHeight,data[i].height)
    }

    if (minHeight < MIN_LINE_HEIGHT){
      minCalculatedHeight.value = Math.ceil((MIN_LINE_HEIGHT+1)/minHeight)
    }
      columnHeight.value = data[data.length-1].holeDepth*minCalculatedHeight.value
  }

  subList.value = data
}

const handleSeeList = async (row: any) => {
  editRow.value = row
  listDialog.value = true
  // 获取柱状图信息
  const {data} = await listColumnSub(row.id)
  subList.value = data

}
const  getTicks = () =>{
  const ticks = []
  const step = 5*minCalculatedHeight.value
  let bStep = 0
  let flag = false
  for (let i = 0; i <= columnHeight.value-1; i += step) {
    if (flag){
      // 10
      ticks.push({'label':bStep+=5, 'width':70, 'height':step, 'fullHeight':(i+1)*step})
      flag = !flag
    } else {
      // 5
      ticks.push({'label':bStep+=5, 'width':50, 'height':step, 'fullHeight':(i+1)*step})
      flag = !flag
    }

  }
  return ticks
}

const handleAddSub = async ()=>{
  subAddDialog.value = true
  subEditRow.value = {}
}

const handleEditSub = async (row: any) => {
  subAddDialog.value = true
  subEditRow.value = JSON.parse(JSON.stringify(row))
}

const handleAddSubCommit = async () => {
  subEditRow.value.column_id = editRow.value.id

  // 找到新数据应该插入的位置
  const sub = JSON.parse(JSON.stringify(subEditRow.value))
  console.log(sub)
  if (sub.id){
    await updateColumnSub(subEditRow.value)
    success("更新成功")
  }else {
    await addColumnSub(subEditRow.value)
    success("新增成功")
  }
  handleSeeList(editRow.value)
  subAddDialog.value = false
}

const handleDeleteSub = async (row: any) => {
  await deleteColumnSub(row.id)
  success("删除成功")
  subList.value = subList.value.filter(item => item.id !== row.id)
}


const fullscreenLoading = ref(false)
const openFullScreen = async () => {
  fullscreenLoading.value = true
  setTimeout(() => {
    fullscreenLoading.value = false
  }, 10000)
}
// 导出图表
const handleExport = () =>{
  openFullScreen()
  html2canvas(document.querySelector("#column_table")).then(canvas => {

    canvas.toBlob(blob => {
      // 保存文件
      // 创建一个用于下载的链接
      const link = document.createElement('a')
      link.href = URL.createObjectURL(blob)
      link.download = projectInfo.value.holeCode+"-"+projectInfo.value.projectName+".png" // 设置下载文件名

      // 隐藏链接并触发点击事件
      link.style.display = 'none'
      document.body.appendChild(link)
      link.click()

      // 释放URL对象
      URL.revokeObjectURL(link.href)
      document.body.removeChild(link)
    })
    // 关闭Element UI的加载遮罩
    fullscreenLoading.value = false
  })
}
</script>

<template>
  <div>
    <Page summary="柱状图">
      <el-card>
        <SearchWrapper :model="queryParam" @search="tableRef?.refresh()">
          <el-col :md="5" :sm="24">
            <el-form-item label="钻井编号" prop="holeCode">
              <el-input v-model="queryParam.holeCode" clearable></el-input>
            </el-form-item>
          </el-col>
          <el-col :md="5" :sm="24">
            <el-form-item label="工程名称" prop="projectName">
              <el-input v-model="queryParam.projectName" clearable></el-input>
            </el-form-item>
          </el-col>
          <el-col :md="5" :sm="24">
            <el-form-item label="项目名称" prop="itemName">
              <el-input v-model="queryParam.itemName" clearable></el-input>
            </el-form-item>
          </el-col>
          <el-col :md="5" :sm="24">
            <el-form-item label="出图人" prop="createdByName">
              <el-input v-model="queryParam.createdByName" clearable></el-input>
            </el-form-item>
          </el-col>

        </SearchWrapper>
        <div class="table-operator">
          <el-button @click="handleAdd">新增柱状图</el-button>
        </div>
        <Table ref="tableRef" :data="getList">
          <el-table-column prop="projectName" label="工程名称" ></el-table-column>
          <el-table-column prop="holeCode" label="钻井编号" ></el-table-column>
          <el-table-column prop="itemName" label="项目名称" ></el-table-column>
          <el-table-column prop="createdByName" label="出图人" ></el-table-column>
          <el-table-column prop="createdTime" label="出图时间" ></el-table-column>

          <el-table-column label="操作" fixed="right">
            <template #default="{ row }">
              <div class="flex-align-center">
                <el-button link @click="handleSeeList(row)"  type="primary" >数据</el-button>
                <el-button link @click="handleDetail(row)"  type="primary" >柱状图</el-button>
                <el-button link @click="handleDelete(row)" type="danger">删除</el-button>
              </div>
            </template>
          </el-table-column>
        </Table>
      </el-card>
    </Page>

    <el-dialog v-model="subAddDialog" title="新增数据" width="400">
      <el-form :data="subEditRow">
        <el-form-item label="钻孔深度">
          <el-input-number v-model="subEditRow.holeDepth" :min="0" :max="1000000" :precision="2" :step="1" />
        </el-form-item>
        <el-form-item label="取芯长度">
          <el-input-number v-model="subEditRow.coringLength" :min="0" :max="1000000" :precision="2" :step="1" />
        </el-form-item>
        <el-form-item label="岩心类型">
          <el-input v-model="subEditRow.geologicalType" />
        </el-form-item>
        <el-form-item label="备注">
          <el-input v-model="subEditRow.remark" />
        </el-form-item>
      </el-form>
      <template #footer>
        <div class="dialog-footer">
          <el-button @click="subAddDialog = false">取消</el-button>
          <el-button type="primary" @click="handleAddSubCommit()">保存</el-button>
        </div>
      </template>
    </el-dialog>

    <el-dialog v-model="listDialog" title="图表数据" width="800">
      <el-button  @click="handleAddSub()"  type="primary" >新增</el-button>
      <el-table :data="subList" border style="width: 100%">
        <el-table-column type="index" width="80" label="序号" />
        <el-table-column prop="holeDepth" label="孔深(M)" />
        <el-table-column prop="coringLength" label="取芯长度(M)"  />
        <el-table-column prop="geologicalType" label="岩心类型" />
        <el-table-column prop="remark" label="备注" />
        <el-table-column label="操作">
          <template #default="{ row }">
            <el-button link @click="handleEditSub(row)"  type="primary" >编辑</el-button>
            <el-button link @click="handleDeleteSub(row)"  type="danger" >删除</el-button>
          </template>
        </el-table-column>
      </el-table>
    </el-dialog>

    <el-dialog v-model="addDialog" title="新增柱状图" width="400">
      <el-form :data="editRow">

        <el-form-item label="选择钻孔工程">
          <el-select
            v-model="selectedProject"
            @change="selectChange"
            filterable
            remote
            :reserve-keyword="false"
            placeholder="请输入工程名称"
            :remote-method="getProjectList"
            :loading="getProjectListLoading"
            style="width: 240px"
          >
            <el-option v-for="item in projectList" :key="item.id" :value="item.id" :label="item.projectName"></el-option>
          </el-select>
        </el-form-item>

      </el-form>
      <template #footer>
        <div class="dialog-footer">
          <el-button @click="addDialog = false">取消</el-button>
          <el-button type="primary" @click="handleAddCommit()">保存</el-button>
        </div>
      </template>
    </el-dialog>

    <el-dialog v-model="detailDialog" title="柱状图详情" fullscreen :center="true">
      <div  style="display: flex; justify-content: center; text-align: center; margin-bottom: 10px">
        <el-button type="primary" @click="handleExport()" v-loading.fullscreen.lock="fullscreenLoading">导出</el-button
        ></div>
      <div style="width: 100%; text-align: center; margin-bottom: 10px">
        <span style="display: flex; justify-content: center; text-align: center; ">
          <div style="width: 820px; padding: 10px" id="column_table" >
            <table style="width: 100%" >
              <tr>
                <td class="bordered" >钻孔编号</td>
                <td class="bordered">{{projectInfo.holeCode}}</td>
                <td class="bordered" >工程名称</td>
                <td  colspan="2" class="bordered" >{{projectInfo.projectName}}</td>
              </tr>
              <tr>
                <td class="bordered">钻孔深度(M)</td>
                <td class="bordered">{{projectInfo.holeDepth}}</td>
                <td class="bordered" rowspan="2" >坐标</td>
                <td class="bordered">x</td>
                <td class="bordered">{{projectInfo.holeLongitude}}</td>
              </tr>
              <tr >
                <td class="bordered">孔口高程(M)</td>
                <td class="bordered">{{projectInfo.holeElevation}}</td>
                <td class="bordered">y</td>
                <td class="bordered">{{projectInfo.holeLatitude}}</td>
              </tr>

            </table>

            <table style="width: 100%" >
              <tr>
                <th class="bordered">序号</th>
                <th class="bordered">岩性</th>
                <th class="bordered">深度(M)</th>
                <th class="bordered">长度(M)</th>
                <th class="bordered" style="width: 58px">标尺(M)</th>
                <th class="bordered">图例</th>
                <th class="bordered" style="min-width: 120px">说明</th>
              </tr>
              <tr v-for="(item,index) in subList" :key="index" :style="{height:(item.height*minCalculatedHeight)+'px'}">
                <td class="bordered-lb">{{item.inx}}</td>
                <td class="bordered-lb">{{item.geologicalType}}</td>
                <td class="bordered-lb">{{item.holeDepth}}</td>
                <td class="bordered-lbr">{{item.coringLength}}</td>
                <td style="position: relative">
                  <div :style="{position: 'absolute', top:0, left:0, width: '100%', height:columnHeight+'px'}" class="bordered-rb" v-if="item.inx === 1">
                <span v-for="item in getTicks()"  :key="item.label">
                  <div :style="{width: item.width+'%', height:item.height+'px', borderBottom: '1px solid #ccc', position:'relative', float:'right', display:'flex', alignItems:'flex-end'}"  v-if="columnHeight>=item.fullHeight">{{item.label}}</div>
                </span>
                  </div>
                </td>
                <td :style="{width:'50px', backgroundImage:`url(/dizhi/${item.geologicalType}.png)`, backgroundSize: '50px auto', backgroundRepeat: 'repeat-y', borderBottom:'1px solid #ccc', position: 'relative' /* 设置相对定位 */ }">
                  <!--              <div class="start-depth">{{ item.holeDepth - item.height }}</div>-->
                  <div class="end-depth">{{ item.holeDepth }}</div>
                </td>
                <td class="bordered-lbr">{{item.remark}}</td>
              </tr>
            </table>
          </div>
        </span>
      </div>

    </el-dialog>


  </div>

</template>

<style scoped lang="scss">
.ruler {
  position: relative;
  width: 100%;
}

.tick {
  position: absolute;
  width: 50%;
  height: 1px;
  background-color: black;
}


.bordered{
  border: 1px solid #ccc;
}

.bordered-r{
  border-right: 1px solid #ccc;
}
.bordered-rb{
  border-bottom: 1px solid #ccc;
  border-right: 1px solid #ccc;
}

.bordered-lb{
  border-left: 1px solid #ccc;
  border-bottom: 1px solid #ccc;
}
.bordered-lbr{
  border-left: 1px solid #ccc;
  border-bottom: 1px solid #ccc;
  border-right: 1px solid #ccc;
}


.start-depth {
  position: absolute;
  top: 0;
  left: 0;
  text-align: center;
  font-size: 12px;
  color: #333;
  background-color: #FFFFFF;
}

.end-depth {
  position: absolute;
  bottom: 0;
  left: 5px;
  text-align: center;
  font-size: 12px;
  color: #333;
  background-color: #FFFFFF;
}
</style>
