# Supplementary material for: Design and implementation of a comprehensive management platform for drilling engineering
Source: PLoS One. 2026 Feb 26;21(2):e0343700. doi: 10.1371/journal.pone.0343700 (PMC12944780; doi:10.1371/journal.pone.0343700)
Supplement: S2 File — The original code is for Web of the platform. (ZIP) [file pone.0343700.s002.zip › zttcglweb/src/views/error/1401.vue]

<script lang="ts" setup>
import { useRouter } from 'vue-router'

const img = new URL('../../assets/404.svg', import.meta.url).href
const router = useRouter()

</script>

<template>
  <div class="not-container">
    <img :src="img" alt="账号异常" class="not-img">
    <div class="not-detail">
      <h2>账号异常</h2>
      <h4>账号存在权限问题，请联系管理员</h4>
    </div>
  </div>
</template>

<style lang="scss" scoped>
.not-container {
  display: flex;
  align-items: center;
  justify-content: center;
  height: 100vh;

  .not-img {
    margin-right: 120px;
  }

  .not-detail {
    display: flex;
    flex-direction: column;
    
    h2 {
      padding: 0;
      font-size: 60px;
      color: #434e59;
    }

    h4 {
      padding: 0;
      margin: 30px 0 20px;
      font-size: 19px;
      font-weight: normal;
      color: #848587;
    }

    .back-btn {
      width: 100%;
    }
  }
}
</style>
